# Supplementary material for: Exploration on cold adaptation of Antarctic lichen via detection of positive selection genes
Source: IMA Fungus. 2024 Sep 9;15:29. doi: 10.1186/s43008-024-00160-x (PMC11386357; doi:10.1186/s43008-024-00160-x)
Supplement: Supplementary file 2 — Supplementary Material 1: Table S1. Information on lichen samples used in this study. Table S2. PCR primers used in this study. Table S3. List of positively selected genes and annotation in Antarctic Usnea aurantiacoatra. Table S4. Results of branch site analysis for strategy 1. Table S5. Results of branch site analysis for strategy 2. Table S6. Results of positively selected genes enrichment in GO ontology and KEGG pathway in Antarctic Usnea aurantiacoatra. Table S7. Protein interaction networks and annotation of positively selected genes in Antarctic Usnea aurantiacoatra. Table S8. Survival colonies and survival rates of WT and the ΔUmrgs1 mutant after ultra-low-temperature shock. [file 43008_2024_160_MOESM2_ESM.xlsx]

## Sheet: Table S1
Supplementary Table S1. Information on lichen samples used in this study.
Species name	Collection locality	Collection No.	Sample No.	For study
Usnea aurantiacoatra	Southwestern front edge of Collins Icecap, Fildes Peninsula, King George Island, Antarctica, S62°11'31", W58°56'24", alt. 30m	NJ115-6	NJ115-6	Genomics sequencing
Usnea sp.	Sichuan Province, China, N28°25'38.66", E100°21'15.17", alt. 4120m	SC-4	SC-4	Genomics sequencing
Dolichousnea longissima	Sichuan Province, China, N29°34'50.86", E102°1'9.94", alt. 3000m	SC-9	SC-9	Genomics sequencing

## Sheet: Table S2
Supplementary Table S2. PCR primers used in this study.
Pimer	Sequence (5'-3')	Application
1F	ACTCTTCCATGTATGTCATTGA	UmRGS1 knockout
2R	AATGCTCCTTCAATATCATCTTCTGTGAATACGCAAGCATGTGAAATA	UmRGS1 knockout
3F	CGTCCGCAATGTGTTATTAAGTCGACCTTCTTCTGTGGCAACTGCCT	UmRGS1 knockout
4R	CTGTACCCTTCACCATACCGA	UmRGS1 knockout
5F	TCGGGGCTCCTTGAGGAATTTG	UmRGS1 knockout
6R	GCCGTTGTGGAGGATAAAGCGT	UmRGS1 knockout
7F	ATGGATCAGCCTCGCGGGGCAT	UmRGS1 knockout
8R	TCTTCTGCCTTCTGCCTTCTG	UmRGS1 knockout
HT-F	ACAGAAGATGATATTGAAGGAGC	hph cassette
HT-R	GTCGACTTAATAACACATTGCGGACGT	hph cassette
HY-R	GTATTGACCG ATTCCTTGCG GTCCGAA	hph cassette
YG-F	GATGTAGGAGGGCGTGGATATGTCCT	hph cassette
H850	TTCCTCCCTTTATTTCAGATTCAA	hph cassette
H852	ATGTTGGCGACCTCGTATTGG	hph cassette
ITS1F	CTTGGTCATTTAGAGGAAGTAA	Species identification
ITS4	TCCTCCGCTTATTGATATGC	Species identification
fITS7	GTGARTCATCGAATCTTTG	Species identification
ITS4B	CAGGAGACTTGTACACGGTCCAG	Species identification
0817F	TTAGCATGGAATAATRRAATAGGA	Species identification
1196R	TCTGGACCTGGTGAGTTTCC	Species identification

## Sheet: Table S3
Supplementary Table S3. List of positively selected genes and annotation in Antarctic Usnea aurantiacoatra.
Gene ID	Homologous protein ID in Usnea florida	Annotation
evm.model.tig00034732_pilon_pilon_pilon.40	PID_120565	Sucrase/ferredoxin-like
evm.model.tig00034790_pilon_pilon_pilon.10	PID_134990	Serine carboxypeptidases
evm.model.tig00034723_pilon_pilon_pilon.159	PID_15515	Endo-glucanase
evm.model.tig00034669_pilon_pilon_pilon.23	PID_202850	Predicted endo-1,3-beta-glucanase
evm.model.tig00034784_pilon_pilon_pilon.17	PID_381363	F-box-like
evm.model.tig00034859_pilon_pilon_pilon.106	PID_390647	ribonuclease P
evm.model.tig00000008_pilon_pilon_pilon.94	PID_396451	WD domain, G-beta repeat
evm.model.tig00034826_pilon_pilon_pilon.73	PID_401050	Transcription factor PAP1
evm.model.tig00034634_pilon_pilon_pilon.27	PID_485934	Endo-mannanase
evm.model.tig00000008_pilon_pilon_pilon.419	PID_517627	U three protein
evm.model.tig00034704_pilon_pilon_pilon.9	PID_522200	DRIM (Down-regulated in metastasis)-like proteins
evm.model.tig00034650_pilon_pilon_pilon.82	PID_561618	Isoprenoid synthase domain superfamily
evm.model.tig00005998_pilon_pilon_pilon.29	PID_613393	3beta-hydroxysteroid-4alpha-carboxylate 3-dehydrogenase (decarboxylating)
evm.model.tig00000008_pilon_pilon_pilon.502	PID_685451	Fungal specific transcription factor domain
evm.model.tig00034794_pilon_pilon_pilon.20	PID_72300	pH-response transcription factor
evm.model.tig00001277_pilon_pilon_pilon.321	PID_786839	Zinc finger, C2H2 type
evm.model.tig00034721_pilon_pilon_pilon.7	PID_787303	Ankyrin repeat
evm.model.tig00034723_pilon_pilon_pilon.164	PID_796396	Spherulation-specific family 4
evm.model.tig00001277_pilon_pilon_pilon.71	PID_797545	shikimate O-hydroxycinnamoyltransferase
evm.model.tig00034623_pilon_pilon_pilon.15	PID_799711	galactose oxidase
evm.model.tig00122733_pilon_pilon_pilon.297	PID_800034	Endochitinase
evm.model.tig00034765_pilon_pilon_pilon.87	PID_801734	Chitinase
evm.model.tig00034629_pilon_pilon_pilon.184	PID_803084	beta-glucosidase
evm.model.tig00034838_pilon_pilon_pilon.124	PID_803330	Peroxisomal membrane signal receptor
evm.model.tig00123126_pilon_pilon_pilon.5	PID_805141	Vacuolar basic amino acid transporter 5
evm.model.tig00034640_pilon_pilon_pilon.234	PID_805567	Neutral trehalase
evm.model.tig00001647_pilon_pilon_pilon.110	PID_806328	candidapepsin
evm.model.tig00000337_pilon_pilon_pilon.29	PID_806591	Pseudouridine synthase
evm.model.tig00034806_pilon_pilon_pilon.41	PID_806854	Ammonia permease
evm.model.tig00034631_pilon_pilon_pilon.88	PID_807415	Ammonia permease
evm.model.tig00034707_pilon_pilon_pilon.46	PID_807874	Molecular chaperone
evm.model.tig00034765_pilon_pilon_pilon.11	PID_809133	Chromatin remodeling complex RSC
evm.model.tig00034686_pilon_pilon_pilon.50	PID_809467	Histidinol phosphate aminotransferase
evm.model.tig00122733_pilon_pilon_pilon.208	PID_809808	Histidinol phosphate aminotransferase
evm.model.tig00003686_pilon_pilon_pilon.8	PID_810260	Transient receptor potential (TRP) ion channel
evm.model.tig00000008_pilon_pilon_pilon.440	PID_811781	Eukaryotic aspartyl protease
evm.model.tig00122721_pilon_pilon_pilon.446	PID_815292	ATP-dependent Clp protease adaptor protein ClpS
evm.model.tig00034794_pilon_pilon_pilon.7	PID_815551	RTA1 like protein
evm.model.tig00034723_pilon_pilon_pilon.175	PID_816505	Glyoxalase
evm.model.tig00000008_pilon_pilon_pilon.287	PID_818769	Calcineurin-mediated signaling pathway inhibitor DSCR1
evm.model.tig00001277_pilon_pilon_pilon.242	PID_821911	Asparaginase
evm.model.tig00034673_pilon_pilon_pilon.49	PID_824293	Casein kinase I
evm.model.tig00034744_pilon_pilon_pilon.59	PID_826433	Casein kinase
evm.model.tig00034747_pilon_pilon_pilon.85	PID_826781	SRR1 domain
evm.model.tig00034744_pilon_pilon_pilon.86	PID_827137	RNA helicase
evm.model.tig00001647_pilon_pilon_pilon.68	PID_830006	Beta subunit of fatty acid synthetase
evm.model.tig00000982_pilon_pilon_pilon.42	PID_831792	Amino acid transporters
evm.model.tig00002418_pilon_pilon_pilon.8	PID_833907	Vacuolar cation-transporting ATPase
evm.model.tig00000008_pilon_pilon_pilon.338	PID_838951	Cation transport ATPase
evm.model.tig00122721_pilon_pilon_pilon.207	PID_840498	Mitochondrial fusion protein
evm.model.tig00034794_pilon_pilon_pilon.53	PID_840833	Plasma membrane protein YRO2
evm.model.tig00008832_pilon_pilon_pilon.37	PID_845139	RNA recognition motif
evm.model.tig00122733_pilon_pilon_pilon.256	PID_846198	RNA polymerase III
evm.model.tig00034702_pilon_pilon_pilon.54	PID_847512	Predicted short chain-type dehydrogenase
evm.model.tig00034737_pilon_pilon_pilon.16	PID_848917	RlpA-like protein
evm.model.tig00002654_pilon_pilon_pilon.11	PID_854976	iron-regulated transporter
evm.model.tig00001534_pilon_pilon_pilon.57	PID_856826	Protein of unknown function (DUF3752)
evm.model.tig00001761_pilon_pilon_pilon.8	PID_860097	Metallo-beta-lactamase
evm.model.tig00034631_pilon_pilon_pilon.2	PID_867283	ABC transporter
evm.model.tig00034640_pilon_pilon_pilon.279	PID_871993	Putative peroxisome proliferation protein
evm.model.tig00122733_pilon_pilon_pilon.159	PID_878840	Monocarboxylate transporter
evm.model.tig00034749_pilon_pilon_pilon.76	PID_879205	tRNA methyltransferase
evm.model.tig00000008_pilon_pilon_pilon.544	PID_879679	Vacuolar segregation subunit 7
evm.model.tig00034642_pilon_pilon_pilon.59	PID_880207	Regulators of G-protein signaling
evm.model.tig00034652_pilon_pilon_pilon.343	PID_882296	TRAF-like signal transducer
evm.model.tig00001582_pilon_pilon_pilon.19	PID_882452	Hypothetical protein
evm.model.tig00034679_pilon_pilon_pilon.12	PID_883114	Nuclear AAA ATPase
evm.model.tig00034624_pilon_pilon_pilon.19	PID_885266	Myosin-2
evm.model.tig00034702_pilon_pilon_pilon.38	PID_888384	Peroxisomal hydratase-dehydrogenase-epimerase
evm.model.tig00034670_pilon_pilon_pilon.4	PID_888627	Signal recognition particle, subunit Srp9
evm.model.tig00034806_pilon_pilon_pilon.1	PID_890063	Killer toxin Kp4
evm.model.tig00034784_pilon_pilon_pilon.28	PID_891362	Ring finger domain
evm.model.tig00001575_pilon_pilon_pilon.25	PID_891976	Amino acid transporters
evm.model.tig00122733_pilon_pilon_pilon.421	PID_891989	A.T hook-like
evm.model.tig00034640_pilon_pilon_pilon.121	PID_895129	NIMA (never in mitosis)-related G2-specific serine/threonine protein kinase
evm.model.tig00004352_pilon_pilon_pilon.19	PID_899458	Sfi1 spindle body protein
evm.model.tig00034631_pilon_pilon_pilon.9	PID_900082	Mitochondrial inner membrane protein
evm.model.tig00034746_pilon_pilon_pilon.24	PID_921969	NADHX epimerase
evm.model.tig00001356_pilon_pilon_pilon.29	PID_924462	Cytochrome P450 CYP4/CYP19/CYP26 subfamilies
evm.model.tig00001277_pilon_pilon_pilon.275	PID_927491	DNA (cytosine-5-)-methyltransferase
evm.model.tig00034749_pilon_pilon_pilon.63	PID_944971	Mitochondrial/chloroplast ribosomal L2
evm.model.tig00034818_pilon_pilon_pilon.6	PID_951638	Predicted transporter (major facilitator superfamily)
evm.model.tig00034826_pilon_pilon_pilon.70	PID_952558	L-aminoadipate-semialdehyde dehydrogenase
evm.model.tig00034652_pilon_pilon_pilon.170	PID_961051	Clr5 domain
evm.model.tig00034838_pilon_pilon_pilon.50	PID_961617	Triglyceride lipase-cholesterol esterase
evm.model.tig00000982_pilon_pilon_pilon.88	PID_964419	20S rRNA accumulation protein 4

## Sheet: Table S4
Supplementary Table S4. Results of branch site analysis for strategy 1.
cluster	speices	lnl_fix	lnl_nofix	w_fix	w_nofix	P_value	fdr	BEB
PID_100018	Usnea_nanji	-3911.35	-3911.35	1	1	1	1	184:A:0.700;320:E:0.703
PID_100613	Usnea_nanji	-3211.49	-3211.49	1	1	1	1	NA
PID_100772	Usnea_nanji	-6159.84	-6159.7	1	7.31279	0.597582	1	15:L:0.518;55:Q:0.577;198:A:0.620;443:P:0.586
PID_101445	Usnea_nanji	-2372.53	-2372.52	1	1.8335	0.866331	1	59:T:0.678;60:C:0.657;162:T:0.508;204:A:0.680;235:G:0.531
PID_101448	Usnea_nanji	-6275.9	-6275.89	1	1.18914	0.896214	1	93:D:0.800;118:G:0.772;205:R:0.773;206:N:0.798;315:E:0.779;389:N:0.801;394:S:0.777;416:Q:0.773;431:T:0.798;480:A:0.502;541:D:0.799;553:L:0.782
PID_101681	Usnea_nanji	-2699.84	-2698.42	1	9.05421	0.0920727	0.825933	72:H:0.604;198:V:0.914
PID_102640	Usnea_nanji	-6820.89	-6820.78	1	25.1424	0.63655	1	209:L:0.600;257:P:0.585;281:D:0.648
PID_105329	Usnea_nanji	-2511.59	-2511.58	1	1.52316	0.911349	1	40:P:0.644;159:V:0.651;228:K:0.645
PID_105333	Usnea_nanji	-3616.74	-3616.74	1	1	1	1	NA
PID_105633	Usnea_nanji	-2536.9	-2536.9	1	1	1	1	261:S:0.586
PID_107054	Usnea_nanji	-8720.48	-8720.48	1	1	1	1	82:N:0.577;379:A:0.565;468:A:0.565;737:G:0.555;782:G:0.570;973:E:0.597
PID_109898	Usnea_nanji	-15726.9	-15726.9	1	1.08013	0.911271	1	98:Y:0.712;148:Q:0.503;172:T:0.557;257:D:0.753;264:P:0.725;273:V:0.546;289:H:0.568;295:R:0.708;321:E:0.752;396:S:0.554;398:A:0.717;406:P:0.719;410:M:0.758;420:A:0.744;422:S:0.712;435:P:0.504;452:D:0.576;455:L:0.521;511:S:0.716;524:D:0.578;566:D:0.515;611:E:0.595;625:A:0.714;634:P:0.707;696:P:0.553;702:S:0.517;747:V:0.718;776:K:0.590;783:P:0.707;864:G:0.742;876:P:0.709;884:R:0.502;1117:S:0.723;137…
PID_112656	Usnea_nanji	-3951.91	-3951.91	1	1	1	1	NA
PID_114341	Usnea_nanji	-926.666	-926.666	1	1	1	1	50:A:0.642
PID_114502	Usnea_nanji	-2881.25	-2881.25	1	1	1	1	84:K:0.633;333:E:0.587
PID_114755	Usnea_nanji	-3793.57	-3791.82	1	18.8367	0.0609029	0.678755	67:K:0.750;86:N:0.870;362:G:0.871;387:M:0.962*;388:R:0.678;405:G:0.697;406:A:0.873
PID_11647	Usnea_nanji	-3686.23	-3686.23	1	1	1	1	55:S:0.632;92:T:0.650;103:D:0.627;162:I:0.634;223:R:0.576;314:N:0.633
PID_117088	Usnea_nanji	-2341.31	-2341.31	1	1	1	1	NA
PID_117327	Usnea_nanji	-2672.08	-2672.08	1	1	1	1	NA
PID_117350	Usnea_nanji	-2557.12	-2555.18	1	15.6333	0.048907	0.611677	10:H:0.879;19:R:0.638;22:V:0.886;41:T:0.653;55:S:0.854;62:E:0.502;81:D:0.904;97:N:0.909;102:R:0.887;130:P:0.668;131:S:0.544;134:Y:0.900;167:I:0.883;244:K:0.930
PID_11746	Usnea_nanji	-7632.88	-7632.88	1	1.01518	0.995348	1	48:F:0.686;70:P:0.684;99:K:0.700;516:N:0.688;693:G:0.686;903:N:0.688;917:L:0.682;963:G:0.701
PID_11757	Usnea_nanji	-5657.17	-5657.17	1	1	1	1	12:A:0.628;57:Q:0.592;97:P:0.645;174:V:0.660;262:I:0.669;273:L:0.584;350:I:0.702
PID_117596	Usnea_nanji	-1166.08	-1166.08	1	1	1	1	112:E:0.548
PID_119251	Usnea_nanji	-3627.1	-3626.29	1	5.2054	0.201006	1	17:I:0.562;35:Y:0.735;37:K:0.743;121:Q:0.773;153:K:0.760;242:V:0.737;266:L:0.988*;279:D:0.721;345:A:0.722;417:L:0.759
PID_119390	Usnea_nanji	-1091.46	-1091.17	1	15.7548	0.448224	1	10:H:0.710;51:P:0.717
PID_119605	Usnea_nanji	-5533.33	-5533.32	1	1.06277	0.919854	1	18:S:0.642;51:A:0.562;164:K:0.579;213:D:0.525;273:N:0.675;288:N:0.512;295:E:0.652;297:I:0.516;353:N:0.651;361:Q:0.504;370:S:0.632;415:M:0.694
PID_119801	Usnea_nanji	-3713.7	-3713.7	1	1	1	1	NA
PID_119834	Usnea_nanji	-7486.78	-7486.75	1	1.47864	0.779796	1	29:H:0.742;292:V:0.728;313:V:0.725;315:D:0.530;342:I:0.729;472:E:0.739;747:K:0.737;768:N:0.733;787:S:0.743
PID_120565	Usnea_nanji	-4118.43	-4112.85	1	80.2632	0.000832317	0.0575563	8:L:0.573;157:E:0.982*;232:G:0.533
PID_121634	Usnea_nanji	-8476.7	-8476.7	1	1	1	1	69:A:0.628;100:V:0.624;624:S:0.612;870:V:0.621;967:K:0.638
PID_122120	Usnea_nanji	-5296.32	-5296.32	1	1	1	1	46:T:0.861;130:A:0.866;138:T:0.877;165:V:0.837;166:L:0.760;175:Y:0.773;184:E:0.869;187:M:0.867;250:I:0.964*;282:A:0.863;317:T:0.881;325:V:0.837;331:T:0.769;355:F:0.802;361:Q:0.874;397:L:0.846;402:Y:0.871;429:P:0.879;433:G:0.877;439:V:0.853
PID_123028	Usnea_nanji	-7035.13	-7033.91	1	7.44173	0.118559	0.956022	45:P:0.522;56:R:0.812;95:T:0.506;147:E:0.502;233:Q:0.522;462:E:0.503;588:R:0.550;683:K:0.946
PID_123313	Usnea_nanji	-5890.82	-5890.82	1	1	1	1	58:F:0.584;142:S:0.544;227:A:0.554;309:A:0.551;390:E:0.525;408:N:0.560
PID_123435	Usnea_nanji	-1966.89	-1966.89	1	1	1	1	189:K:0.721
PID_123571	Usnea_nanji	-3019.31	-3018.94	1	14.4967	0.390019	1	166:N:0.554
PID_125611	Usnea_nanji	-2557.16	-2557.16	1	1	1	1	NA
PID_125912	Usnea_nanji	-5204.48	-5203.52	1	56.1054	0.165125	1	344:S:0.680
PID_126972	Usnea_nanji	-11930.6	-11930.5	1	3.79345	0.679611	1	191:K:0.550;264:T:0.545;898:A:0.552;1011:V:0.536;1086:M:0.565;1236:T:0.546;1283:P:0.529;1364:L:0.524
PID_127827	Usnea_nanji	-2569.55	-2569.55	1	1	0.998046	1	288:P:0.510
PID_127839	Usnea_nanji	-1061.7	-1061.7	1	1	1	1	NA
PID_13068	Usnea_nanji	-4603.82	-4603.71	1	3.84026	0.636998	1	126:S:0.752;139:S:0.836;152:F:0.513;426:I:0.838;465:K:0.838
PID_130757	Usnea_nanji	-2830.66	-2830.66	1	1	1	1	NA
PID_13148	Usnea_nanji	-6312.32	-6312.32	1	1	1	1	NA
PID_131930	Usnea_nanji	-2302.79	-2302.79	1	1	1	1	NA
PID_131931	Usnea_nanji	-2736.2	-2736.2	1	1	1	1	145:P:0.598;154:S:0.568;177:S:0.528;212:T:0.719;260:V:0.528;268:A:0.597
PID_132215	Usnea_nanji	-1161.09	-1161.09	1	1	1	1	NA
PID_133735	Usnea_nanji	-3596.5	-3596.29	1	31.1323	0.516202	1	39:L:0.537;221:K:0.537;338:T:0.517
PID_134098	Usnea_nanji	-981.248	-981.229	1	1.92046	0.846507	1	62:K:0.837
PID_134851	Usnea_nanji	-18190.9	-18189.8	1	9.73843	0.136136	1	773:I:0.828;825:A:0.840;1053:E:0.591
PID_134990	Usnea_nanji	-4054.66	-4047.28	1	145.353	0.000121038	0.0206635	56:L:0.973*;150:I:0.971*;175:L:0.964*;181:V:0.967*;235:L:0.839;275:Q:0.978*;345:T:0.971*;354:Y:0.970*;478:D:0.660
PID_135181	Usnea_nanji	-3664.34	-3664.34	1	1	1	1	15:I:0.724;68:G:0.738;77:A:0.740;80:V:0.569;216:I:0.724;268:I:0.752
PID_135189	Usnea_nanji	-15303.3	-15303.3	1	1.90014	0.740144	1	NA
PID_135252	Usnea_nanji	-5643.85	-5643.85	1	1	1	1	NA
PID_135305	Usnea_nanji	-3590.76	-3590.76	1	1.52279	0.932867	1	NA
PID_136120	Usnea_nanji	-7515.62	-7515.62	1	1	1	1	NA
PID_136230	Usnea_nanji	-2493.03	-2493.03	1	1	1	1	NA
PID_136629	Usnea_nanji	-6638.35	-6638.35	1	1	1	1	102:V:0.545;218:R:0.552;528:I:0.547;629:M:0.554
PID_136731	Usnea_nanji	-3286.35	-3286.35	1	1	1	1	97:D:0.527;228:V:0.553
PID_137082	Usnea_nanji	-1544.2	-1544.13	1	6.12646	0.723222	1	9:V:0.545;63:P:0.785;122:K:0.770
PID_137194	Usnea_nanji	-4123.25	-4121.5	1	31.2816	0.0616044	0.680233	191:N:0.924
PID_137205	Usnea_nanji	-3349.8	-3349.8	1	1	1	1	49:P:0.526;53:R:0.589;149:V:0.625;374:S:0.561
PID_137524	Usnea_nanji	-14163.4	-14163.4	1	1	1	1	131:K:0.632;171:I:0.647;268:I:0.635;282:I:0.626;328:E:0.641;380:R:0.620;437:A:0.638;565:S:0.632;824:Q:0.605;1228:I:0.634
PID_139158	Usnea_nanji	-1767.43	-1765.75	1	40.5538	0.0670851	0.702403	63:R:0.877;141:S:0.592;168:M:0.546
PID_139260	Usnea_nanji	-4300.95	-4300.95	1	1	1	1	52:N:0.762;55:M:0.771;84:R:0.764;287:N:0.533;338:D:0.591
PID_139825	Usnea_nanji	-1497.43	-1497.43	1	1	1	1	NA
PID_139827	Usnea_nanji	-3897.49	-3897.49	1	1	1	1	214:S:0.565;222:Y:0.563
PID_140445	Usnea_nanji	-4382.91	-4382.91	1	1	1	1	NA
PID_140773	Usnea_nanji	-5404.9	-5404.9	1	1	1	1	17:R:0.570;25:P:0.746;29:A:0.761;47:N:0.775;58:P:0.570;64:H:0.768;81:G:0.520;99:D:0.782;143:H:0.767;154:T:0.592;195:T:0.777;227:S:0.749;269:P:0.748;279:L:0.729;349:P:0.753;374:D:0.644;376:M:0.793;443:R:0.745
PID_141371	Usnea_nanji	-9135.71	-9135.71	1	1	1	1	NA
PID_141409	Usnea_nanji	-2600.09	-2600.09	1	1	1	1	24:N:0.619;89:Q:0.624;112:V:0.623
PID_141873	Usnea_nanji	-8495.64	-8495.64	1	1	1	1	41:L:0.551;129:N:0.589;162:I:0.602;343:R:0.549;481:P:0.557;512:I:0.589;554:D:0.594;656:A:0.558;713:L:0.559
PID_144800	Usnea_nanji	-3077.98	-3077.98	1	1	1	1	27:R:0.693;30:D:0.563;31:E:0.672;143:D:0.652;165:N:0.527;324:L:0.668
PID_144933	Usnea_nanji	-2941.61	-2941.61	1	1	1	1	NA
PID_144937	Usnea_nanji	-5717.51	-5717.51	1	1	1	1	14:T:0.625;23:I:0.725;82:P:0.614;87:L:0.568;88:A:0.752;135:M:0.629;137:L:0.727;201:K:0.747;239:S:0.762;241:F:0.731;258:S:0.734;264:R:0.746;268:T:0.617;308:D:0.657;331:G:0.607;334:T:0.700;335:W:0.724;340:T:0.613;341:S:0.728;346:V:0.751;370:H:0.731;387:D:0.719;390:T:0.745;415:K:0.722;432:W:0.884;444:E:0.804;455:A:0.505;472:H:0.599
PID_145331	Usnea_nanji	-1554.24	-1554.24	1	1	1	1	NA
PID_145844	Usnea_nanji	-2178.75	-2178.75	1	1	1	1	126:A:0.827;140:A:0.818
PID_146338	Usnea_nanji	-5833.97	-5833.97	1	1	1	1	103:P:0.545
PID_146433	Usnea_nanji	-4947.01	-4946.97	1	1.99296	0.784245	1	52:L:0.782;100:N:0.824;129:N:0.812;172:R:0.791;239:P:0.797;542:A:0.806
PID_14689	Usnea_nanji	-4031.29	-4031.29	1	1	1	1	NA
PID_146913	Usnea_nanji	-3611.27	-3610.79	1	3.41737	0.325033	1	33:T:0.902;35:T:0.909;47:T:0.624;196:E:0.904;199:H:0.663;203:M:0.682;234:P:0.905
PID_147223	Usnea_nanji	-3414.74	-3414.74	1	1	1	1	212:Q:0.588
PID_148708	Usnea_nanji	-5658.19	-5658.19	1	1	1	1	76:G:0.658
PID_148911	Usnea_nanji	-2873.96	-2873.96	1	1	1	1	NA
PID_150389	Usnea_nanji	-958.732	-958.732	1	1	1	1	NA
PID_150490	Usnea_nanji	-2357.45	-2357.45	1	1	1	1	NA
PID_150995	Usnea_nanji	-5134.59	-5134.59	1	1	1	1	NA
PID_152435	Usnea_nanji	-4593.59	-4593.53	1	1.69296	0.715596	1	137:V:0.753;180:G:0.752;187:R:0.696;195:D:0.731;262:P:0.734;351:P:0.741;386:I:0.729;445:M:0.743;461:S:0.746;515:P:0.720
PID_153601	Usnea_nanji	-10585.4	-10585.4	1	1	1	1	NA
PID_154469	Usnea_nanji	-4468.17	-4461.3	1	41.3376	0.00021009	0.0261137	73:S:0.865;161:F:0.832;227:Y:0.738;245:T:0.907;324:Q:0.892
PID_154713	Usnea_nanji	-4088.46	-4088.46	1	1	1	1	NA
PID_154763	Usnea_nanji	-753.836	-753.836	1	1	1	1	29:E:0.529
PID_155018	Usnea_nanji	-3145.42	-3144.71	1	5.21556	0.233115	1	89:A:0.903;110:V:0.915;123:Y:0.900;134:S:0.934;153:I:0.916;169:S:0.925;171:G:0.910;206:L:0.907;225:A:0.923;242:E:0.915;253:R:0.841;308:R:0.930;334:W:0.808
PID_15515	Usnea_nanji	-6637.11	-6637.11	1	1	1	1	426:T:0.564;560:S:0.563
PID_156567	Usnea_nanji	-1857.36	-1857.36	1	1	1	1	NA
PID_156708	Usnea_nanji	-1949.35	-1948.4	1	21.5846	0.168257	1	11:P:0.881;29:T:0.984*;87:N:0.757;128:I:0.915;173:A:0.880
PID_158210	Usnea_nanji	-3330.68	-3330.68	1	1	1	1	NA
PID_158364	Usnea_nanji	-2597.34	-2597.34	1	1	1	1	85:A:0.538;144:P:0.767;165:D:0.788;262:D:0.771
PID_164326	Usnea_nanji	-3209.35	-3209.35	1	1	1	1	NA
PID_165101	Usnea_nanji	-9233.29	-9233.29	1	1	1	1	240:S:0.609;395:L:0.611;404:M:0.651;668:G:0.618
PID_165668	Usnea_nanji	-2198.97	-2195.6	1	108.451	0.00935325	0.241706	53:D:0.682;232:D:0.694;245:T:0.991**;269:V:0.905
PID_166061	Usnea_nanji	-2727.09	-2727.09	1	1	1	1	119:P:0.514;280:I:0.556
PID_166067	Usnea_nanji	-8310.27	-8310.27	1	1	1	1	125:E:0.652;196:R:0.640;373:A:0.644;591:T:0.644
PID_168007	Usnea_nanji	-3805.91	-3805.91	1	1	1	1	123:T:0.622
PID_169467	Usnea_nanji	-5456.34	-5456.06	1	3.37891	0.458833	1	6:P:0.855;44:P:0.640;117:M:0.560;164:L:0.545;179:K:0.643;205:T:0.667;311:P:0.553;324:A:0.614;368:R:0.645;372:S:0.625;444:I:0.549;464:W:0.643
PID_169723	Usnea_nanji	-2546.18	-2546.18	1	1	1	1	69:Y:0.668;195:V:0.688;209:V:0.689
PID_169827	Usnea_nanji	-1696.96	-1696.96	1	1	1	1	NA
PID_172348	Usnea_nanji	-6100.65	-6100.64	1	1.26718	0.901226	1	32:E:0.604;36:A:0.627;78:L:0.611;208:K:0.617;225:G:0.597;246:Y:0.613;451:S:0.599;488:G:0.636;523:P:0.606;535:P:0.581;623:A:0.613
PID_174149	Usnea_nanji	-3144	-3142.71	1	38.7272	0.107768	0.901583	159:G:0.747;171:Q:0.880;201:Q:0.859;203:Q:0.881;210:S:0.833;257:A:0.509
PID_174462	Usnea_nanji	-2984.95	-2984.95	1	1	1	1	NA
PID_176485	Usnea_nanji	-4668.5	-4667.65	1	74.5324	0.192622	1	388:Q:0.715;413:A:0.505
PID_176831	Usnea_nanji	-3152.8	-3152.8	1	1	1	1	23:P:0.624;89:V:0.530;192:E:0.532;238:I:0.550
PID_176941	Usnea_nanji	-1321.25	-1321.25	1	1	1	1	59:V:0.813;94:K:0.808
PID_177324	Usnea_nanji	-3638.81	-3638.81	1	1.17547	0.979566	1	24:E:0.658;27:K:0.657
PID_177365	Usnea_nanji	-1214.48	-1212.47	1	46.0431	0.0452573	0.592903	19:G:0.872;40:L:0.843;68:P:0.775;87:P:0.705;92:R:0.866;106:T:0.862;110:D:0.985*
PID_177373	Usnea_nanji	-2994.59	-2994.55	1	1.39025	0.776343	1	15:S:0.592;32:T:0.520;56:A:0.657;57:S:0.581;78:S:0.667;103:D:0.595;115:S:0.563;127:H:0.664;133:H:0.665;150:H:0.667;231:G:0.550
PID_177398	Usnea_nanji	-1916.32	-1916.32	1	1	1	1	NA
PID_177449	Usnea_nanji	-2287.17	-2287.17	1	1	1	1	NA
PID_177727	Usnea_nanji	-16054.3	-16053	1	7.00884	0.100637	0.869903	42:E:0.667;92:S:0.630;103:D:0.647;155:S:0.628;183:E:0.505;193:L:0.599;205:P:0.629;262:A:0.651;440:R:0.630;527:P:0.647;570:G:0.637;636:G:0.637;643:F:0.651;813:R:0.603;868:V:0.657;927:R:0.632;972:P:0.650;999:V:0.633;1074:L:0.588;1219:I:0.656;1292:E:0.670;1414:V:0.719
PID_178618	Usnea_nanji	-2823.92	-2823.92	1	1	1	1	23:G:0.503
PID_179021	Usnea_nanji	-23087.7	-23087.7	1	1	1	1	NA
PID_179223	Usnea_nanji	-6020.06	-6020.06	1	1	1	1	NA
PID_179235	Usnea_nanji	-2171.25	-2167.22	1	195.172	0.00452704	0.159552	4:Y:0.594;27:L:0.561;88:L:0.533;94:K:0.555;95:R:0.590;129:V:0.707;130:L:0.862;139:S:0.919
PID_179402	Usnea_nanji	-1014.78	-1014.78	1	1	1	1	NA
PID_179634	Usnea_nanji	-2678.32	-2678.14	1	4.40539	0.549493	1	133:K:0.658;163:F:0.650;192:S:0.632;219:Q:0.541;230:D:0.696
PID_179686	Usnea_nanji	-8537.19	-8537.01	1	5.05528	0.553044	1	141:Y:0.919
PID_179688	Usnea_nanji	-4678.37	-4678.37	1	1	1	1	13:V:0.719;147:T:0.722;231:G:0.642;418:L:0.721
PID_179771	Usnea_nanji	-9761.99	-9761.99	1	1	1	1	NA
PID_180399	Usnea_nanji	-6746.78	-6745.48	1	5.2915	0.106751	0.894872	15:P:0.554;23:H:0.891;72:C:0.996**;117:K:0.870;158:R:0.889;161:I:0.863;206:C:0.890;219:P:0.863;220:E:0.862;281:F:0.726;304:M:0.815;307:V:0.530;320:I:0.821;323:K:0.579;335:G:0.579;337:N:0.640;339:E:0.886;340:A:0.593;350:H:0.918;392:P:0.549;400:T:0.858;401:F:0.890;407:N:0.798;416:N:0.714;425:R:0.557
PID_18152	Usnea_nanji	-6113.38	-6113.38	1	1	1	1	NA
PID_181590	Usnea_nanji	-3807.2	-3806.11	1	10.8796	0.138432	1	45:I:0.727;58:T:0.764;160:D:0.842;281:A:0.716
PID_181607	Usnea_nanji	-1679.19	-1679.19	1	1	1	1	NA
PID_181648	Usnea_nanji	-2577.86	-2577.84	1	1.38125	0.855367	1	120:F:0.562
PID_181989	Usnea_nanji	-2825.24	-2825.21	1	1.45507	0.801391	1	96:A:0.626;132:I:0.644;199:F:0.630;206:D:0.623;242:L:0.612
PID_182018	Usnea_nanji	-5503.65	-5502.44	1	7.12126	0.120677	0.968074	6:L:0.658;13:Q:0.676;82:N:0.675;143:F:0.971*;247:M:0.699;250:E:0.697;370:L:0.709;429:Y:0.692;520:K:0.694
PID_183888	Usnea_nanji	-3195.73	-3195.73	1	1	1	1	97:A:0.560;140:E:0.595;182:I:0.577;186:P:0.545;200:S:0.535;225:T:0.568;276:T:0.567
PID_188039	Usnea_nanji	-2348.58	-2348.49	1	1.57651	0.668661	1	11:A:0.538;69:T:0.727;73:Q:0.724;87:A:0.681;130:I:0.566;132:V:0.754;152:G:0.500;153:K:0.714;168:D:0.588
PID_190069	Usnea_nanji	-3067.18	-3067.18	1	1	1	1	1:M:0.571;60:A:0.532;119:T:0.583;129:E:0.573;166:L:0.585;211:K:0.579
PID_190097	Usnea_nanji	-2283.75	-2283.75	1	1	1	1	22:T:0.699;108:D:0.660;128:N:0.662;142:P:0.541;164:E:0.591;187:H:0.717;192:A:0.586;207:A:0.707
PID_190350	Usnea_nanji	-5239.51	-5239.45	1	8.67122	0.732036	1	NA
PID_190587	Usnea_nanji	-4505.66	-4505.62	1	1.36896	0.788923	1	57:D:0.722;125:I:0.602;165:T:0.518;172:V:0.522;175:T:0.696;179:D:0.525;216:A:0.531;238:D:0.686;262:I:0.752;263:V:0.557;301:V:0.722;356:R:0.726
PID_191726	Usnea_nanji	-3708.46	-3708.46	1	1	0.997743	1	4:A:0.866;39:A:0.963*;40:T:0.962*;66:A:0.963*;75:G:0.966*;94:P:0.964*;103:F:0.966*;104:W:0.958*;118:K:0.963*;138:A:0.963*;155:T:0.919;221:F:0.964*;240:A:0.564;289:T:0.963*;305:H:0.558;332:P:0.962*;355:V:0.964*
PID_191979	Usnea_nanji	-7448.11	-7448.11	1	1	1	1	NA
PID_194377	Usnea_nanji	-3900.47	-3900.47	1	1	1	1	NA
PID_194677	Usnea_nanji	-7896.78	-7896.78	1	1	1	1	13:R:0.646;184:T:0.618;275:E:0.621;362:K:0.631;375:P:0.628;380:K:0.637;394:A:0.617;487:Q:0.615;489:N:0.645;606:L:0.618;706:G:0.624
PID_194743	Usnea_nanji	-5118.56	-5118.56	1	1	1	1	24:E:0.547;182:P:0.567;334:H:0.544;445:A:0.529
PID_196125	Usnea_nanji	-1790.07	-1790.02	1	1.38923	0.743371	1	23:T:0.787;36:A:0.788;91:N:0.598;122:E:0.581;149:M:0.813;165:V:0.791
PID_196253	Usnea_nanji	-1000.81	-1000.81	1	1	1	1	NA
PID_196501	Usnea_nanji	-3596.39	-3596.39	1	1	1	1	171:A:0.754;253:P:0.739
PID_197443	Usnea_nanji	-1487.46	-1483.71	1	301.469	0.00612528	0.194549	50:K:0.879;101:L:0.873
PID_199975	Usnea_nanji	-1967.96	-1967.96	1	1	1	1	193:S:0.517
PID_200527	Usnea_nanji	-5183.73	-5183.73	1	1	1	1	NA
PID_202569	Usnea_nanji	-2776.61	-2776.61	1	1	1	1	NA
PID_202621	Usnea_nanji	-2777.97	-2777.93	1	2.14028	0.7763	1	194:A:0.687;223:A:0.680
PID_202850	Usnea_nanji	-4594.54	-4588.52	1	142.592	0.000522468	0.0432461	14:K:0.727;99:L:0.707;354:T:0.975*
PID_203657	Usnea_nanji	-1813.94	-1813.94	1	1	1	1	NA
PID_204169	Usnea_nanji	-3693.54	-3693.54	1	1	1	1	NA
PID_205166	Usnea_nanji	-7466.21	-7466.21	1	1	1	1	NA
PID_206083	Usnea_nanji	-2739.16	-2739.16	1	1	1	1	14:L:0.505;25:K:0.537;27:V:0.514
PID_206327	Usnea_nanji	-2296.15	-2296.15	1	1	0.997236	1	NA
PID_206690	Usnea_nanji	-2420.05	-2420.05	1	1	1	1	NA
PID_207495	Usnea_nanji	-2458.12	-2458.12	1	1	0.998872	1	NA
PID_207772	Usnea_nanji	-2026.4	-2026.22	1	2.57774	0.553233	1	4:A:0.760;51:A:0.761;68:E:0.788;168:A:0.578
PID_207801	Usnea_nanji	-1800.02	-1799.23	1	87.9633	0.207298	1	149:T:0.655
PID_208753	Usnea_nanji	-2684.44	-2684.44	1	1	0.998872	1	NA
PID_208965	Usnea_nanji	-3362	-3362	1	3.15486	0.906303	1	336:T:0.634;342:R:0.597
PID_214120	Usnea_nanji	-3835.38	-3835.38	1	1	1	1	26:N:0.501
PID_214236	Usnea_nanji	-16046.5	-16045.5	1	35.6463	0.164517	1	461:Q:0.679
PID_214522	Usnea_nanji	-4725.6	-4725.6	1	1	1	1	NA
PID_215606	Usnea_nanji	-1139.52	-1139.52	1	1	1	1	NA
PID_217326	Usnea_nanji	-2560.51	-2560.51	1	1	1	1	NA
PID_21738	Usnea_nanji	-5589.76	-5589.65	1	2.54456	0.641543	1	142:E:0.546;184:D:0.519
PID_218057	Usnea_nanji	-5288.06	-5287.35	1	6.04736	0.235747	1	73:E:0.544;78:T:0.783;166:V:0.762;252:E:0.765;260:S:0.768;265:T:0.789;266:P:0.778;328:S:0.784;362:S:0.766;439:Y:0.979*;526:A:0.766;572:D:0.768
PID_218286	Usnea_nanji	-1918.56	-1918.56	1	1	1	1	NA
PID_220133	Usnea_nanji	-919.728	-919.728	1	1	1	1	NA
PID_220192	Usnea_nanji	-3244.97	-3244.97	1	1	1	1	89:Y:0.591;114:Q:0.572;133:H:0.637
PID_22050	Usnea_nanji	-8050.66	-8050.66	1	1	1	1	NA
PID_221326	Usnea_nanji	-2445.17	-2445.17	1	1	1	1	80:I:0.503
PID_221705	Usnea_nanji	-1047.94	-1047.94	1	1	1	1	108:A:0.620
PID_221951	Usnea_nanji	-1315.27	-1315.17	1	18.527	0.642892	1	7:T:0.695
PID_221972	Usnea_nanji	-2306.11	-2306.11	1	1	1	1	NA
PID_222042	Usnea_nanji	-9568.43	-9568.28	1	6.77746	0.58077	1	174:G:0.578;225:P:0.538;327:V:0.545;374:I:0.563;491:I:0.523;503:E:0.563;623:I:0.559;783:M:0.578;962:M:0.578
PID_22422	Usnea_nanji	-8231.79	-8231.79	1	1	1	1	63:K:0.514;122:R:0.672;187:F:0.527;196:S:0.673;251:E:0.681;388:K:0.547;415:T:0.666;422:E:0.508;441:I:0.673;454:K:0.533;548:G:0.530;561:E:0.666;699:S:0.674;703:S:0.666;747:T:0.511;754:I:0.685
PID_22573	Usnea_nanji	-1938.25	-1938.25	1	1	1	1	43:V:0.677
PID_22830	Usnea_nanji	-3304.12	-3304.12	1	1	1	1	NA
PID_228301	Usnea_nanji	-4407.97	-4407.97	1	1	1	1	NA
PID_228515	Usnea_nanji	-4701.06	-4701.06	1	1	1	1	458:R:0.637;484:A:0.645;508:L:0.619
PID_228611	Usnea_nanji	-4570.23	-4570.23	1	1	1	1	NA
PID_228813	Usnea_nanji	-9760.52	-9758.75	1	3.51396	0.059983	0.672869	469:F:0.536;605:S:0.749;629:I:0.501;637:E:0.805;638:T:0.814
PID_228880	Usnea_nanji	-10404.6	-10404.6	1	1	1	1	114:S:0.645;158:T:0.587;197:G:0.584;225:Y:0.546;241:Y:0.618;294:N:0.591;346:A:0.576;421:T:0.596;422:T:0.636;450:T:0.564;460:T:0.512;517:R:0.686;568:P:0.600;668:E:0.583
PID_228896	Usnea_nanji	-5176.35	-5176.35	1	1.14113	0.968595	1	194:L:0.686;418:Q:0.695;451:K:0.514;527:Q:0.699
PID_229044	Usnea_nanji	-4116.32	-4116.32	1	1	1	1	74:K:0.607;123:A:0.604;273:C:0.615;376:A:0.603
PID_230643	Usnea_nanji	-7769.42	-7766.68	1	58.1075	0.0193006	0.375229	491:L:0.652;587:S:0.500;671:F:0.558
PID_230949	Usnea_nanji	-6012.23	-6011.04	1	13.835	0.122713	0.971233	1:G:0.904
PID_232671	Usnea_nanji	-4131.45	-4131.45	1	1	1	1	NA
PID_233145	Usnea_nanji	-3649.19	-3649.18	1	5.19652	0.884301	1	NA
PID_233146	Usnea_nanji	-3325.15	-3325.15	1	1	0.998872	1	NA
PID_233151	Usnea_nanji	-1228.06	-1228.06	1	1	1	1	NA
PID_233880	Usnea_nanji	-6089.3	-6088.5	1	6.35488	0.207807	1	63:K:0.746;315:S:0.736;372:Q:0.959*;485:L:0.729;517:D:0.522;528:G:0.754;548:P:0.746;617:L:0.732;640:E:0.760;657:L:0.735
PID_234218	Usnea_nanji	-1873.34	-1873.34	1	1	1	1	1:M:0.871;8:V:0.891;18:D:0.888;60:W:0.870;88:L:0.894;151:E:0.860;176:A:0.879;189:L:0.871;200:D:0.872
PID_234274	Usnea_nanji	-9801.34	-9801.34	1	1	1	1	7:K:0.702;19:S:0.694;262:K:0.726;269:K:0.700;408:T:0.693;446:K:0.725;542:N:0.707;684:A:0.685;709:M:0.708;800:I:0.681;980:T:0.688;1004:T:0.693;1041:D:0.706
PID_235074	Usnea_nanji	-3780.45	-3777.32	1	34.7718	0.0123423	0.285704	34:S:0.973*;79:A:0.752;163:N:0.782;184:I:0.712;244:G:0.757;325:L:0.753
PID_235278	Usnea_nanji	-2908.92	-2908.92	1	1	1	1	NA
PID_235398	Usnea_nanji	-2650.88	-2650.88	1	1	1	1	82:P:0.817;132:P:0.815;165:Q:0.801;173:A:0.825;186:L:0.502
PID_235527	Usnea_nanji	-2855.59	-2854.96	1	4.18167	0.260293	1	37:D:0.669;120:I:0.777;190:Q:0.750;251:E:0.725;252:I:0.742;273:S:0.728;383:I:0.691;389:A:0.992**;393:K:0.672
PID_235531	Usnea_nanji	-2791.17	-2787.48	1	81.4483	0.0065474	0.199824	304:S:0.981*;344:D:0.663
PID_235541	Usnea_nanji	-2609.96	-2609.92	1	2.01672	0.777582	1	58:Y:0.563;104:V:0.826;164:V:0.831
PID_235818	Usnea_nanji	-5716.4	-5716.4	1	1	1	1	NA
PID_235834	Usnea_nanji	-2150.49	-2149.4	1	13.8444	0.139489	1	28:A:0.547;70:T:0.584;88:T:0.543;96:Y:0.711;135:E:0.624
PID_235933	Usnea_nanji	-3666.63	-3666.63	1	1	1	1	NA
PID_236006	Usnea_nanji	-3408.36	-3407.22	1	5.04543	0.131962	1	48:R:0.553;100:D:0.790;128:D:0.801;133:H:0.636;188:N:0.801;231:N:0.720;257:A:0.795;291:I:0.796
PID_236105	Usnea_nanji	-3599.7	-3599.7	1	1	1	1	NA
PID_236111	Usnea_nanji	-1665.83	-1665.83	1	1	1	1	NA
PID_236211	Usnea_nanji	-4247.21	-4247.2	1	1.27881	0.907776	1	18:Y:0.837;27:P:0.519;31:P:0.829;107:N:0.846;163:P:0.829;195:A:0.835;215:N:0.846
PID_237313	Usnea_nanji	-4266.38	-4261.11	1	146.522	0.00116549	0.0679355	49:P:0.862;231:Q:0.858;351:G:0.513;359:L:0.683
PID_237434	Usnea_nanji	-2419.72	-2419.72	1	1	1	1	NA
PID_240933	Usnea_nanji	-1476.98	-1476.98	1	1	1	1	NA
PID_244465	Usnea_nanji	-1422.94	-1422.94	1	1	1	1	20:S:0.668
PID_245080	Usnea_nanji	-6287.39	-6286.48	1	4.41856	0.178406	1	23:L:0.886;30:D:0.907;46:K:0.631;50:E:0.644;57:G:0.894;58:G:0.556;115:D:0.906;207:V:0.894;224:D:0.912;229:V:0.893;239:Q:0.882;455:S:0.530;501:A:0.903;517:G:0.891;520:A:0.563;538:S:0.898;571:E:0.903;591:I:0.611;611:T:0.900;630:M:0.634
PID_245156	Usnea_nanji	-4059.05	-4057.7	1	14.8265	0.100431	0.869887	23:V:0.973*;88:H:0.790;109:E:0.528;160:T:0.787;274:V:0.775;356:D:0.778
PID_245244	Usnea_nanji	-20818.6	-20818.6	1	1	1	1	46:L:0.636;63:G:0.644;682:T:0.630;777:A:0.629;933:A:0.644;994:V:0.623;1175:I:0.632;1311:E:0.635;1596:R:0.606;1659:T:0.612;1754:R:0.564;2449:I:0.627
PID_245643	Usnea_nanji	-14906.7	-14905.6	1	39.6796	0.139572	1	216:T:0.514;307:N:0.523;1057:R:0.637
PID_246218	Usnea_nanji	-6664.86	-6664.84	1	1.55003	0.833787	1	65:E:0.740;114:E:0.739;237:K:0.553;291:D:0.560;325:A:0.553;383:K:0.738;386:K:0.760;455:K:0.746;458:I:0.732;524:L:0.699;546:P:0.716;629:V:0.888
PID_246293	Usnea_nanji	-3122	-3122	1	1	1	1	NA
PID_246803	Usnea_nanji	-14670.7	-14670.7	1	1	1	1	NA
PID_247836	Usnea_nanji	-6067.72	-6067.72	1	1.04003	0.977748	1	22:K:0.520;88:I:0.523;118:S:0.519;142:M:0.529;182:Y:0.513;192:N:0.513;382:L:0.510;397:I:0.517
PID_247878	Usnea_nanji	-3306.98	-3306.04	1	41.6427	0.169272	1	2:R:0.819;18:L:0.552;24:F:0.817;35:D:0.698;96:A:0.825;98:R:0.799;101:S:0.586;104:T:0.830;141:R:0.513;151:R:0.920;156:G:0.788;162:H:0.516;206:W:0.594;219:L:0.774;220:C:0.799;229:Y:0.797;244:W:0.821;260:R:0.823;264:Q:0.548
PID_247956	Usnea_nanji	-6630.86	-6630.8	1	1.48213	0.73391	1	75:G:0.561;116:I:0.817;121:T:0.814;134:H:0.823;217:D:0.823;280:N:0.826;393:S:0.829;471:N:0.532;494:A:0.811;498:K:0.824;558:L:0.808;566:S:0.848;571:P:0.824;664:S:0.796;711:P:0.799
PID_247983	Usnea_nanji	-2798.02	-2795.5	1	60.5214	0.02472	0.426729	3:T:0.986*;159:E:0.529;351:G:0.683
PID_248869	Usnea_nanji	-1028.78	-1028.78	1	1	1	1	NA
PID_249318	Usnea_nanji	-5294.37	-5294.37	1	1	1	1	227:D:0.674;239:R:0.668;625:F:0.631
PID_249403	Usnea_nanji	-4573.42	-4573.42	1	1	1	1	NA
PID_250420	Usnea_nanji	-2984.07	-2984.07	1	1	1	1	21:R:0.526;107:A:0.730;124:V:0.684;194:A:0.688;214:V:0.722
PID_253006	Usnea_nanji	-3682.8	-3680.84	1	57.3562	0.0478484	0.606487	321:S:0.905
PID_25369	Usnea_nanji	-3405.22	-3405.22	1	1	1	1	27:P:0.660;81:P:0.650;100:N:0.697;326:H:0.684;358:F:0.658
PID_256058	Usnea_nanji	-3241.53	-3238.45	1	25.9945	0.0131762	0.291583	100:C:0.654;126:P:0.691;148:F:0.691;150:Q:0.536;165:D:0.635;186:A:0.745;217:Q:0.817
PID_256404	Usnea_nanji	-1905.37	-1905.37	1	1	1	1	32:F:0.752;76:S:0.752;95:L:0.768;170:G:0.736;177:A:0.727
PID_257660	Usnea_nanji	-4755.96	-4755.96	1	1	1	1	277:A:0.559
PID_257897	Usnea_nanji	-1376.78	-1375.86	1	8.91564	0.174795	1	1:M:0.987*;2:P:0.814;107:N:0.831;116:E:0.808;121:K:0.813
PID_258003	Usnea_nanji	-4351.91	-4354.07	1	1	0.0378127	0.532399	NA
PID_259071	Usnea_nanji	-1274.64	-1274.64	1	1	1	1	NA
PID_259109	Usnea_nanji	-4231.91	-4229.53	1	20.2889	0.0290176	0.462167	92:F:0.525;95:P:0.832;112:A:0.575;121:E:0.652;211:C:0.572;235:T:0.552
PID_259805	Usnea_nanji	-3591.86	-3591.44	1	4.52587	0.355282	1	61:N:0.536;84:A:0.604;209:S:0.811
PID_260256	Usnea_nanji	-5632.54	-5632.54	1	1	1	1	NA
PID_260440	Usnea_nanji	-2931.91	-2930.61	1	24.328	0.10576	0.892997	75:G:0.917;136:I:0.572;218:T:0.594
PID_261046	Usnea_nanji	-1983.16	-1983.11	1	1.50948	0.750824	1	3:T:0.952*;8:I:0.952*;72:V:0.866;87:D:0.759;94:V:0.763;104:E:0.955*;167:I:0.893;180:L:0.949;205:S:0.952*
PID_26130	Usnea_nanji	-3457.89	-3457.89	1	1	1	1	65:E:0.918;232:P:0.918;291:I:0.918;308:G:0.912;352:Q:0.913;367:E:0.754;376:P:0.686
PID_261874	Usnea_nanji	-2168.49	-2168.49	1	1	1	1	9:H:0.541
PID_262032	Usnea_nanji	-3677.17	-3677.17	1	1	0.977605	1	100:E:0.716;152:V:0.751;189:S:0.740;262:V:0.713;273:H:0.754;302:I:0.734;395:I:0.719
PID_262296	Usnea_nanji	-2675.83	-2675.83	1	1	1	1	NA
PID_262715	Usnea_nanji	-8488.22	-8488.22	1	1	1	1	764:S:0.505
PID_262716	Usnea_nanji	-2978.65	-2978.64	1	1.52971	0.902543	1	285:I:0.772;297:P:0.774
PID_262896	Usnea_nanji	-1389.49	-1389.49	1	1	1	1	NA
PID_262897	Usnea_nanji	-1108.76	-1108.76	1	1	1	1	37:T:0.840;45:T:0.829
PID_263424	Usnea_nanji	-4906.02	-4906.02	1	1	1	1	86:N:0.586;374:V:0.601;455:D:0.586
PID_264199	Usnea_nanji	-2235.29	-2233.61	1	33.4225	0.0669316	0.702403	9:Q:0.749;64:S:0.841;69:D:0.803;94:S:0.509;192:G:0.548
PID_264214	Usnea_nanji	-2116.47	-2114.06	1	23.2947	0.0281572	0.455609	4:I:0.912;27:P:0.913;58:T:0.818;84:E:0.832;88:S:0.594;111:Y:0.830;114:G:0.846;127:R:0.813;150:L:0.760;153:G:0.660;158:V:0.807;205:Q:0.923;206:T:0.535;208:R:0.800
PID_264730	Usnea_nanji	-2182.73	-2182.18	1	6.37516	0.295369	1	20:P:0.877;43:S:0.910;109:P:0.690;160:H:0.919;198:Q:0.901;244:N:0.733
PID_264879	Usnea_nanji	-806.181	-806.181	1	1	1	1	NA
PID_272488	Usnea_nanji	-7447.75	-7447.75	1	1	1	1	NA
PID_272670	Usnea_nanji	-3693.43	-3693.4	1	1.755	0.81582	1	5:H:0.583;106:K:0.545;132:S:0.589;165:I:0.592;214:Q:0.597;326:V:0.574
PID_272872	Usnea_nanji	-661.842	-661.842	1	1	1	1	8:N:0.563;21:T:0.747;63:K:0.663
PID_273187	Usnea_nanji	-5907.48	-5907.45	1	2.29796	0.821791	1	48:P:0.665;277:P:0.666;315:S:0.653;376:L:0.652
PID_273723	Usnea_nanji	-5543.73	-5542.28	1	4.87289	0.089464	0.814117	7:D:0.517;11:K:0.751;40:P:0.682;42:M:0.646;44:V:0.596;48:E:0.655;62:Q:0.639;65:T:0.582;72:L:0.679;88:R:0.668;91:K:0.691;110:K:0.626;125:G:0.502;135:S:0.574;138:A:0.776;154:G:0.740;157:S:0.669;185:V:0.664;211:P:0.610;216:V:0.645;234:T:0.573;262:Q:0.684;280:S:0.584;283:D:0.541;312:T:0.552;340:Y:0.864;358:R:0.661
PID_273793	Usnea_nanji	-14289	-14288.8	1	3.23941	0.535105	1	435:E:0.658;493:V:0.649;657:D:0.672;693:Q:0.608;773:K:0.653;884:F:0.647;1353:F:0.629;1372:K:0.655;1408:G:0.644;1421:Y:0.607
PID_273888	Usnea_nanji	-2625.03	-2625.03	1	1	1	1	38:N:0.562;154:A:0.560
PID_273997	Usnea_nanji	-3856.82	-3855.65	1	9.12229	0.125949	0.985166	14:A:0.627;28:S:0.545;72:G:0.642;77:T:0.623;109:V:0.662;193:K:0.955*;256:D:0.582;280:G:0.656;352:G:0.624
PID_274103	Usnea_nanji	-1760.38	-1760.38	1	1	1	1	NA
PID_274493	Usnea_nanji	-3257.28	-3257.28	1	1	1	1	2:A:0.858;85:S:0.885;125:Q:0.871;223:V:0.876;324:E:0.667;335:D:0.893
PID_275540	Usnea_nanji	-2289.06	-2286.86	1	21.5409	0.035899	0.527195	70:S:0.684;71:D:0.915;72:S:0.994**;82:T:0.915;123:A:0.924;235:T:0.914
PID_276168	Usnea_nanji	-4226.17	-4223.8	1	16.3676	0.0293647	0.464984	26:E:0.980*;37:E:0.508;105:V:0.746;188:W:0.767;256:G:0.679;332:Y:0.773;436:P:0.764;446:A:0.523;490:N:0.550
PID_276785	Usnea_nanji	-3141.11	-3141.11	1	1.52308	0.940114	1	8:L:0.761;256:K:0.765
PID_276790	Usnea_nanji	-6398.31	-6398.31	1	3.02251	0.955785	1	NA
PID_277027	Usnea_nanji	-6288.16	-6287.03	1	26.0141	0.132911	1	294:E:0.605;365:I:0.818;654:Q:0.575;682:P:0.568;727:Q:0.564
PID_277736	Usnea_nanji	-6395.46	-6392.57	1	231.138	0.0161676	0.330799	3:Q:0.585;24:L:0.561;142:A:0.654;250:H:0.602;466:L:0.619;530:V:0.587
PID_278305	Usnea_nanji	-5670.79	-5670.79	1	1	1	1	NA
PID_27886	Usnea_nanji	-3996.09	-3994.11	1	21.1222	0.0465831	0.601615	91:Q:0.663;254:G:0.896;308:G:0.666;310:E:0.687
PID_279114	Usnea_nanji	-1041.92	-1041.92	1	1	1	1	60:F:0.687
PID_279951	Usnea_nanji	-4800.75	-4798.73	1	16.5909	0.0448495	0.588974	20:A:0.647;38:T:0.830;70:T:0.780;111:T:0.855;182:T:0.780;183:A:0.829;197:A:0.991**;240:Q:0.777;244:N:0.784;310:R:0.569;368:F:0.827;370:N:0.832
PID_281062	Usnea_nanji	-1447.38	-1447.38	1	1	1	1	5:Q:0.902;45:S:0.611;90:G:0.834
PID_281069	Usnea_nanji	-1513.18	-1513.18	1	1	1	1	NA
PID_282645	Usnea_nanji	-4375.97	-4375.97	1	1	1	1	NA
PID_282933	Usnea_nanji	-3820.59	-3820.54	1	8.32986	0.757668	1	15:G:0.664;36:S:0.557;144:C:0.566;146:Y:0.556;182:F:0.584
PID_282950	Usnea_nanji	-4048.59	-4047.34	1	9.03305	0.114326	0.934974	77:E:0.783;138:D:0.751
PID_282980	Usnea_nanji	-2559.11	-2559.11	1	1	1	1	94:Y:0.515
PID_283089	Usnea_nanji	-2453.08	-2453.08	1	1	1	1	6:A:0.524;34:I:0.572
PID_28310	Usnea_nanji	-5126.88	-5126.88	1	1	1	1	14:S:0.550;64:A:0.606;159:V:0.559;279:I:0.575;432:A:0.572;435:D:0.596;440:M:0.640;478:S:0.612
PID_283271	Usnea_nanji	-1803.51	-1803.51	1	1	1	1	83:M:0.904
PID_283757	Usnea_nanji	-1829.36	-1829.36	1	1.15161	0.979442	1	114:A:0.642;120:P:0.641
PID_284307	Usnea_nanji	-2065.06	-2064.98	1	9.33521	0.694636	1	NA
PID_284364	Usnea_nanji	-3959.39	-3959.39	1	1	1	1	300:S:0.513
PID_284669	Usnea_nanji	-1987.66	-1987.66	1	1	1	1	139:L:0.630
PID_285236	Usnea_nanji	-5667.13	-5667.13	1	1	1	1	NA
PID_285585	Usnea_nanji	-12492	-12492	1	1.28324	0.796299	1	73:N:0.571;144:I:0.577;162:V:0.549;191:L:0.566;301:T:0.552;322:N:0.556;325:D:0.550;383:D:0.540;473:A:0.547;617:A:0.552;715:F:0.558;738:L:0.551;883:V:0.548;950:F:0.573;967:Q:0.554;1180:D:0.544;1224:E:0.550
PID_285600	Usnea_nanji	-4166.18	-4165.81	1	11.5152	0.392504	1	NA
PID_28597	Usnea_nanji	-10036.6	-10036.6	1	1	1	1	118:E:0.576;176:S:0.565;201:M:0.600;393:M:0.624;395:A:0.556;441:D:0.584;478:Q:0.547;595:A:0.549;666:T:0.550;702:E:0.575;752:V:0.535;792:S:0.557
PID_286734	Usnea_nanji	-3436.16	-3436.15	1	1.45407	0.910118	1	NA
PID_286792	Usnea_nanji	-2425.24	-2425.24	1	1	1	1	95:V:0.753;123:L:0.769
PID_286912	Usnea_nanji	-13138.3	-13138.3	1	1	1	1	704:G:0.686
PID_287045	Usnea_nanji	-4826.98	-4825.12	1	10.6252	0.0536205	0.627257	104:D:0.589;155:V:0.583;216:L:0.599;225:E:0.582;284:S:0.618;287:M:0.530;327:T:0.500;395:H:0.611;413:D:0.978*;421:K:0.501;429:L:0.522;473:P:0.633
PID_287532	Usnea_nanji	-1418.93	-1411.45	1	999	0.000109458	0.0205021	1:M:0.651;61:Y:0.723;98:Q:0.967*
PID_28837	Usnea_nanji	-2687.9	-2687.9	1	1	0.945389	1	48:D:0.668;179:I:0.720;266:W:0.696
PID_288679	Usnea_nanji	-4864.04	-4864.04	1	1	1	1	NA
PID_289727	Usnea_nanji	-4568.01	-4568.01	1	1	1	1	NA
PID_291003	Usnea_nanji	-4788.51	-4788.51	1	1	1	1	363:D:0.583
PID_292149	Usnea_nanji	-9988.65	-9988.21	1	6.01557	0.347842	1	93:A:0.508;1063:R:0.747
PID_293547	Usnea_nanji	-3888.01	-3888.01	1	1	1	1	354:Y:0.516;441:E:0.541
PID_294227	Usnea_nanji	-2384.95	-2384.95	1	1	1	1	NA
PID_295694	Usnea_nanji	-4870.76	-4870.76	1	1	1	1	NA
PID_295854	Usnea_nanji	-7545.73	-7545.73	1	1	1	1	76:S:0.594;102:P:0.572;156:D:0.584;176:E:0.576;213:I:0.576;272:E:0.572;347:A:0.578;446:R:0.579;507:K:0.596;555:L:0.568;581:T:0.600;649:A:0.576
PID_295860	Usnea_nanji	-13753	-13753	1	1	1	1	202:Y:0.791;327:F:0.793;422:P:0.782;526:Y:0.793;613:Q:0.781;676:A:0.615;687:S:0.758;791:R:0.787;1092:M:0.798;1187:I:0.792;1192:K:0.790;1196:N:0.614;1249:I:0.540
PID_296019	Usnea_nanji	-2503.77	-2503.77	1	1	1	1	46:I:0.549;52:A:0.592;57:N:0.629;140:D:0.584
PID_296043	Usnea_nanji	-2285.56	-2285.56	1	1	1	1	NA
PID_296591	Usnea_nanji	-3320.42	-3320.42	1	1	1	1	93:P:0.660;159:H:0.654;258:A:0.637;293:R:0.633;337:S:0.667
PID_297086	Usnea_nanji	-983.774	-983.774	1	1	1	1	58:S:0.682;83:A:0.686
PID_297993	Usnea_nanji	-2223.17	-2223.17	1	1	1	1	NA
PID_298457	Usnea_nanji	-3282.1	-3282.1	1	1	1	1	41:P:0.597;339:P:0.597;359:V:0.582
PID_298668	Usnea_nanji	-1393.48	-1393.48	1	1	1	1	NA
PID_298975	Usnea_nanji	-6262.42	-6262.42	1	1	1	1	100:D:0.516;458:D:0.510
PID_299085	Usnea_nanji	-6679.44	-6675.96	1	999	0.00838624	0.226802	NA
PID_299087	Usnea_nanji	-1368.58	-1367.77	1	4.5554	0.202996	1	45:V:0.817;47:E:0.824;79:L:0.787;83:D:0.689;86:S:0.819;95:K:0.784;98:W:0.783;99:P:0.745;103:M:0.529;117:G:0.652
PID_301616	Usnea_nanji	-2797.48	-2796.89	1	21.3536	0.27674	1	112:Q:0.724;120:Q:0.511
PID_302181	Usnea_nanji	-3946.4	-3946.4	1	1	1	1	NA
PID_302704	Usnea_nanji	-2652.95	-2652.95	1	1	1	1	NA
PID_303600	Usnea_nanji	-4269.25	-4269.13	1	2.93966	0.625837	1	32:N:0.511
PID_303681	Usnea_nanji	-1003.45	-1003.45	1	1	1	1	NA
PID_303688	Usnea_nanji	-3858.33	-3858.33	1	1	1	1	NA
PID_304300	Usnea_nanji	-1717.69	-1717.62	1	1.44545	0.704826	1	11:R:0.914;61:S:0.910;72:T:0.871;79:M:0.638;89:P:0.905;124:V:0.914
PID_304899	Usnea_nanji	-3819.32	-3819.32	1	1	1	1	NA
PID_304946	Usnea_nanji	-3008.94	-3008.94	1	1	1	1	107:S:0.624
PID_305089	Usnea_nanji	-6877.05	-6876.97	1	1.74141	0.699596	1	117:Q:0.562;181:A:0.623;216:T:0.629;291:L:0.557;342:S:0.588;430:I:0.598
PID_305268	Usnea_nanji	-6488.54	-6488.54	1	1	1	1	36:I:0.652;149:Y:0.672;165:I:0.656;337:G:0.662;348:G:0.668;432:G:0.651;469:P:0.664;603:H:0.681;707:E:0.672
PID_305314	Usnea_nanji	-4414.83	-4414.83	1	1	1	1	108:T:0.600;405:R:0.622;482:I:0.503
PID_30559	Usnea_nanji	-2813.02	-2809.97	1	16.5253	0.0134627	0.295198	9:N:0.528;33:P:0.785;35:V:0.549;42:T:0.765;72:F:0.982*;95:C:0.797;120:Q:0.578;140:L:0.754;175:G:0.570;186:Q:0.508;194:C:0.776;241:M:0.649
PID_305848	Usnea_nanji	-1925.67	-1925.67	1	1	0.998872	1	189:A:0.594
PID_306190	Usnea_nanji	-2711.28	-2710.02	1	18.8356	0.112054	0.919145	87:V:0.889
PID_30629	Usnea_nanji	-6946.99	-6944.74	1	794.388	0.0341791	0.507393	95:K:0.926;96:K:0.590;271:L:0.508;287:L:0.531;392:S:0.581;682:K:0.595
PID_306317	Usnea_nanji	-1769.86	-1769.86	1	1	1	1	NA
PID_306395	Usnea_nanji	-1277.84	-1277.84	1	1	1	1	NA
PID_306505	Usnea_nanji	-3067.47	-3067.47	1	1	1	1	31:P:0.604;43:S:0.626;157:L:0.600;171:K:0.611;181:Y:0.607;208:P:0.590;214:A:0.586;220:A:0.618;225:S:0.646
PID_306986	Usnea_nanji	-6726.37	-6726.38	1	5.74545	0.887733	1	31:R:0.535;106:S:0.538;135:V:0.569;152:I:0.550;171:I:0.542;185:D:0.541;203:L:0.526;380:P:0.551;506:G:0.919
PID_307366	Usnea_nanji	-6018.42	-6016.42	1	499.524	0.0454417	0.593894	26:R:0.896;132:I:0.665;403:L:0.568;529:P:0.613
PID_307492	Usnea_nanji	-5281.03	-5279.12	1	20.2722	0.0509092	0.623581	27:I:0.752;225:H:0.739;281:K:0.959*;516:G:0.539;520:Q:0.727
PID_307955	Usnea_nanji	-5132.07	-5132.07	1	1	1	1	96:A:0.597;258:E:0.623;346:A:0.599;400:P:0.581;473:V:0.624
PID_308195	Usnea_nanji	-6722.78	-6722.78	1	1	1	1	112:N:0.674;216:N:0.674;257:R:0.661;358:A:0.681;448:A:0.646;482:D:0.670;499:N:0.664;709:V:0.643
PID_308277	Usnea_nanji	-3450.46	-3450.46	1	1	1	1	NA
PID_30840	Usnea_nanji	-997.116	-997.116	1	1	0.998404	1	NA
PID_309122	Usnea_nanji	-3519.43	-3517.94	1	10.8526	0.0844133	0.788412	16:D:0.904;61:A:0.527;94:A:0.578;151:W:0.587;188:G:0.565;243:K:0.576;244:C:0.578;278:E:0.901
PID_309278	Usnea_nanji	-6845.91	-6845.77	1	3.01819	0.594904	1	146:S:0.673;275:E:0.699;354:T:0.725;659:G:0.711;793:V:0.695
PID_309691	Usnea_nanji	-10317.3	-10317.3	1	1	1	1	NA
PID_310483	Usnea_nanji	-3755.1	-3755.1	1	1	1	1	216:R:0.589
PID_310702	Usnea_nanji	-4512.36	-4512.36	1	1	1	1	62:S:0.505
PID_313429	Usnea_nanji	-7330.4	-7330.4	1	1	1	1	NA
PID_316535	Usnea_nanji	-2866.87	-2865.32	1	19.897	0.0785159	0.753835	59:G:0.603;90:F:0.788
PID_316587	Usnea_nanji	-3704.04	-3704.04	1	1	1	1	80:A:0.570;219:L:0.622;265:I:0.586
PID_317595	Usnea_nanji	-4331.79	-4331.79	1	1	1	1	316:I:0.541
PID_318277	Usnea_nanji	-4401.61	-4397.99	1	69.1825	0.00719404	0.209048	250:R:0.906
PID_318887	Usnea_nanji	-2517.05	-2516.85	1	7.39305	0.52695	1	46:A:0.649;52:S:0.628;76:G:0.688
PID_318961	Usnea_nanji	-586.526	-586.526	1	1.20052	1	1	NA
PID_319177	Usnea_nanji	-4371.14	-4370.94	1	3.61253	0.526936	1	50:T:0.555;71:D:0.566;130:Q:0.560;150:E:0.558;221:K:0.564;260:R:0.569;261:Y:0.553;276:G:0.614
PID_320872	Usnea_nanji	-5222.01	-5222.01	1	1	1	1	34:P:0.625;177:Q:0.608;204:V:0.626
PID_320893	Usnea_nanji	-10726.2	-10726.2	1	1	1	1	NA
PID_321134	Usnea_nanji	-3533.66	-3533.66	1	1	1	1	59:V:0.593;216:F:0.567;219:A:0.595
PID_321275	Usnea_nanji	-5994.73	-5993.86	1	8.34395	0.187092	1	222:H:0.916
PID_321821	Usnea_nanji	-5726.81	-5726.81	1	1	1	1	102:M:0.731;172:D:0.704;176:T:0.723;590:T:0.689;601:P:0.705
PID_321926	Usnea_nanji	-5196.43	-5196.4	1	1.64405	0.811813	1	263:P:0.919
PID_322200	Usnea_nanji	-7297.16	-7297.1	1	1.4083	0.711602	1	NA
PID_322253	Usnea_nanji	-3783.01	-3782.92	1	2.15133	0.662227	1	26:S:0.639;162:L:0.548
PID_322266	Usnea_nanji	-3717.24	-3715.39	1	9.20102	0.0542454	0.629177	26:L:0.738;36:P:0.750;67:C:0.723;79:H:0.654;86:S:0.722;91:V:0.689;97:M:0.824;102:V:0.738;109:C:0.957*;112:S:0.781;129:L:0.533;144:F:0.705;157:L:0.575;185:Y:0.784;186:I:0.533;203:E:0.576;213:T:0.752;215:V:0.522;217:Q:0.656;237:I:0.873;255:F:0.538
PID_322301	Usnea_nanji	-1671.65	-1671.65	1	1	1	1	NA
PID_324926	Usnea_nanji	-4203.31	-4203.31	1	1	0.998872	1	NA
PID_32530	Usnea_nanji	-994.083	-994.083	1	1	1	1	7:A:0.644
PID_32568	Usnea_nanji	-2352.06	-2349.64	1	65.4473	0.0280486	0.455609	37:T:0.515;42:A:0.972*;58:K:0.510;83:S:0.713;174:T:0.632
PID_326239	Usnea_nanji	-1452.31	-1448.28	1	60.6869	0.00453889	0.159552	44:T:0.816;64:N:0.997**;161:S:0.654
PID_331284	Usnea_nanji	-2572.69	-2572.69	1	1	1	1	50:D:0.699;165:T:0.705;248:D:0.682
PID_331344	Usnea_nanji	-6591.27	-6591.27	1	1	1	1	52:K:0.585;287:N:0.618;314:A:0.601
PID_331896	Usnea_nanji	-1908.05	-1907.99	1	1.76291	0.720688	1	60:N:0.690;70:R:0.754;95:D:0.796;121:T:0.789
PID_331942	Usnea_nanji	-608.054	-608.054	1	1	1	1	35:E:0.805
PID_332998	Usnea_nanji	-1489.52	-1489.51	1	1.24222	0.926345	1	53:M:0.687;67:T:0.674
PID_333420	Usnea_nanji	-8198.26	-8198.26	1	1	1	1	NA
PID_334359	Usnea_nanji	-4086.33	-4086.33	1	1	1	1	103:A:0.545
PID_33447	Usnea_nanji	-17467.2	-17467.1	1	1.42346	0.730549	1	NA
PID_335120	Usnea_nanji	-1853.74	-1853.74	1	1	1	1	NA
PID_335799	Usnea_nanji	-4220.68	-4220.68	1	1	1	1	298:T:0.776;422:A:0.777;428:M:0.779
PID_336076	Usnea_nanji	-7324.38	-7324.38	1	1	1	1	79:D:0.791;104:Y:0.776;111:H:0.797;131:P:0.752;202:T:0.763;438:L:0.765;469:V:0.774;612:A:0.765;650:R:0.767;654:F:0.785;678:A:0.786
PID_33673	Usnea_nanji	-14683	-14683	1	1	1	1	NA
PID_337547	Usnea_nanji	-3553.03	-3549.03	1	999	0.0046588	0.162108	157:D:0.584;318:D:0.519;354:E:0.974*
PID_337665	Usnea_nanji	-1468.67	-1466.38	1	28.0312	0.0326217	0.495035	157:S:0.985*
PID_338575	Usnea_nanji	-10894.3	-10894.3	1	1	1	1	169:Q:0.656;238:A:0.657;428:E:0.664;491:G:0.654
PID_339830	Usnea_nanji	-3340.78	-3340.78	1	1	1	1	NA
PID_340310	Usnea_nanji	-4936.38	-4936.38	1	1	1	1	81:K:0.603
PID_340466	Usnea_nanji	-2064.78	-2064.78	1	1	1	1	NA
PID_341525	Usnea_nanji	-8250.8	-8250.8	1	1	1	1	18:G:0.825;73:N:0.826;97:T:0.824;130:T:0.835;174:V:0.825;178:P:0.824;387:V:0.504;425:I:0.827;472:T:0.823;535:S:0.826;656:E:0.553;659:M:0.757;749:P:0.567;766:E:0.825;815:V:0.834
PID_342265	Usnea_nanji	-1368.47	-1368.47	1	1	1	1	NA
PID_342941	Usnea_nanji	-2772.61	-2772.61	1	1	1	1	39:V:0.612;59:I:0.659;67:T:0.687;74:T:0.663;110:M:0.634;200:E:0.676;209:A:0.671;228:I:0.615
PID_343645	Usnea_nanji	-11011.2	-11011.2	1	1	1	1	46:H:0.652;420:A:0.654;471:E:0.636;521:P:0.616;522:Y:0.636;605:A:0.621;636:D:0.650;689:E:0.634;808:E:0.658;831:I:0.649;912:F:0.632
PID_344218	Usnea_nanji	-7586.76	-7585.6	1	70.6168	0.126742	0.986316	NA
PID_344457	Usnea_nanji	-2424.25	-2424.25	1	1	1	1	NA
PID_345391	Usnea_nanji	-1304.14	-1304.1	1	1.49217	0.772554	1	7:I:0.508
PID_346321	Usnea_nanji	-4578.52	-4578.51	1	1.40828	0.901763	1	10:L:0.671;30:E:0.707;226:T:0.699
PID_34727	Usnea_nanji	-1906.64	-1906.64	1	1	1	1	NA
PID_347422	Usnea_nanji	-2968.22	-2968.22	1	1	1	1	55:A:0.672;105:T:0.662;175:I:0.618
PID_347427	Usnea_nanji	-1980.72	-1980.62	1	8.82841	0.654106	1	43:P:0.627
PID_347971	Usnea_nanji	-4079.16	-4073.89	1	674.884	0.00116894	0.0679355	103:D:0.838;284:K:0.889;291:H:0.934
PID_348066	Usnea_nanji	-1640.73	-1638.85	1	4.71771	0.0524473	0.627257	16:L:0.534;64:R:0.557;75:S:0.523;78:C:0.526;89:V:0.531
PID_348556	Usnea_nanji	-2480.56	-2480.56	1	9.06701	1	1	NA
PID_348780	Usnea_nanji	-4551.26	-4551.08	1	7.37329	0.545775	1	26:D:0.738;101:S:0.738;166:P:0.730;174:V:0.732;177:P:0.755;234:R:0.904;240:P:0.724;262:T:0.536;266:T:0.741;268:S:0.720;292:R:0.748;341:P:0.748
PID_349101	Usnea_nanji	-1512.96	-1512.96	1	1	1	1	NA
PID_349876	Usnea_nanji	-3051.47	-3046.73	1	999	0.00207439	0.0921333	180:K:0.582;249:L:0.856
PID_35003	Usnea_nanji	-2210.15	-2210.15	1	1	1	1	5:Q:0.572;51:L:0.577
PID_350877	Usnea_nanji	-3792.78	-3794.96	1	1	0.0368282	0.529083	NA
PID_351615	Usnea_nanji	-6450.1	-6450	1	1.20916	0.654518	1	15:L:0.572;28:R:0.511;36:L:0.506;72:R:0.648;75:A:0.511;394:N:0.532
PID_352569	Usnea_nanji	-4997.68	-4992.54	1	4.51255	0.00133886	0.0746346	4:A:0.858;7:N:0.846;10:I:0.945;17:A:0.644;20:D:0.680;28:L:0.745;36:I:0.949;45:R:0.626;64:K:0.511;143:A:0.648;151:E:0.805;176:N:0.575;182:T:0.886;237:S:0.955*;244:F:0.855;248:A:0.832;273:A:0.675
PID_359285	Usnea_nanji	-2970.14	-2970.14	1	1.21417	0.987086	1	36:N:0.552
PID_359586	Usnea_nanji	-3839.1	-3839.1	1	1	0.998872	1	458:A:0.516
PID_360732	Usnea_nanji	-4958.82	-4958.82	1	1	1	1	345:P:0.539;481:P:0.517
PID_360734	Usnea_nanji	-1655.74	-1654	1	24.4845	0.0621467	0.680233	2:R:0.508;3:A:0.503;4:R:0.508;5:N:0.518;6:F:0.509;7:P:0.503;8:A:0.503;9:T:0.917;10:K:0.518;11:I:0.513;12:L:0.502;13:Q:0.515;14:P:0.511;16:R:0.508;17:Q:0.515;18:N:0.513;19:T:0.514;20:L:0.513;21:S:0.506;22:P:0.517;23:Q:0.523;24:D:0.507;25:H:0.522;26:P:0.517;27:P:0.529;28:S:0.516;29:D:0.524;30:I:0.506;31:T:0.515;32:P:0.513;33:K:0.535;34:T:0.532;35:R:0.510;36:S:0.511;37:T:0.555;38:S:0.510;39:S:0.509;…
PID_360769	Usnea_nanji	-4198.72	-4198.72	1	1	1	1	NA
PID_361792	Usnea_nanji	-1110.25	-1110.25	1	1	1	1	NA
PID_361956	Usnea_nanji	-2953.5	-2953.5	1	1	1	1	23:D:0.782;52:C:0.501;95:P:0.748
PID_362796	Usnea_nanji	-2348.64	-2345.22	1	85.2583	0.00890817	0.236239	118:L:0.948
PID_362819	Usnea_nanji	-5302.39	-5302.39	1	1	1	1	59:A:0.602;244:W:0.517
PID_363005	Usnea_nanji	-3723.61	-3722.59	1	5.83967	0.153326	1	107:L:0.591;112:E:0.555;139:L:0.667;227:T:0.986*;378:K:0.713;386:G:0.594;397:E:0.653
PID_363612	Usnea_nanji	-5166.08	-5166.08	1	1	1	1	NA
PID_364842	Usnea_nanji	-4649.1	-4646.29	1	51.23	0.0178101	0.35489	24:H:0.597;63:E:0.568;185:P:0.529;259:S:0.876
PID_364900	Usnea_nanji	-5837.74	-5837.74	1	1	1	1	3:A:0.507;121:V:0.518;271:Y:0.503
PID_366629	Usnea_nanji	-1769	-1768.99	1	1.77011	0.904523	1	NA
PID_370333	Usnea_nanji	-8217.87	-8217.87	1	1	1	1	NA
PID_370651	Usnea_nanji	-6005.36	-6004.96	1	15.1184	0.371198	1	52:P:0.574;77:S:0.755;114:P:0.629;222:Y:0.600;477:N:0.625
PID_371431	Usnea_nanji	-7310.05	-7309.81	1	5.68289	0.48404	1	98:M:0.805;532:S:0.526;538:K:0.503
PID_373388	Usnea_nanji	-3754.99	-3753.92	1	1.65351	0.143385	1	1:M:0.930;15:I:0.574;16:S:0.717;17:R:0.676;18:H:0.529;20:P:0.821;22:E:0.536;29:N:0.814;30:R:0.931;33:R:0.544;34:K:0.928;36:S:0.931;37:E:0.504;38:F:0.748;41:L:0.935;47:S:0.926;48:N:0.836;55:P:0.929;67:A:0.935;70:Q:0.576;71:H:0.933;73:H:0.938;78:P:0.930;82:W:0.924;85:I:0.921;95:C:0.987*;96:H:0.935;97:A:0.934;103:M:0.930;104:F:0.934;106:A:0.686;107:H:0.935;110:K:0.935;115:V:0.924;116:T:0.683;118:D:0…
PID_373865	Usnea_nanji	-10950.9	-10950.9	1	1.16374	0.930266	1	21:S:0.642;121:R:0.639;163:Q:0.902;323:S:0.686;405:R:0.643;436:R:0.630;460:L:0.618;520:N:0.639;526:F:0.652;754:S:0.640;831:R:0.633;837:K:0.682;853:N:0.634;906:I:0.669;908:D:0.636;909:K:0.653;951:F:0.651;1057:P:0.630;1072:K:0.691;1157:N:0.628;1170:L:0.645
PID_373883	Usnea_nanji	-6437.06	-6433.79	1	32.8702	0.0106449	0.266332	19:T:0.571;40:G:0.771;134:L:0.740;139:T:0.637
PID_374280	Usnea_nanji	-1257.94	-1257.69	1	14.3483	0.477974	1	58:A:0.534
PID_375825	Usnea_nanji	-1929.92	-1928.05	1	999	0.0529512	0.627257	70:A:0.714;107:S:0.511;144:Y:0.674
PID_375900	Usnea_nanji	-2162.98	-2162.97	1	1.46294	0.881683	1	NA
PID_376191	Usnea_nanji	-2626.52	-2624.42	1	12.8674	0.0405174	0.554753	20:T:0.994**;33:I:0.720;155:G:0.776;194:V:0.715;228:H:0.772;271:P:0.635
PID_376838	Usnea_nanji	-3895.54	-3893.58	1	24.1346	0.0476197	0.606487	56:H:0.597;324:H:0.963*
PID_378299	Usnea_nanji	-1252.88	-1249.6	1	39.1053	0.0103501	0.261772	42:S:0.694;129:K:0.991**
PID_378363	Usnea_nanji	-1335.41	-1335.19	1	17.1293	0.503382	1	45:N:0.800;51:P:0.775;83:T:0.807;158:R:0.792
PID_379677	Usnea_nanji	-4785.52	-4785.49	1	1.96674	0.825175	1	275:A:0.590;323:P:0.561;441:N:0.569
PID_379843	Usnea_nanji	-3530.54	-3530.34	1	2.53535	0.52526	1	10:I:0.525;192:K:0.521;202:K:0.635;206:D:0.624
PID_380640	Usnea_nanji	-6947.8	-6947.6	1	13.4465	0.529489	1	598:S:0.572
PID_380952	Usnea_nanji	-1460.28	-1460.28	1	1	1	1	101:I:0.572
PID_381331	Usnea_nanji	-1021.71	-1021.71	1	1	1	1	NA
PID_381363	Usnea_nanji	-1739.19	-1734.85	1	999	0.00322885	0.1297	8:K:0.706;15:S:0.738
PID_381370	Usnea_nanji	-2762.56	-2762.56	1	1	1	1	24:L:0.554;82:E:0.620;196:I:0.618;220:P:0.593
PID_381486	Usnea_nanji	-1036.52	-1036.52	1	1	1	1	15:Q:0.825
PID_381878	Usnea_nanji	-3696.69	-3696.69	1	1	1	1	76:N:0.537;155:A:0.579;280:E:0.505;356:S:0.555;457:L:0.558
PID_382095	Usnea_nanji	-2959.95	-2959.95	1	1	1	1	43:F:0.702;87:A:0.694
PID_38228	Usnea_nanji	-1082.33	-1082.33	1	1	1	1	NA
PID_383321	Usnea_nanji	-2841.49	-2841.49	1	1	1	1	78:L:0.775;202:E:0.812;223:H:0.797;257:Q:0.784;298:I:0.788
PID_384004	Usnea_nanji	-2813.74	-2812.63	1	7.55952	0.137012	1	128:N:0.694;131:H:0.688;155:K:0.965*;174:M:0.526;199:L:0.662;251:P:0.534
PID_384182	Usnea_nanji	-6629.81	-6629.81	1	1	1	1	NA
PID_384511	Usnea_nanji	-4484.12	-4484.12	1	1	1	1	115:S:0.638;138:Q:0.622;250:R:0.608;362:Q:0.608;378:L:0.606;413:K:0.598;422:S:0.601
PID_385831	Usnea_nanji	-3485.33	-3485.33	1	1	1	1	140:V:0.565;157:K:0.565;180:P:0.531
PID_38598	Usnea_nanji	-914.521	-914.521	1	1	1	1	NA
PID_385989	Usnea_nanji	-5156.29	-5156.29	1	1	1	1	321:D:0.583;323:A:0.561;512:K:0.596
PID_386062	Usnea_nanji	-1864.2	-1864.2	1	1.20225	0.979975	1	141:R:0.613
PID_386146	Usnea_nanji	-2555.18	-2555.18	1	1	1	1	NA
PID_386310	Usnea_nanji	-5368.14	-5368.14	1	1	1	1	NA
PID_386572	Usnea_nanji	-13285.2	-13284.5	1	5.12068	0.248996	1	115:P:0.517;118:S:0.505;259:P:0.500;323:K:0.927;617:H:0.501;753:L:0.501;943:I:0.501
PID_387215	Usnea_nanji	-3143.28	-3139.19	1	861.369	0.00425098	0.154821	1:M:0.605;7:E:0.533;126:M:0.900;221:M:0.555
PID_387575	Usnea_nanji	-6026.12	-6026.12	1	1	1	1	494:A:0.654;593:T:0.642
PID_38864	Usnea_nanji	-4240.08	-4239.7	1	3.19754	0.380709	1	35:V:0.733;41:V:0.732;83:N:0.763;202:A:0.765;206:S:0.747;247:A:0.589;248:A:0.556;251:E:0.740;261:D:0.742;271:K:0.610;272:R:0.734;276:R:0.539;296:K:0.603;315:F:0.747;322:A:0.597;323:E:0.885
PID_389303	Usnea_nanji	-1237.11	-1237.11	1	1	1	1	74:E:0.583
PID_38971	Usnea_nanji	-2236.25	-2235.93	1	14.8057	0.421874	1	39:I:0.850;51:E:0.772;55:I:0.511;87:P:0.831;107:T:0.837
PID_390647	Usnea_nanji	-5394.39	-5389.27	1	278.277	0.00137156	0.0749281	46:Q:0.506;267:K:0.763;315:P:0.732
PID_392341	Usnea_nanji	-7730.84	-7730.75	1	2.17943	0.670318	1	NA
PID_392361	Usnea_nanji	-11562	-11561.7	1	40.3555	0.500988	1	519:S:0.725
PID_393554	Usnea_nanji	-791.818	-791.818	1	1	1	1	26:R:0.554;36:K:0.548
PID_395850	Usnea_nanji	-5605.65	-5599.5	1	46.7717	0.000452159	0.0397432	49:S:0.953*;92:S:0.619;104:V:0.698;125:P:0.654;165:V:0.624;369:N:0.540;387:E:0.909
PID_396253	Usnea_nanji	-2816.28	-2816.28	1	1	1	1	9:G:0.878;27:Q:0.879;42:E:0.617;64:I:0.875;65:A:0.877;74:R:0.866;94:W:0.874;258:K:0.859;297:V:0.874;312:Q:0.873;313:V:0.881;316:L:0.877;318:R:0.873;345:D:0.777
PID_396451	Usnea_nanji	-5999.84	-5994.88	1	56.8658	0.0016407	0.0807488	454:A:0.611;587:K:0.984*
PID_397049	Usnea_nanji	-6057	-6056.57	1	22.717	0.351721	1	360:V:0.566;372:S:0.553;487:A:0.586
PID_39715	Usnea_nanji	-3563.83	-3563.63	1	3.19778	0.530912	1	4:K:0.763;5:Q:0.529;186:K:0.961*;214:T:0.964*;292:E:0.739;330:Y:0.959*;364:K:0.962*;412:I:0.798
PID_397607	Usnea_nanji	-7238.18	-7238.18	1	1	1	1	19:S:0.503;154:P:0.500;247:K:0.586
PID_397764	Usnea_nanji	-7053.51	-7053.51	1	1	1	1	NA
PID_397778	Usnea_nanji	-8737.51	-8737.51	1	1	1	1	69:G:0.559;126:D:0.571;169:R:0.508;337:D:0.572;412:E:0.594;523:P:0.572;526:G:0.600;612:D:0.603;729:N:0.568;775:M:0.581;784:D:0.570;843:G:0.554;867:Q:0.531;944:G:0.583
PID_398326	Usnea_nanji	-4812.99	-4808.39	1	999	0.00241584	0.104744	22:V:0.917;232:H:0.723
PID_3988	Usnea_nanji	-5781.13	-5781.13	1	1	1	1	NA
PID_399307	Usnea_nanji	-3858.97	-3858.32	1	9.01119	0.252105	1	14:V:0.545;15:N:0.524;63:I:0.622;74:G:0.501;93:N:0.513;98:D:0.616;107:V:0.627;108:V:0.595;111:P:0.607;155:M:0.529;272:D:0.894
PID_400262	Usnea_nanji	-3345.68	-3345.43	1	1.80298	0.480047	1	1:M:0.546;90:D:0.529;184:L:0.551;202:H:0.560
PID_401050	Usnea_nanji	-7325.9	-7319.48	1	20.3315	0.000337331	0.0341267	1:M:0.567;2:Q:0.554;3:N:0.560;4:R:0.569;5:P:0.569;6:P:0.569;7:F:0.565;8:F:0.565;9:T:0.572;10:Q:0.570;11:D:0.561;12:S:0.564;13:I:0.563;14:R:0.571;15:S:0.572;16:R:0.560;17:D:0.561;18:M:0.916;19:S:0.560;20:D:0.559;21:P:0.560;22:Q:0.564;23:A:0.571;24:Y:0.564;25:R:0.560;26:V:0.561;27:S:0.560;28:D:0.564;29:G:0.560;30:V:0.571;31:Q:0.578;32:P:0.569;33:H:0.556;34:Q:0.565;35:A:0.572;36:N:0.563;37:P:0.569;3…
PID_401151	Usnea_nanji	-3002.05	-3002.05	1	1.04818	0.986745	1	10:Q:0.747;44:M:0.674;181:A:0.796;213:Y:0.752;302:P:0.768
PID_401987	Usnea_nanji	-3177.79	-3177.79	1	1	1	1	112:I:0.519
PID_402174	Usnea_nanji	-2066.45	-2066.45	1	1	1	1	40:M:0.625;218:A:0.632
PID_402241	Usnea_nanji	-2174.92	-2174.92	1	1.22618	0.956906	1	51:S:0.626;100:G:0.620;231:L:0.618
PID_402870	Usnea_nanji	-5073.39	-5073.39	1	1	1	1	341:E:0.515;369:K:0.695;376:E:0.711;404:I:0.694;559:I:0.697;580:G:0.710
PID_40364	Usnea_nanji	-2264.65	-2264.65	1	1	1	1	NA
PID_405012	Usnea_nanji	-3559.67	-3559.63	1	2.18413	0.779486	1	NA
PID_405451	Usnea_nanji	-3657.47	-3657.47	1	12.202	1	1	NA
PID_406684	Usnea_nanji	-1405.12	-1405.12	1	1	1	1	25:S:0.801;26:K:0.796;132:A:0.774
PID_407171	Usnea_nanji	-941.176	-941.121	1	14.5606	0.740263	1	57:L:0.676
PID_407465	Usnea_nanji	-2506.5	-2506.5	1	1	1	1	177:E:0.577;187:D:0.767;272:D:0.770
PID_408722	Usnea_nanji	-9607.36	-9607.36	1	1	1	1	NA
PID_412978	Usnea_nanji	-8221.72	-8221.72	1	1	1	1	22:C:0.613;98:E:0.623;430:K:0.635;600:D:0.628;973:Q:0.593
PID_414324	Usnea_nanji	-1664.87	-1662.43	1	18.464	0.0271092	0.450144	21:S:0.586;148:S:0.689;154:W:0.988*
PID_415880	Usnea_nanji	-6760.01	-6760.01	1	1	1	1	NA
PID_416106	Usnea_nanji	-9871.56	-9871.56	1	1	1	1	702:M:0.656
PID_41780	Usnea_nanji	-3269.26	-3269.26	1	1	1	1	68:L:0.807;134:K:0.811;163:A:0.806;198:L:0.802;277:E:0.601;317:S:0.775;325:G:0.797;343:G:0.801
PID_420543	Usnea_nanji	-7508.05	-7507.96	1	2.70162	0.666425	1	NA
PID_420565	Usnea_nanji	-5559.67	-5559.67	1	1	1	1	214:P:0.646
PID_420756	Usnea_nanji	-1827.82	-1827.82	1	1	1	1	NA
PID_421185	Usnea_nanji	-2035.97	-2035.9	1	4.18829	0.721982	1	119:Y:0.543
PID_421218	Usnea_nanji	-13920	-13920	1	1.09964	0.981633	1	NA
PID_421225	Usnea_nanji	-1033.54	-1033.54	1	1	1	1	25:D:0.609;70:S:0.696
PID_424194	Usnea_nanji	-2205.69	-2205.6	1	2.11287	0.67565	1	90:H:0.747;91:S:0.577;94:S:0.751;116:L:0.745
PID_424216	Usnea_nanji	-1538.83	-1533.11	1	54.4306	0.000714782	0.0534912	9:T:0.802;11:E:0.737;34:T:0.922;89:G:0.910;108:A:0.612;112:Y:0.915;113:G:0.501;119:Y:0.805;123:P:0.945;124:T:0.995**
PID_424431	Usnea_nanji	-5146.12	-5145	1	9.01419	0.133425	1	346:P:0.512;495:R:0.533;502:V:0.505;503:W:0.505;505:G:0.508;511:L:0.916
PID_424803	Usnea_nanji	-1775.44	-1772.76	1	999	0.0206364	0.381878	148:R:0.760
PID_425093	Usnea_nanji	-3509.13	-3507.33	1	45.7206	0.0581248	0.65984	279:W:0.826
PID_42648	Usnea_nanji	-5774.84	-5774.83	1	1.36571	0.943113	1	NA
PID_427199	Usnea_nanji	-12529.5	-12529.5	1	1	1	1	NA
PID_427451	Usnea_nanji	-1573.07	-1573.07	1	1	1	1	99:P:0.599;172:K:0.663
PID_429138	Usnea_nanji	-6204.14	-6204.05	1	1.60992	0.683169	1	43:T:0.629;52:D:0.629;110:L:0.625;163:E:0.630;167:P:0.614;173:D:0.503;181:R:0.609;441:Y:0.632;472:A:0.642;518:T:0.618
PID_429437	Usnea_nanji	-3884.71	-3884.71	1	1	1	1	13:L:0.583;399:D:0.626;436:P:0.631;453:L:0.570
PID_429492	Usnea_nanji	-4948.87	-4948.87	1	1	1	1	NA
PID_431292	Usnea_nanji	-10186.4	-10186.4	1	1	1	1	NA
PID_431643	Usnea_nanji	-2897.31	-2897.31	1	2.04228	0.957815	1	NA
PID_432292	Usnea_nanji	-6302.52	-6302.52	1	1	1	1	NA
PID_432565	Usnea_nanji	-2224.55	-2224.55	1	1	1	1	NA
PID_433276	Usnea_nanji	-2086.81	-2086.81	1	1	1	1	136:D:0.784;233:N:0.802
PID_433360	Usnea_nanji	-3119.25	-3116.41	1	999	0.0172193	0.344576	50:G:0.615;203:Q:0.566
PID_433801	Usnea_nanji	-817.764	-817.764	1	1	1	1	NA
PID_435075	Usnea_nanji	-3215.25	-3214.63	1	18.5213	0.267219	1	9:W:0.505;13:L:0.693;37:A:0.751;93:A:0.755;245:W:0.698
PID_435197	Usnea_nanji	-2517.94	-2516.53	1	78.0037	0.0936223	0.832995	140:Q:0.798
PID_435247	Usnea_nanji	-2240.04	-2240.04	1	1	1	1	47:K:0.703;177:I:0.701;178:E:0.692
PID_435450	Usnea_nanji	-2177.21	-2177.21	1	1	1	1	NA
PID_436101	Usnea_nanji	-1603.27	-1602.57	1	19.1505	0.236742	1	21:G:0.633;121:S:0.744
PID_436341	Usnea_nanji	-2461.67	-2461.66	1	1.13703	0.937797	1	6:Y:0.626;67:P:0.656;159:A:0.651;178:V:0.617;239:G:0.583
PID_436822	Usnea_nanji	-5390.18	-5389.97	1	2.17498	0.51386	1	37:V:0.545;105:Q:0.723;202:D:0.516;255:A:0.525;272:A:0.637
PID_437595	Usnea_nanji	-6058.47	-6058.47	1	1	1	1	62:A:0.562;120:V:0.559;160:V:0.555;195:I:0.581;278:D:0.585;316:S:0.555;368:G:0.619;369:G:0.597;513:T:0.573;540:D:0.577
PID_437755	Usnea_nanji	-4251.94	-4251.94	1	1	1	1	240:D:0.557
PID_437777	Usnea_nanji	-3225.38	-3225.38	1	1	1	1	106:D:0.652
PID_438151	Usnea_nanji	-2465.2	-2465.2	1	1	1	1	86:Y:0.649;111:A:0.648;219:T:0.527
PID_438220	Usnea_nanji	-1536.39	-1536.39	1	1	1	1	NA
PID_438351	Usnea_nanji	-1007.28	-1007.28	1	1	1	1	NA
PID_438379	Usnea_nanji	-9467.63	-9463.79	1	999	0.00555901	0.17997	282:P:0.737;577:H:0.649
PID_438571	Usnea_nanji	-7063.42	-7063.42	1	1	1	1	NA
PID_439242	Usnea_nanji	-1204.74	-1204.74	1	1	1	1	48:T:0.721
PID_439711	Usnea_nanji	-3339.39	-3339.39	1	1	1	1	131:K:0.521;217:R:0.512;268:I:0.518;305:N:0.523
PID_440113	Usnea_nanji	-3830.74	-3830.11	1	19.7054	0.262197	1	4:Q:0.873;15:G:0.664;73:P:0.882;130:C:0.901;142:P:0.662;199:S:0.621;325:G:0.706;333:R:0.850
PID_441428	Usnea_nanji	-1602.62	-1602.62	1	1	1	1	17:I:0.604;37:S:0.586;68:Q:0.525
PID_441504	Usnea_nanji	-2859.82	-2859.82	1	1	1	1	54:I:0.516;182:A:0.526
PID_441739	Usnea_nanji	-3170.63	-3170.2	1	6.8594	0.353978	1	4:V:0.513;45:N:0.575;159:G:0.678;192:A:0.660;328:R:0.895
PID_441843	Usnea_nanji	-1770.38	-1770.38	1	1	1	1	16:V:0.565
PID_442848	Usnea_nanji	-4906.55	-4906.55	1	1	1	1	429:E:0.571
PID_44404	Usnea_nanji	-1779.96	-1779.96	1	1	0.996258	1	NA
PID_44433	Usnea_nanji	-3640.74	-3640.66	1	2.95017	0.68415	1	82:G:0.641;232:T:0.617;250:R:0.684;314:P:0.577
PID_445042	Usnea_nanji	-1666.43	-1666.29	1	1.90688	0.602342	1	4:N:0.971*;49:T:0.967*;51:V:0.825;68:E:0.965*;130:A:0.963*
PID_445469	Usnea_nanji	-2385.35	-2385.35	1	1	1	1	NA
PID_446953	Usnea_nanji	-1376.5	-1376.5	1	1	1	1	4:R:0.515;23:V:0.534;59:R:0.658;127:A:0.711;128:F:0.711
PID_447129	Usnea_nanji	-4419.45	-4417.32	1	26.818	0.0389112	0.542275	108:S:0.561;123:D:0.774;163:K:0.641;231:G:0.914;233:Q:0.780;238:T:0.572;259:D:0.774;285:T:0.765;421:V:0.770
PID_447449	Usnea_nanji	-4083.87	-4083.85	1	1	0.854972	1	58:G:0.771;80:A:0.761;142:R:0.628;183:I:0.765;237:V:0.760;277:D:0.769;318:V:0.754;325:F:0.775;348:S:0.881
PID_448154	Usnea_nanji	-3498.94	-3498.94	1	1	1	1	NA
PID_45037	Usnea_nanji	-3024.2	-3023.99	1	5.81746	0.519673	1	46:Q:0.735;152:I:0.774;161:D:0.767;264:T:0.749;273:A:0.788;276:K:0.771;298:D:0.770
PID_45834	Usnea_nanji	-15058.9	-15043.2	1	999	2.2e-08	1.79499e-05	57:Q:0.524;92:K:0.828;140:S:0.966*;185:C:0.618;188:A:0.649;546:F:0.580;820:H:0.702;868:S:0.986*;902:K:0.673;906:W:0.675;909:H:0.521;944:Q:0.584;1011:L:0.701;1040:H:0.695;1068:T:0.712
PID_45885	Usnea_nanji	-1259.03	-1257.88	1	179.926	0.128948	0.997999	77:E:0.673
PID_459846	Usnea_nanji	-4830.15	-4830.15	1	1	1	1	30:R:0.596;58:G:0.671;207:Q:0.626;344:E:0.687;366:S:0.656;509:T:0.684
PID_460013	Usnea_nanji	-3300.31	-3300.31	1	1	1	1	NA
PID_460243	Usnea_nanji	-11492.7	-11490.1	1	4.7924	0.0229525	0.409769	2:I:0.761;41:N:0.567;64:S:0.545;78:L:0.711;215:A:0.755;233:S:0.749;249:V:0.519;250:D:0.731;252:H:0.748;269:R:0.720;310:E:0.604;373:M:0.582;375:T:0.708;393:H:0.561;425:Q:0.572;459:L:0.737;463:Q:0.706;472:T:0.716;509:F:0.752;511:P:0.715;541:E:0.751;556:S:0.890;557:L:0.514;576:M:0.617;601:E:0.749;639:S:0.736;718:T:0.961*;762:F:0.564;787:P:0.502;788:L:0.704;815:E:0.725;967:D:0.605;1013:G:0.590
PID_460859	Usnea_nanji	-5970.87	-5969.42	1	49.8614	0.0881574	0.805358	5:N:0.815
PID_465285	Usnea_nanji	-1788.97	-1788.97	1	1	1	1	134:G:0.644
PID_465591	Usnea_nanji	-4072.28	-4072.28	1	1	1	1	101:I:0.507;276:G:0.575;293:N:0.537
PID_465827	Usnea_nanji	-1879.24	-1879.25	1	2.41646	0.952329	1	55:K:0.637;160:Y:0.664;169:T:0.667
PID_46590	Usnea_nanji	-5148.66	-5148.09	1	4.48261	0.284657	1	78:R:0.527;142:L:0.549;170:K:0.502;193:T:0.567;269:S:0.561
PID_467058	Usnea_nanji	-3615.45	-3615.45	1	1	1	1	NA
PID_468161	Usnea_nanji	-2921.54	-2921.54	1	1	1	1	NA
PID_468222	Usnea_nanji	-1900.46	-1898.58	1	21.2026	0.0522855	0.627257	8:N:0.994**;115:T:0.711;220:A:0.742
PID_468644	Usnea_nanji	-6850.52	-6850.52	1	1.22955	0.924881	1	50:G:0.550;435:N:0.557;495:V:0.552;578:N:0.560;697:A:0.569
PID_470385	Usnea_nanji	-1226.03	-1226.03	1	1	1	1	NA
PID_4716	Usnea_nanji	-6515.02	-6515.02	1	1	1	1	NA
PID_472318	Usnea_nanji	-5603.64	-5603.64	1	1	0.994954	1	69:H:0.800;335:T:0.804;550:K:0.797
PID_472738	Usnea_nanji	-4466.77	-4466.77	1	1	1	1	436:A:0.608;504:E:0.632
PID_473213	Usnea_nanji	-5584.72	-5582.96	1	24.6696	0.0608348	0.678755	272:D:0.910
PID_474664	Usnea_nanji	-2898.5	-2898.5	1	1	1	1	NA
PID_474784	Usnea_nanji	-15127.5	-15127.5	1	2.5227	0.821356	1	1251:M:0.544
PID_474809	Usnea_nanji	-2738.61	-2738.61	1	1	1	1	10:L:0.526;19:P:0.531;231:E:0.540
PID_474956	Usnea_nanji	-8935.98	-8935.98	1	1	1	1	86:G:0.500;99:I:0.503;363:Q:0.502
PID_475119	Usnea_nanji	-970.204	-970.204	1	3.06456	1	1	NA
PID_475181	Usnea_nanji	-3901.27	-3901.27	1	1	1	1	NA
PID_475257	Usnea_nanji	-15879.3	-15879.3	1	1	1	1	NA
PID_475699	Usnea_nanji	-3163.39	-3163.39	1	1	1	1	27:D:0.578;82:S:0.541
PID_4788	Usnea_nanji	-1136.14	-1136.09	1	9.13441	0.745842	1	23:M:0.574
PID_4792	Usnea_nanji	-3105.47	-3105.47	1	1	1	1	47:K:0.516;92:I:0.577;244:K:0.542
PID_480010	Usnea_nanji	-11902.5	-11902.5	1	2.28005	0.828847	1	NA
PID_480041	Usnea_nanji	-1641.42	-1640.51	1	999	0.176983	1	95:A:0.566
PID_480274	Usnea_nanji	-2525.92	-2525.92	1	1	1	1	NA
PID_481229	Usnea_nanji	-8764.31	-8764.22	1	4.52211	0.675088	1	753:S:0.897
PID_481313	Usnea_nanji	-2360.47	-2358.28	1	26.9354	0.0363933	0.528768	1:M:0.501;2:K:0.512;3:S:0.965*;4:R:0.514;5:I:0.528;6:S:0.517;7:L:0.524;8:I:0.517;9:L:0.517;10:A:0.516;11:L:0.529;12:F:0.517;13:G:0.513;14:S:0.521;15:A:0.515;16:Q:0.525;17:V:0.911;18:V:0.515;19:F:0.520;20:S:0.513;21:Q:0.525;22:W:0.522;23:K:0.521;24:C:0.517;25:D:0.509;26:Y:0.519;27:Q:0.522;28:V:0.578;29:Y:0.517;30:G:0.515;31:R:0.530;32:P:0.517;33:Q:0.525;34:L:0.529;35:D:0.509;36:D:0.509;37:C:0.517;…
PID_481488	Usnea_nanji	-1736.1	-1736.1	1	1	1	1	NA
PID_481518	Usnea_nanji	-2014.68	-2014.68	1	1	1	1	NA
PID_483081	Usnea_nanji	-951.568	-951.568	1	1	1	1	15:E:0.510
PID_483769	Usnea_nanji	-6542.56	-6541.57	1	10.4921	0.161198	1	163:R:0.723;176:P:0.652;261:Q:0.658;264:D:0.714;280:M:0.901;336:P:0.705;343:A:0.742;418:S:0.666;572:A:0.700;620:Q:0.557;660:V:0.724
PID_484032	Usnea_nanji	-2974.92	-2974.92	1	1	1	1	NA
PID_484205	Usnea_nanji	-5075.87	-5075.84	1	2.07854	0.796407	1	136:T:0.524
PID_485008	Usnea_nanji	-10150.2	-10150.2	1	1	1	1	190:G:0.555;312:F:0.540;381:T:0.561;619:K:0.553;733:R:0.527;750:L:0.555;790:T:0.540;808:S:0.520;902:S:0.538;1011:I:0.560;1095:A:0.538
PID_485838	Usnea_nanji	-854.322	-854.322	1	1	1	1	83:G:0.599
PID_485934	Usnea_nanji	-4190.89	-4185.74	1	55.3344	0.00132722	0.0746346	132:A:0.806;236:T:0.976*;241:Q:0.798;246:G:0.785;368:T:0.796
PID_485942	Usnea_nanji	-1742.28	-1742.23	1	5.2087	0.746917	1	30:Y:0.736;103:G:0.781;138:I:0.728
PID_485964	Usnea_nanji	-3707.81	-3707.81	1	1	1	1	3:N:0.613;143:I:0.535;327:K:0.631;328:I:0.528;334:Y:0.577;340:N:0.560
PID_487189	Usnea_nanji	-2483.23	-2483.23	1	1	1	1	161:T:0.556;197:S:0.611
PID_487514	Usnea_nanji	-6726.22	-6726.22	1	1	1	1	74:S:0.636;79:I:0.834;83:F:0.500;122:R:0.654;200:P:0.649;277:D:0.511;283:A:0.643;357:K:0.664;424:N:0.649;430:T:0.641;475:E:0.642
PID_487770	Usnea_nanji	-2447.48	-2447.48	1	1	1	1	NA
PID_487827	Usnea_nanji	-9064.97	-9064.76	1	5.61227	0.515813	1	55:R:0.707;61:V:0.550;99:T:0.978*;157:S:0.642;192:Q:0.701;233:Q:0.880;235:A:0.638;243:N:0.667;253:P:0.520;266:K:0.587;301:M:0.629;365:P:0.703;414:A:0.679;442:A:0.691;470:L:0.708;477:L:0.706;560:L:0.677;575:A:0.685
PID_487834	Usnea_nanji	-3184.65	-3184.65	1	1.18074	0.914342	1	79:V:0.883
PID_488070	Usnea_nanji	-3577.37	-3575.52	1	14.8363	0.0543635	0.629212	26:L:0.663;57:S:0.515;204:S:0.720;251:A:0.665;303:D:0.988*
PID_489004	Usnea_nanji	-8323.55	-8323.55	1	1	1	1	4:R:0.511;8:E:0.522;335:N:0.505;340:V:0.501;409:E:0.511;499:L:0.504
PID_489094	Usnea_nanji	-2374.93	-2373.49	1	23.538	0.0897257	0.814117	12:H:0.549;81:S:0.510;104:C:0.853;115:T:0.707
PID_489214	Usnea_nanji	-1944.1	-1944.1	1	1	1	1	NA
PID_489254	Usnea_nanji	-8606.66	-8603.88	1	24.5005	0.0182499	0.359926	279:C:0.648;354:D:0.818;376:I:0.684;439:L:0.585
PID_4906	Usnea_nanji	-2648.56	-2646.52	1	44.6882	0.0433476	0.577658	73:S:0.610;124:P:0.959*;227:L:0.597
PID_490992	Usnea_nanji	-5240.8	-5237.66	1	51.3939	0.0121435	0.282305	151:V:0.950*;182:D:0.878;197:T:0.534;301:S:0.520;401:I:0.546;506:N:0.538
PID_492001	Usnea_nanji	-3494.51	-3493.98	1	6.22762	0.306305	1	1:M:0.670;52:L:0.729;155:V:0.691;228:I:0.747;275:L:0.730;349:V:0.723
PID_492303	Usnea_nanji	-3660.91	-3660.91	1	1	1	1	143:V:0.519;303:A:0.511
PID_492353	Usnea_nanji	-2805.55	-2805.55	1	1	1	1	200:P:0.700;213:T:0.704;298:I:0.687
PID_492390	Usnea_nanji	-2020.88	-2020.88	1	1	1	1	30:A:0.697;53:R:0.713;132:A:0.692;140:I:0.707
PID_492994	Usnea_nanji	-1400.53	-1400.53	1	1	1	1	13:E:0.650;24:H:0.871;43:P:0.866;93:I:0.794;94:A:0.879;125:R:0.856
PID_493682	Usnea_nanji	-4913.09	-4913.09	1	1	1	1	180:R:0.658;551:T:0.655
PID_494008	Usnea_nanji	-5157.09	-5155.06	1	13.1013	0.0435838	0.579315	23:Q:0.528;121:F:0.595;135:V:0.693;267:S:0.632;312:F:0.745;321:L:0.689;413:A:0.688;418:V:0.975*
PID_494220	Usnea_nanji	-4063.74	-4063.74	1	1	1	1	NA
PID_494328	Usnea_nanji	-5766.82	-5766.55	1	2.98322	0.458564	1	71:R:0.682;130:N:0.679;198:M:0.797;340:R:0.776;363:V:0.511;399:S:0.776;524:G:0.712;539:P:0.769;543:L:0.754;565:D:0.691
PID_494878	Usnea_nanji	-2800.84	-2800.84	1	1	1	1	187:A:0.758;303:V:0.740;319:A:0.741
PID_497242	Usnea_nanji	-3260.63	-3260.63	1	1	1	1	173:F:0.548;187:E:0.533;205:V:0.514;219:R:0.532;273:E:0.535;275:L:0.534;279:Q:0.522;306:N:0.535
PID_497746	Usnea_nanji	-7543.65	-7543.65	1	1	1	1	4:P:0.778;84:G:0.774;113:R:0.757;456:M:0.503;470:E:0.781;473:Q:0.746;593:D:0.766;684:N:0.776;687:A:0.789;803:I:0.536;836:L:0.720;837:M:0.782
PID_497773	Usnea_nanji	-5463.79	-5463.57	1	2.91344	0.504331	1	106:Q:0.636;115:D:0.642;131:S:0.622;212:Q:0.633;270:A:0.619
PID_497810	Usnea_nanji	-5420.35	-5416.8	1	80.7841	0.00769112	0.21658	33:V:0.565;52:P:0.582;69:P:0.550;121:V:0.755;141:R:0.556;160:K:0.575;182:K:0.841;220:A:0.557;312:G:0.558;352:S:0.553;410:G:0.722
PID_498252	Usnea_nanji	-3098.07	-3098.07	1	1	1	1	NA
PID_498267	Usnea_nanji	-2094.83	-2094.44	1	4.49599	0.379081	1	5:K:0.521;16:R:0.769;97:H:0.787;173:S:0.519
PID_49827	Usnea_nanji	-4797.37	-4797.37	1	1	1	1	476:E:0.515
PID_498294	Usnea_nanji	-6587.05	-6586.17	1	14.4189	0.183902	1	59:H:0.577;226:T:0.637;367:E:0.854;446:R:0.617;555:H:0.559
PID_498718	Usnea_nanji	-2174.81	-2174.81	1	1	1	1	NA
PID_49925	Usnea_nanji	-3142.56	-3142.56	1	1	1	1	NA
PID_499399	Usnea_nanji	-5338.5	-5336.88	1	8.38377	0.0723804	0.726733	1:M:0.600;2:A:0.603;3:T:0.968*;4:P:0.604;5:F:0.607;6:S:0.616;7:S:0.607;8:Y:0.605;9:L:0.607;10:K:0.600;11:A:0.606;12:P:0.605;13:V:0.605;14:P:0.608;15:Q:0.604;16:P:0.606;17:V:0.606;18:S:0.604;19:Q:0.604;20:L:0.607;21:D:0.600;22:S:0.610;23:S:0.604;24:P:0.606;25:L:0.607;26:V:0.604;27:L:0.607;28:P:0.608;29:R:0.600;30:K:0.598;31:R:0.606;32:S:0.607;33:P:0.601;34:S:0.604;35:E:0.598;36:L:0.607;37:Y:0.604;…
PID_499640	Usnea_nanji	-1836.99	-1836.99	1	1	1	1	NA
PID_499729	Usnea_nanji	-1646.09	-1644.32	1	19.8632	0.0598094	0.672302	33:T:0.853;40:F:0.903;63:V:0.886;81:R:0.903;100:E:0.727;118:D:0.861;143:T:0.901;148:T:0.819;156:C:0.996**
PID_499787	Usnea_nanji	-5222.35	-5222.35	1	1	1	1	40:P:0.600;47:N:0.601;273:M:0.595;329:M:0.595
PID_500021	Usnea_nanji	-4175.35	-4173.94	1	10.3716	0.0928091	0.830644	16:I:0.960*;24:G:0.579;53:L:0.574;87:I:0.511;128:C:0.544;251:L:0.740;318:L:0.559
PID_500454	Usnea_nanji	-4027.07	-4026.71	1	4.02962	0.395444	1	5:P:0.572;23:T:0.571;85:M:0.558;123:M:0.585;209:S:0.521;242:L:0.531;247:K:0.501;251:V:0.563
PID_500816	Usnea_nanji	-3703.4	-3703.4	1	1	1	1	NA
PID_501512	Usnea_nanji	-1635.86	-1635.86	1	2.35589	0.941388	1	57:S:0.602;174:S:0.530
PID_50282	Usnea_nanji	-1066.56	-1066.56	1	1	1	1	111:D:0.540
PID_502978	Usnea_nanji	-7169.72	-7169.07	1	4.308	0.255155	1	170:P:0.525;431:F:0.526;435:G:0.937;461:P:0.519;522:T:0.543
PID_503084	Usnea_nanji	-3521.91	-3520.31	1	46.2773	0.0736213	0.730206	160:Y:0.774;380:P:0.894;382:I:0.775
PID_50348	Usnea_nanji	-6795.62	-6795.62	1	1	1	1	NA
PID_503700	Usnea_nanji	-3122.11	-3122.11	1	1	1	1	NA
PID_503701	Usnea_nanji	-1583.06	-1583.06	1	1	1	1	89:M:0.527;92:G:0.529
PID_504893	Usnea_nanji	-1424.29	-1424.29	1	1	1	1	NA
PID_505212	Usnea_nanji	-5792.42	-5788.2	1	998.999	0.00368149	0.137753	56:R:0.537;109:K:0.918
PID_50547	Usnea_nanji	-5443.32	-5443.32	1	1	1	1	NA
PID_505899	Usnea_nanji	-3482	-3481.71	1	7.08094	0.440387	1	3:V:0.630;9:K:0.545;19:N:0.784;138:T:0.640;219:E:0.608;228:E:0.661;281:E:0.577;293:R:0.527;300:P:0.619;301:K:0.634
PID_506989	Usnea_nanji	-2122.58	-2122.55	1	1.65356	0.815793	1	6:I:0.530;18:F:0.529
PID_507030	Usnea_nanji	-8794.97	-8794.97	1	1	1	1	NA
PID_507507	Usnea_nanji	-5218.82	-5218.82	1	1	1	1	22:S:0.602;28:N:0.602;84:L:0.528;234:Q:0.533;277:L:0.516;295:V:0.578
PID_507556	Usnea_nanji	-3356.62	-3356.62	1	1	1	1	238:L:0.674
PID_510740	Usnea_nanji	-1550.18	-1544.7	1	29.7996	0.000928973	0.0597056	2:A:0.538;13:K:0.667;24:H:0.573;35:Q:0.718;38:D:0.844;49:H:0.510;53:A:0.505;58:P:0.666;60:P:0.603;68:H:0.523;69:T:0.919;71:D:0.661;73:E:0.663;75:P:0.684;78:E:0.687;82:G:0.599;83:S:0.979*;94:A:0.646;101:L:0.647;105:R:0.512;106:R:0.624;107:G:0.536;110:C:0.603
PID_510942	Usnea_nanji	-7933.34	-7933.34	1	1	1	1	42:A:0.582;48:E:0.597;170:D:0.594;207:R:0.614;230:P:0.569;396:T:0.584;542:T:0.583;593:K:0.596
PID_511075	Usnea_nanji	-4294.14	-4294.14	1	1	1	1	NA
PID_511831	Usnea_nanji	-834.154	-834.154	1	1	1	1	NA
PID_511850	Usnea_nanji	-8326.79	-8326.79	1	1	1	1	72:Q:0.594;257:A:0.634;661:G:0.630;1034:N:0.631
PID_514093	Usnea_nanji	-6502.68	-6502.68	1	1	1	1	51:F:0.540;59:D:0.574;197:R:0.523;232:S:0.553;313:I:0.541;557:V:0.542;628:R:0.568
PID_514966	Usnea_nanji	-2000.28	-2000.28	1	1	1	1	NA
PID_515389	Usnea_nanji	-4808.35	-4808.35	1	1	1	1	NA
PID_515872	Usnea_nanji	-3747.19	-3747.19	1	1	1	1	51:V:0.539;240:K:0.594;293:D:0.589
PID_515921	Usnea_nanji	-4340.4	-4340.4	1	1	1	1	293:T:0.676;305:R:0.654;320:I:0.695
PID_517205	Usnea_nanji	-3286.96	-3286.96	1	1	1	1	NA
PID_517227	Usnea_nanji	-2792.36	-2792.36	1	1	1	1	12:P:0.800;19:R:0.787;238:A:0.662;246:K:0.700;248:A:0.775;252:A:0.679
PID_517626	Usnea_nanji	-1867.33	-1867.33	1	1	1	1	84:S:0.595
PID_517627	Usnea_nanji	-24429.6	-24420.6	1	277.558	2.1896e-05	0.00629568	660:S:0.758;661:Q:0.756
PID_518330	Usnea_nanji	-2779.45	-2779.45	1	1	1	1	NA
PID_518338	Usnea_nanji	-5943.82	-5943.82	1	1	1	1	185:K:0.542;571:P:0.567
PID_518448	Usnea_nanji	-4155.79	-4154.81	1	6.33232	0.160118	1	26:A:0.868;27:E:0.856;50:F:0.874;60:T:0.856;119:P:0.856;170:P:0.857;225:P:0.855;232:A:0.868;241:G:0.864;399:A:0.856;443:H:0.866;476:A:0.569;487:Q:0.808
PID_518639	Usnea_nanji	-5115.77	-5115.77	1	1	1	1	NA
PID_519810	Usnea_nanji	-1955.71	-1955.27	1	11.7161	0.346344	1	7:F:0.689;56:G:0.704;123:Q:0.606
PID_521314	Usnea_nanji	-19639	-19638.9	1	2.85021	0.682354	1	NA
PID_521865	Usnea_nanji	-6082.13	-6082.13	1	1	1	1	704:S:0.505
PID_522200	Usnea_nanji	-4913.6	-4906.87	1	999	0.000244293	0.0278036	226:H:0.533;340:T:0.882;368:S:0.573;391:S:0.967*
PID_522376	Usnea_nanji	-2484.32	-2484.32	1	1	1	1	23:I:0.543
PID_522805	Usnea_nanji	-3022.82	-3022.82	1	1	1	1	290:G:0.508
PID_522892	Usnea_nanji	-2466.72	-2466.66	1	14.5221	0.736436	1	153:Q:0.613
PID_524008	Usnea_nanji	-2874.43	-2874.43	1	1	1	1	46:N:0.679
PID_524064	Usnea_nanji	-2997.08	-2997.08	1	1	1	1	84:L:0.534;169:A:0.523;196:P:0.523;209:S:0.514
PID_524172	Usnea_nanji	-2294.11	-2294.11	1	1	1	1	NA
PID_524668	Usnea_nanji	-3813.43	-3813.43	1	1	1	1	142:D:0.527;206:P:0.528
PID_524687	Usnea_nanji	-8491.69	-8484.93	1	8.92626	0.000235809	0.027409	70:T:0.553;100:E:0.580;106:D:0.551;137:A:0.688;181:R:0.510;234:I:0.810;235:P:0.849;247:P:0.687;256:P:0.519;283:R:0.571;288:R:0.791;304:E:0.773;317:S:0.774;350:D:0.519;351:R:0.613;354:P:0.588;355:T:0.592;376:P:0.539;385:R:0.985*;394:E:0.528;438:V:0.532;449:S:0.731;455:L:0.668;458:G:0.534;463:A:0.779;470:T:0.558;508:V:0.680;514:E:0.716;519:L:0.735;521:Q:0.840;527:L:0.636;532:Q:0.717;537:L:0.699;541…
PID_525291	Usnea_nanji	-23014.6	-23011.2	1	18.9269	0.0087456	0.23432	712:F:0.555;951:P:0.547;1263:L:0.839;1402:D:0.857
PID_525996	Usnea_nanji	-2376.05	-2372.61	1	24.3579	0.00875002	0.23432	31:L:0.539;37:I:0.880;48:G:0.988*;49:N:0.506;65:K:0.841;96:V:0.550;136:L:0.523;169:C:0.607
PID_527008	Usnea_nanji	-1217.65	-1217.65	1	1	1	1	17:P:0.884;53:T:0.887;128:Q:0.886
PID_529575	Usnea_nanji	-3977.46	-3977.43	1	1.73485	0.785684	1	5:P:0.698;48:A:0.566;52:V:0.690;111:T:0.703;115:H:0.702;461:P:0.695
PID_529612	Usnea_nanji	-2329.09	-2329.13	1	2.40829	0.768265	1	117:E:0.509;120:D:0.596;136:G:0.862
PID_529668	Usnea_nanji	-4936.46	-4933.35	1	113.975	0.0125284	0.287575	138:K:0.567;339:D:0.559;393:C:0.862
PID_530057	Usnea_nanji	-2169.39	-2169.39	1	1	1	1	NA
PID_530188	Usnea_nanji	-4933.81	-4933.81	1	1	1	1	95:Q:0.612;156:D:0.615;167:A:0.598;384:K:0.635;471:S:0.608;511:K:0.617
PID_530249	Usnea_nanji	-9500.38	-9500.38	1	1	1	1	9:S:0.567;51:N:0.600;185:G:0.609;216:R:0.532;336:V:0.561;379:V:0.561;393:V:0.579;505:K:0.612;540:C:0.525;624:S:0.582;823:T:0.584;886:A:0.608
PID_531341	Usnea_nanji	-2328.27	-2327.97	1	2.79246	0.438968	1	101:S:0.753;193:V:0.741;225:D:0.761
PID_531534	Usnea_nanji	-2911.89	-2911.89	1	1	1	1	NA
PID_531699	Usnea_nanji	-997.213	-997.213	1	1	1	1	6:E:0.714
PID_531805	Usnea_nanji	-2563.88	-2563.88	1	1	1	1	NA
PID_532063	Usnea_nanji	-10065.5	-10062	1	20.1535	0.00768679	0.21658	9:S:0.697;12:A:0.956*;23:F:0.715;144:W:0.942;215:H:0.713;304:S:0.708;479:A:0.734;533:N:0.737;672:L:0.701;702:A:0.698;969:E:0.707
PID_533001	Usnea_nanji	-1276.23	-1276.23	1	1	1	1	NA
PID_533863	Usnea_nanji	-6800.72	-6800.72	1	1	1	1	128:P:0.533;178:A:0.551;223:D:0.527;392:R:0.524;486:G:0.528;580:V:0.531;606:M:0.539;626:G:0.533;628:K:0.547;629:I:0.548
PID_534027	Usnea_nanji	-4395.52	-4395.52	1	1	1	1	67:A:0.736;135:N:0.779
PID_536484	Usnea_nanji	-3386.67	-3386.67	1	1	1	1	NA
PID_537892	Usnea_nanji	-7033.5	-7033.5	1	1	1	1	665:R:0.604
PID_538262	Usnea_nanji	-1797.15	-1797.15	1	1	1	1	NA
PID_538330	Usnea_nanji	-1115.66	-1115.66	1	1	1	1	NA
PID_540353	Usnea_nanji	-6118.11	-6118.11	1	1	1	1	35:A:0.535;60:H:0.585;163:G:0.573;273:Q:0.510;291:N:0.590;297:Q:0.524;298:N:0.631;421:N:0.599
PID_541151	Usnea_nanji	-2938.02	-2938.02	1	1	1	1	199:E:0.691;202:K:0.503;217:V:0.533;238:E:0.671
PID_541191	Usnea_nanji	-4197.99	-4196.05	1	37.6756	0.0490416	0.611677	43:W:0.507;111:G:0.769
PID_541335	Usnea_nanji	-2818.2	-2818.2	1	1	1	1	325:D:0.617
PID_541337	Usnea_nanji	-4304.82	-4304.82	1	1	1	1	NA
PID_541696	Usnea_nanji	-2526.98	-2526.98	1	1	1	1	73:T:0.715;117:S:0.708;163:A:0.730
PID_544314	Usnea_nanji	-2009.6	-2009.6	1	1	1	1	NA
PID_544722	Usnea_nanji	-4205.56	-4205.56	1	1	1	1	47:F:0.674;51:I:0.662;292:V:0.671;346:L:0.655;469:E:0.661
PID_545836	Usnea_nanji	-6171.62	-6169.46	1	33.6054	0.0379784	0.533357	482:S:0.888;491:S:0.524
PID_54898	Usnea_nanji	-2266.95	-2266.95	1	1	1	1	10:S:0.579;113:R:0.573;145:L:0.566
PID_549086	Usnea_nanji	-3562.85	-3562.85	1	1	1	1	66:I:0.572;100:I:0.575;240:V:0.588;261:S:0.590
PID_549408	Usnea_nanji	-2625.79	-2625.79	1	1.09123	0.993421	1	NA
PID_549462	Usnea_nanji	-3993.48	-3993.48	1	1	1	1	NA
PID_55176	Usnea_nanji	-5755.18	-5755.09	1	3.22533	0.674921	1	31:G:0.591;151:Q:0.585;300:G:0.591;601:G:0.618;631:S:0.619;660:S:0.644
PID_55239	Usnea_nanji	-3033.96	-3033.96	1	1	1	1	3:L:0.690;18:P:0.734;50:L:0.723;130:G:0.776;131:K:0.749
PID_553772	Usnea_nanji	-4244.11	-4244.11	1	1	0.998872	1	NA
PID_55407	Usnea_nanji	-1420.97	-1420.86	1	3.78244	0.634426	1	28:C:0.558;55:K:0.569;73:I:0.585;75:H:0.532;94:K:0.580;105:I:0.544
PID_555029	Usnea_nanji	-7594.1	-7591.18	1	999	0.0157445	0.327042	131:N:0.591;152:I:0.569;160:A:0.577;358:E:0.586;419:P:0.579
PID_556429	Usnea_nanji	-3347.02	-3347.02	1	1	1	1	NA
PID_557813	Usnea_nanji	-3616.75	-3616.57	1	6.57985	0.547217	1	26:S:0.605;132:F:0.568;161:P:0.557;176:S:0.552;258:C:0.572
PID_558299	Usnea_nanji	-1420.13	-1419.99	1	3.35354	0.5933	1	3:S:0.900;22:V:0.931;32:S:0.702;35:S:0.560;48:S:0.923;51:D:0.945;102:E:0.933;118:G:0.934
PID_558345	Usnea_nanji	-4432.27	-4431.79	1	999	0.327242	1	NA
PID_559739	Usnea_nanji	-4810.91	-4810.91	1	1	1	1	NA
PID_560560	Usnea_nanji	-1405.18	-1405.05	1	3.86134	0.616429	1	42:L:0.604;43:R:0.680
PID_560920	Usnea_nanji	-5032.04	-5031.17	1	11.6949	0.187592	1	384:N:0.868
PID_561223	Usnea_nanji	-5072.63	-5072.63	1	1	1	1	NA
PID_561618	Usnea_nanji	-4695.63	-4692.62	1	33.4554	0.0141537	0.303223	9:V:0.547;123:A:0.570;318:A:0.686;323:E:0.987*
PID_562615	Usnea_nanji	-2174.97	-2174.91	1	49.4225	0.737725	1	102:G:0.733
PID_56501	Usnea_nanji	-4436.53	-4436.53	1	1	1	1	NA
PID_566765	Usnea_nanji	-4992.15	-4992.15	1	1	1	1	NA
PID_567095	Usnea_nanji	-3209.31	-3209.31	1	1	1	1	29:R:0.848;133:R:0.846;140:T:0.847;162:Y:0.835;175:I:0.852;349:I:0.846
PID_567670	Usnea_nanji	-1569.32	-1569.32	1	1	1	1	NA
PID_567772	Usnea_nanji	-2653.55	-2653.55	1	1	1	1	53:D:0.602;216:I:0.614;229:R:0.607;240:A:0.527;256:P:0.596
PID_567789	Usnea_nanji	-3014	-3014	1	1	1	1	157:E:0.504
PID_567806	Usnea_nanji	-2657.23	-2657.23	1	1	1	1	239:V:0.763
PID_568090	Usnea_nanji	-1594.08	-1591.2	1	257.955	0.0164818	0.333482	1:L:0.543;2:P:0.544;3:P:0.538;4:S:0.544;5:Q:0.543;6:E:0.595;7:Q:0.546;8:S:0.545;9:T:0.536;10:A:0.541;11:S:0.538;12:R:0.539;13:Q:0.546;14:R:0.549;15:S:0.545;16:C:0.543;17:R:0.551;18:F:0.540;19:S:0.537;20:S:0.538;21:R:0.545;22:S:0.537;23:A:0.541;24:S:0.533;25:E:0.549;26:S:0.538;27:V:0.538;28:H:0.540;29:S:0.532;30:K:0.543;31:P:0.532;32:F:0.540;33:L:0.537;34:T:0.540;35:S:0.538;36:G:0.538;37:Q:0.546;3…
PID_56827	Usnea_nanji	-7690.25	-7690.25	1	1	1	1	NA
PID_568356	Usnea_nanji	-4034.78	-4034.78	1	1	1	1	NA
PID_569551	Usnea_nanji	-5337.31	-5337.1	1	2.5782	0.515828	1	72:V:0.950;261:D:0.514
PID_569855	Usnea_nanji	-4844.85	-4843.78	1	41.6663	0.143118	1	358:I:0.675
PID_569919	Usnea_nanji	-4530.77	-4530.77	1	1	0.996091	1	321:H:0.503
PID_570036	Usnea_nanji	-3379.39	-3379.39	1	1	1	1	NA
PID_570067	Usnea_nanji	-6256.52	-6256.52	1	1	1	1	NA
PID_57074	Usnea_nanji	-3083.26	-3083.26	1	1	1	1	84:G:0.661;182:L:0.707;192:P:0.669;196:A:0.681;262:V:0.708;298:V:0.673
PID_570781	Usnea_nanji	-1461.45	-1461.45	1	1	1	1	38:S:0.813;67:D:0.553
PID_571140	Usnea_nanji	-3568.23	-3568.19	1	1.75174	0.783583	1	8:G:0.731;34:R:0.705;63:Y:0.714;150:G:0.707;227:V:0.707;257:K:0.713;299:H:0.718;382:L:0.688
PID_571916	Usnea_nanji	-6530.3	-6530.3	1	1	1	1	220:N:0.511
PID_571968	Usnea_nanji	-1774.09	-1773.1	1	141.845	0.159603	1	128:L:0.621;159:P:0.618
PID_572165	Usnea_nanji	-1465.62	-1464.97	1	4.35937	0.253883	1	3:I:0.534;72:F:0.584;113:V:0.599;133:F:0.660;169:V:0.845
PID_574799	Usnea_nanji	-3111.16	-3111.16	1	1	1	1	NA
PID_575018	Usnea_nanji	-6370.62	-6370.56	1	1.78747	0.750492	1	172:D:0.557;199:R:0.537;472:G:0.524;475:P:0.518
PID_577916	Usnea_nanji	-5673.89	-5673.89	1	1	1	1	NA
PID_57844	Usnea_nanji	-1916.41	-1916.41	1	1.23078	0.964995	1	73:L:0.584;134:I:0.557
PID_578673	Usnea_nanji	-4472.89	-4472.89	1	1	1	1	36:A:0.506;294:S:0.839;394:E:0.827;517:N:0.838
PID_579304	Usnea_nanji	-2146.55	-2146.55	1	1	1	1	109:P:0.531
PID_579815	Usnea_nanji	-2735.79	-2734.73	1	51.976	0.146577	1	2:K:0.744;51:A:0.539;54:G:0.720;176:T:0.583;213:K:0.759
PID_579924	Usnea_nanji	-13095.4	-13095.4	1	1	1	1	NA
PID_580045	Usnea_nanji	-3462.37	-3462.37	1	1	1	1	NA
PID_580330	Usnea_nanji	-6154.25	-6152.76	1	12.6464	0.0845147	0.788412	47:S:0.635;48:S:0.698;62:L:0.686;324:N:0.730;352:Q:0.712;377:D:0.971*;396:I:0.698;441:K:0.613;451:N:0.592;468:I:0.734;527:K:0.692;535:G:0.711;547:E:0.579
PID_580413	Usnea_nanji	-4319.36	-4318.16	1	18.4586	0.120599	0.968074	211:A:0.892
PID_580445	Usnea_nanji	-5646.2	-5646.2	1	1	1	1	43:N:0.613;324:P:0.617;339:D:0.634;344:Q:0.579;439:S:0.622
PID_581128	Usnea_nanji	-5426.18	-5424.48	1	7.9807	0.0653885	0.69426	26:Y:0.646;31:K:0.620;36:C:0.674;39:I:0.572;40:N:0.565;112:S:0.513;146:Q:0.573;175:T:0.842;187:P:0.633;198:V:0.628;210:H:0.513;274:T:0.656;401:S:0.507;417:I:0.686;421:S:0.520
PID_581963	Usnea_nanji	-2707.97	-2704.31	1	42.2698	0.00676011	0.203767	104:M:0.593;131:A:0.621;189:L:0.582;229:R:0.637;238:E:0.983*
PID_5821	Usnea_nanji	-7443.03	-7443.03	1	1	1	1	659:R:0.540
PID_582507	Usnea_nanji	-1620.96	-1620.79	1	6.41064	0.569042	1	117:G:0.703
PID_582550	Usnea_nanji	-2755.98	-2755.74	1	3.64812	0.487481	1	3:S:0.849;8:H:0.835;42:T:0.608;100:A:0.687;142:V:0.552;177:I:0.754
PID_584020	Usnea_nanji	-2223.73	-2217.82	1	52.7022	0.000588041	0.0469517	8:L:0.540;35:S:0.978*;75:N:0.557;89:A:0.980*;91:Q:0.746;92:N:0.722;152:L:0.663;153:M:0.940
PID_584777	Usnea_nanji	-5167.09	-5167.09	1	1	1	1	171:R:0.533;236:D:0.572;478:T:0.592
PID_585426	Usnea_nanji	-2986.25	-2986.23	1	1.87732	0.856713	1	200:R:0.601;205:E:0.616
PID_586129	Usnea_nanji	-7851.23	-7851.23	1	1	1	1	NA
PID_586230	Usnea_nanji	-9281.81	-9280.86	1	6.18312	0.16659	1	1:V:0.702;20:S:0.533;29:D:0.700;37:R:0.676;95:R:0.570;137:E:0.712;244:L:0.716;258:T:0.584;314:R:0.514;389:D:0.548;396:S:0.633;507:G:0.623;509:L:0.637;548:Y:0.507;557:V:0.539;571:V:0.594;617:G:0.679;623:K:0.512;704:V:0.594;707:L:0.574
PID_586348	Usnea_nanji	-1815.48	-1815.48	1	1	1	1	120:Y:0.826;121:M:0.834;134:Q:0.832
PID_587058	Usnea_nanji	-7108.26	-7107.94	1	6.67832	0.427823	1	143:D:0.591;170:I:0.526;175:E:0.572;215:L:0.637;506:G:0.589;532:S:0.598;702:P:0.577
PID_587062	Usnea_nanji	-4229.34	-4229.34	1	1	1	1	NA
PID_587074	Usnea_nanji	-7561.81	-7561.81	1	1	1	1	7:L:0.671;216:S:0.691;277:L:0.705;298:A:0.709;426:L:0.669;597:M:0.703;601:H:0.507;607:T:0.533;635:F:0.706;651:T:0.582;694:Q:0.683;723:D:0.692
PID_587536	Usnea_nanji	-5816.45	-5816.45	1	1	1	1	116:T:0.501
PID_589243	Usnea_nanji	-3016.9	-3016.9	1	1	1	1	NA
PID_590778	Usnea_nanji	-4088.88	-4088.88	1	1	1	1	NA
PID_591108	Usnea_nanji	-9655.89	-9651.84	1	22.7736	0.00442361	0.157949	160:G:0.529;377:N:0.520;471:G:0.572;549:L:0.855;585:S:0.545;747:N:0.523;748:M:0.548;769:E:0.731;939:G:0.961*;948:D:0.526;958:P:0.553
PID_592748	Usnea_nanji	-2634.31	-2634.31	1	1	1	1	123:T:0.668;184:H:0.655
PID_593196	Usnea_nanji	-3677.1	-3677.1	1	1	1	1	NA
PID_593601	Usnea_nanji	-4315.65	-4315.65	1	1	1	1	NA
PID_593722	Usnea_nanji	-2321.85	-2319.16	1	20.1459	0.0205055	0.381102	27:P:0.976*;67:A:0.701;73:D:0.693;77:F:0.733;99:S:0.690;123:I:0.722;130:T:0.648;132:T:0.691;134:T:0.640
PID_59397	Usnea_nanji	-6631.93	-6631.93	1	1	1	1	NA
PID_594000	Usnea_nanji	-4240.3	-4236.24	1	277.078	0.00434888	0.157167	28:S:0.806;141:K:0.519;206:A:0.631
PID_595076	Usnea_nanji	-2823.22	-2823.13	1	2.12633	0.669312	1	211:N:0.880;222:Y:0.599;224:A:0.662;232:F:0.875;241:H:0.878;261:S:0.872;281:Q:0.867
PID_595349	Usnea_nanji	-4838.84	-4838.13	1	7.62158	0.234535	1	40:A:0.750;63:Q:0.695;84:A:0.700;294:P:0.709;300:L:0.664;336:A:0.713;419:E:0.930
PID_596503	Usnea_nanji	-1918.72	-1918.72	1	1	1	1	87:I:0.775;100:K:0.764
PID_597702	Usnea_nanji	-11655.3	-11655.3	1	1	1	1	343:E:0.520;567:A:0.510;1019:I:0.512;1141:I:0.509;1363:V:0.510
PID_597706	Usnea_nanji	-4600.28	-4598.41	1	26.9868	0.0533449	0.627257	81:L:0.540;108:A:0.988*;123:A:0.770;199:V:0.705
PID_599330	Usnea_nanji	-935.005	-935.005	1	1	1	1	NA
PID_600800	Usnea_nanji	-1710.07	-1710.07	1	1	1	1	53:H:0.713;58:E:0.622;84:D:0.636
PID_602578	Usnea_nanji	-2650.73	-2650.73	1	1	1	1	58:L:0.607;237:W:0.529
PID_603120	Usnea_nanji	-2068.29	-2068.28	1	1.40671	0.871389	1	18:T:0.627;120:P:0.612;178:P:0.668
PID_603889	Usnea_nanji	-3946.11	-3946.11	1	1	1	1	46:P:0.570;233:D:0.501;396:I:0.502
PID_603960	Usnea_nanji	-3014.64	-3014.64	1	1	1	1	139:Y:0.710;184:V:0.524;185:F:0.720;261:R:0.716;293:N:0.736;299:F:0.714
PID_604309	Usnea_nanji	-2398.85	-2398.85	1	1	1	1	20:A:0.796;123:K:0.804;170:N:0.804
PID_604794	Usnea_nanji	-4353.53	-4353.53	1	1	1	1	397:N:0.520
PID_60500	Usnea_nanji	-4937.65	-4936.36	1	14.9232	0.108368	0.901915	109:V:0.799;130:N:0.838;242:R:0.778;284:Q:0.790;327:G:0.829;466:V:0.977*
PID_605016	Usnea_nanji	-3040.19	-3040.19	1	1	1	1	319:E:0.561
PID_605520	Usnea_nanji	-2266.82	-2266.82	1	1	1	1	28:I:0.573;35:T:0.567;75:V:0.511;135:G:0.590
PID_605899	Usnea_nanji	-1663.23	-1662.97	1	4.31629	0.471713	1	3:H:0.687;90:V:0.745
PID_606724	Usnea_nanji	-4717.88	-4715.71	1	20.0688	0.0368992	0.529083	131:G:0.700;236:F:0.979*;237:L:0.731;272:Q:0.685;311:Q:0.702;466:P:0.692
PID_606814	Usnea_nanji	-4486.35	-4485.18	1	10.8011	0.125725	0.985166	1:F:0.818;81:A:0.819;195:S:0.815;449:E:0.815;483:I:0.823;489:S:0.973*
PID_612231	Usnea_nanji	-3820.98	-3820.98	1	1	1	1	82:K:0.636;147:S:0.641;261:P:0.633
PID_612580	Usnea_nanji	-5312.91	-5312.91	1	1	1	1	138:I:0.631;206:K:0.615;375:E:0.624
PID_613159	Usnea_nanji	-6472.5	-6472.5	1	1	1	1	NA
PID_613393	Usnea_nanji	-7589.28	-7583	1	81.4615	0.00039442	0.0371503	16:T:0.914;37:T:0.506;41:T:0.687;52:A:0.807;370:H:0.942
PID_613570	Usnea_nanji	-9021.41	-9021.38	1	2.23348	0.824444	1	NA
PID_613619	Usnea_nanji	-3085.38	-3085.37	1	1.16427	0.962352	1	NA
PID_614516	Usnea_nanji	-2053.2	-2053.2	1	1	0.998404	1	NA
PID_614524	Usnea_nanji	-1176.86	-1176.86	1	1	1	1	NA
PID_614640	Usnea_nanji	-2811.08	-2811.08	1	1	1	1	209:E:0.531
PID_614834	Usnea_nanji	-2759.68	-2759.68	1	1	1	1	NA
PID_614918	Usnea_nanji	-11371.4	-11371.4	1	1.21931	0.87238	1	27:A:0.705;117:I:0.725;153:K:0.742;343:H:0.727;402:R:0.648;452:P:0.706;490:E:0.733;625:S:0.680;786:D:0.745;829:H:0.733;831:Q:0.689;985:P:0.686;1168:D:0.738
PID_61496	Usnea_nanji	-2407.68	-2407.58	1	15.3785	0.665513	1	15:P:0.579;64:D:0.656;119:D:0.631
PID_615144	Usnea_nanji	-2715.99	-2714.53	1	50.2562	0.087848	0.803876	79:H:0.519;112:L:0.751;144:A:0.539
PID_615215	Usnea_nanji	-3083.13	-3083.13	1	1	1	1	238:L:0.517
PID_615238	Usnea_nanji	-1810.57	-1810.57	1	1	1	1	57:K:0.779;139:K:0.789;175:D:0.530;177:E:0.801;179:G:0.566
PID_616729	Usnea_nanji	-2197.5	-2197.5	1	1	1	1	NA
PID_616936	Usnea_nanji	-2920.67	-2920.67	1	1	1	1	NA
PID_617610	Usnea_nanji	-1948.64	-1948.64	1	10.4639	1	1	NA
PID_618024	Usnea_nanji	-1962.2	-1962.2	1	1	1	1	NA
PID_618097	Usnea_nanji	-3058.1	-3058.1	1	1	1	1	282:E:0.553
PID_618703	Usnea_nanji	-5156.78	-5154.26	1	48.8506	0.0245568	0.425885	287:V:0.746;319:N:0.762;368:P:0.946;405:Q:0.746;469:A:0.748
PID_618707	Usnea_nanji	-2489.57	-2488.13	1	36.0928	0.0900563	0.814533	8:G:0.542;25:R:0.537;89:Q:0.675
PID_619350	Usnea_nanji	-7275.2	-7274.28	1	26.5287	0.175192	1	103:T:0.616;110:K:0.618;620:L:0.628;656:D:0.717
PID_620808	Usnea_nanji	-1957.98	-1957.98	1	1	1	1	NA
PID_620828	Usnea_nanji	-7906.22	-7906.22	1	1	1	1	88:S:0.568;163:V:0.603;639:T:0.628;659:G:0.603;662:A:0.601;701:I:0.612;735:A:0.617;762:A:0.587
PID_621411	Usnea_nanji	-3789.75	-3789.75	1	1	1	1	NA
PID_621413	Usnea_nanji	-5781.16	-5781.16	1	1	1	1	NA
PID_621577	Usnea_nanji	-2264.59	-2264.59	1	1.23203	0.941594	1	15:Y:0.501;20:E:0.573;32:V:0.531;200:Q:0.703
PID_622118	Usnea_nanji	-14894.5	-14894.5	1	1	1	1	NA
PID_624495	Usnea_nanji	-3272.81	-3272.05	1	9.4184	0.215317	1	3:D:0.561;34:N:0.826;101:E:0.828;126:R:0.830;136:Q:0.819;143:S:0.619;181:E:0.624;183:A:0.817;213:D:0.697;238:V:0.637;245:K:0.588;251:I:0.693
PID_624881	Usnea_nanji	-4851.79	-4851.79	1	1	1	1	NA
PID_625170	Usnea_nanji	-3622.38	-3622.31	1	2.27305	0.710418	1	108:L:0.783;314:Q:0.765;408:R:0.780;416:V:0.798
PID_625770	Usnea_nanji	-4245.23	-4245.23	1	1	1	1	NA
PID_626863	Usnea_nanji	-9313.96	-9312.08	1	13.5442	0.0524264	0.627257	123:L:0.600;155:L:0.613;167:Q:0.621;635:P:0.632;721:L:0.592;723:N:0.662;828:E:0.666;897:D:0.635;1046:P:0.940
PID_62706	Usnea_nanji	-3260.45	-3260.45	1	1	1	1	24:K:0.724;337:K:0.722
PID_627226	Usnea_nanji	-7955.51	-7955.51	1	1	1	1	61:D:0.513;532:I:0.509;598:D:0.511
PID_627268	Usnea_nanji	-5389.07	-5388.51	1	7.38391	0.290463	1	9:F:0.754;51:Q:0.729;92:S:0.769;105:Y:0.685;112:S:0.729;116:P:0.733;514:S:0.745;516:K:0.746
PID_627313	Usnea_nanji	-4929.77	-4929.77	1	1	1	1	61:E:0.554;194:Y:0.521;532:I:0.512;538:A:0.554
PID_627525	Usnea_nanji	-1890.97	-1890.97	1	1	1	1	102:P:0.533
PID_628651	Usnea_nanji	-7254.2	-7254.2	1	1	1	1	31:N:0.574;93:T:0.632;218:S:0.555;246:V:0.649;343:G:0.593;382:V:0.591;646:L:0.522
PID_629156	Usnea_nanji	-3743.99	-3743.99	1	1	1	1	27:R:0.940;39:A:0.942;48:T:0.942;93:K:0.795;96:A:0.943;106:I:0.535;165:V:0.809;179:V:0.520;222:E:0.948;414:P:0.937;415:D:0.947;416:T:0.938;423:E:0.947
PID_629922	Usnea_nanji	-4312.36	-4312.36	1	1	1	1	NA
PID_630367	Usnea_nanji	-1441.23	-1441.23	1	1.22889	0.93357	1	67:L:0.902;68:I:0.635;79:E:0.920
PID_630916	Usnea_nanji	-7689.28	-7689.28	1	1	1	1	NA
PID_63422	Usnea_nanji	-1514.79	-1514.79	1	1	1	1	76:Q:0.506
PID_63425	Usnea_nanji	-2996.47	-2996.47	1	1	1	1	10:L:0.583
PID_634628	Usnea_nanji	-13845.2	-13845.2	1	1.51214	0.804013	1	174:M:0.509;463:G:0.507
PID_635103	Usnea_nanji	-3246.64	-3246.63	1	1.26985	0.929624	1	201:K:0.611;220:I:0.615;244:D:0.600
PID_63544	Usnea_nanji	-3937.06	-3936.42	1	19.1412	0.257147	1	60:M:0.575;328:T:0.738
PID_636621	Usnea_nanji	-8514.12	-8514.12	1	1	1	1	NA
PID_638228	Usnea_nanji	-4179.66	-4179.66	1	1.34867	0.958223	1	159:M:0.599;306:N:0.597
PID_638462	Usnea_nanji	-3717.98	-3717.98	1	1	1	1	NA
PID_639213	Usnea_nanji	-2896.84	-2896.83	1	196.57	0.921625	1	NA
PID_640815	Usnea_nanji	-2331.59	-2331.59	1	1	1	1	17:F:0.691;29:P:0.700;96:N:0.702;134:G:0.697
PID_64104	Usnea_nanji	-6173.5	-6172.99	1	3.94539	0.309574	1	13:E:0.856;17:Y:0.842;73:P:0.840;192:V:0.857;241:T:0.623;245:N:0.865;273:S:0.845;298:A:0.694;302:V:0.848;322:K:0.870;361:F:0.852;366:M:0.865;418:P:0.588;456:E:0.694;466:I:0.780;467:H:0.688;487:H:0.581;534:K:0.854;535:T:0.748;540:Q:0.660
PID_641093	Usnea_nanji	-3124.92	-3124.13	1	5.60235	0.208473	1	12:R:0.913;14:W:0.779;97:K:0.745;111:K:0.752;253:L:0.779;307:Q:0.773;338:A:0.758;342:T:0.794;343:L:0.776;344:K:0.740;345:K:0.757
PID_641124	Usnea_nanji	-6922.56	-6921.25	1	12.615	0.104393	0.886934	20:L:0.852;25:G:0.552;426:P:0.527;456:A:0.503;509:A:0.550;513:V:0.521;569:A:0.503
PID_641403	Usnea_nanji	-3537.29	-3537.29	1	1	1	1	NA
PID_641946	Usnea_nanji	-7403.22	-7403.22	1	1	1	1	NA
PID_642368	Usnea_nanji	-10838.6	-10838.6	1	1	1	1	30:K:0.521;42:K:0.538;200:A:0.529;370:L:0.508;371:H:0.513;1049:T:0.524;1167:R:0.501
PID_642388	Usnea_nanji	-2071.41	-2071.1	1	2.77731	0.428705	1	111:D:0.852;113:S:0.825;147:S:0.839;192:T:0.509
PID_642496	Usnea_nanji	-3868.73	-3868.73	1	1	1	1	NA
PID_642507	Usnea_nanji	-3786.25	-3786.25	1	1	1	1	NA
PID_642711	Usnea_nanji	-6025.94	-6025.94	1	1	1	1	280:D:0.547;373:Q:0.562
PID_643169	Usnea_nanji	-1373.32	-1373.31	1	1.74895	0.894703	1	100:R:0.695
PID_643734	Usnea_nanji	-10360.8	-10358.5	1	71.7177	0.0322874	0.491325	700:P:0.744
PID_643791	Usnea_nanji	-2054.02	-2054.02	1	1	1	1	NA
PID_64410	Usnea_nanji	-14168.2	-14168.3	1	5.10869	0.590068	1	45:S:0.561;51:P:0.571;130:I:0.590;212:G:0.550;300:S:0.733;488:E:0.559;521:E:0.587;601:K:0.585;647:E:0.570;677:D:0.585;853:S:0.541;975:N:0.602;1017:F:0.537;1104:N:0.579;1116:E:0.601;1132:S:0.535;1175:A:0.544
PID_644759	Usnea_nanji	-4306.92	-4306.92	1	1	1	1	75:D:0.752;79:I:0.758;228:H:0.760;341:M:0.758
PID_644975	Usnea_nanji	-7673.1	-7673.1	1	1	1	1	NA
PID_645391	Usnea_nanji	-2551.03	-2551.03	1	1	1	1	45:N:0.739;49:E:0.743;113:D:0.744;247:V:0.720;281:S:0.726;287:G:0.729
PID_64740	Usnea_nanji	-1583.33	-1583.33	1	1	1	1	20:A:0.594;68:G:0.578
PID_648038	Usnea_nanji	-1970.87	-1970.87	1	1	1	1	NA
PID_649473	Usnea_nanji	-1895.1	-1894.36	1	4.6593	0.224852	1	20:I:0.791;27:P:0.599;56:D:0.789;57:S:0.906;73:E:0.804;103:N:0.898;112:D:0.798;132:S:0.820;139:M:0.787
PID_649952	Usnea_nanji	-3838.78	-3838.78	1	1	1	1	44:L:0.762;67:A:0.761;87:D:0.740;233:R:0.759;234:F:0.763;272:I:0.516;368:D:0.772;404:K:0.776;408:V:0.777
PID_650535	Usnea_nanji	-3616.5	-3616.5	1	1	1	1	NA
PID_651336	Usnea_nanji	-4905.82	-4905.46	1	27.5396	0.398002	1	44:T:0.612;131:R:0.647;295:T:0.620;345:P:0.595
PID_653108	Usnea_nanji	-1252.71	-1252.71	1	1	1	1	NA
PID_653333	Usnea_nanji	-6242.36	-6239.65	1	34.1267	0.019977	0.377627	66:T:0.747;254:Y:0.558;266:S:0.529;300:G:0.576;302:I:0.786;320:P:0.564;335:P:0.570;385:D:0.549
PID_653437	Usnea_nanji	-6800.05	-6800.05	1	1	1	1	419:T:0.552
PID_654822	Usnea_nanji	-4558.93	-4555.14	1	79.9392	0.00594651	0.189975	51:S:0.605;53:H:0.792;118:S:0.628;196:L:0.590;214:T:0.614;371:S:0.699
PID_65487	Usnea_nanji	-2437.26	-2436.91	1	1.99503	0.401541	1	3:I:0.778;14:E:0.602;16:L:0.699;50:S:0.732;105:N:0.731;129:S:0.627;131:R:0.665;152:W:0.537;155:S:0.670
PID_654885	Usnea_nanji	-1004.48	-1004.48	1	1	1	1	NA
PID_655046	Usnea_nanji	-8242.12	-8242.12	1	1	1	1	42:E:0.502;151:S:0.524;260:R:0.508;340:I:0.525;468:R:0.505;504:L:0.521;662:E:0.504;729:L:0.649;874:T:0.518
PID_655670	Usnea_nanji	-5689.01	-5686.53	1	7.30845	0.0259391	0.440504	28:V:0.538;61:H:0.683;99:N:0.544;109:I:0.682;117:K:0.683;125:A:0.716;129:E:0.546;147:I:0.680;205:N:0.612;207:E:0.942;208:Y:0.922;230:M:0.623;335:A:0.608;370:R:0.706
PID_656028	Usnea_nanji	-3408.06	-3407.56	1	8.62863	0.316868	1	58:F:0.642;74:M:0.677;160:E:0.687;248:V:0.614;249:V:0.642
PID_657071	Usnea_nanji	-2611.67	-2611.66	1	1.64105	0.879629	1	49:D:0.604;65:L:0.892;103:F:0.903;107:E:0.807;163:R:0.897
PID_657085	Usnea_nanji	-3207.09	-3207.09	1	9.46747	1	1	NA
PID_65864	Usnea_nanji	-2383.47	-2383.21	1	2.70035	0.471985	1	70:E:0.811;95:S:0.851;141:D:0.837;144:I:0.537;148:G:0.774;149:A:0.851;150:L:0.887;180:I:0.616;186:L:0.646;189:L:0.787;200:I:0.825;202:F:0.858
PID_66024	Usnea_nanji	-2337.42	-2337.42	1	1	0.998872	1	NA
PID_66061	Usnea_nanji	-1495.16	-1495.16	1	1	1	1	NA
PID_66156	Usnea_nanji	-2516.58	-2515.01	1	16.8671	0.0769167	0.743709	15:D:0.548;31:P:0.898;109:S:0.828;154:P:0.817;162:F:0.783;165:D:0.803;174:A:0.822;182:P:0.671;183:D:0.637;198:R:0.652;212:K:0.535
PID_66226	Usnea_nanji	-1748.78	-1748.78	1	1	1	1	243:V:0.652
PID_669839	Usnea_nanji	-3001.39	-3001.39	1	1	0.998872	1	213:A:0.550
PID_669955	Usnea_nanji	-3717.76	-3714.52	1	290.392	0.0109189	0.266373	14:A:0.556;17:S:0.986*;19:I:0.539;317:P:0.550
PID_669971	Usnea_nanji	-3019.34	-3018.65	1	5.3251	0.241765	1	5:N:0.848;7:A:0.689;12:Q:0.537;42:S:0.525;43:L:0.748;59:H:0.525;69:N:0.857;70:T:0.527;83:M:0.852;89:G:0.818;93:N:0.632;137:D:0.665;146:A:0.521;147:T:0.541;155:G:0.816;161:K:0.742;168:V:0.838;193:A:0.822
PID_670235	Usnea_nanji	-3368.01	-3368.01	1	1	1	1	NA
PID_67142	Usnea_nanji	-6944.47	-6944.47	1	1	1	1	NA
PID_672318	Usnea_nanji	-1295.92	-1295.92	1	4.6877	0.901232	1	159:N:0.644
PID_672360	Usnea_nanji	-4936.04	-4936.04	1	1	1	1	NA
PID_672857	Usnea_nanji	-1423.71	-1423.71	1	1	1	1	26:P:0.742;65:Q:0.734
PID_673948	Usnea_nanji	-6442.64	-6442.64	1	1	1	1	34:A:0.726;84:P:0.705;124:A:0.686;276:R:0.693;289:R:0.682;422:L:0.668;713:H:0.707;716:Y:0.686
PID_674143	Usnea_nanji	-1290.82	-1290.82	1	1	1	1	NA
PID_674291	Usnea_nanji	-1548.14	-1548.14	1	1	1	1	78:N:0.784
PID_674366	Usnea_nanji	-3783.75	-3783.75	1	1	1	1	63:K:0.738;85:A:0.747;94:P:0.744;308:I:0.749;387:M:0.762
PID_675170	Usnea_nanji	-2043.53	-2041.72	1	24.3387	0.0571649	0.651966	19:A:0.624;56:V:0.632;88:D:0.972*
PID_675218	Usnea_nanji	-2883.36	-2883.36	1	1	1	1	127:V:0.576;149:I:0.564
PID_67595	Usnea_nanji	-4727.39	-4727.35	1	2.84191	0.789338	1	201:F:0.550
PID_676044	Usnea_nanji	-8063.58	-8062.72	1	81.5993	0.188937	1	32:M:0.521;78:A:0.518;586:I:0.503
PID_676054	Usnea_nanji	-3459.12	-3459.12	1	1	1	1	NA
PID_676269	Usnea_nanji	-7845.13	-7845.13	1	1	1	1	5:P:0.704;21:R:0.690;45:S:0.700;50:E:0.668;68:K:0.514;116:T:0.688;231:D:0.839;275:F:0.590;422:K:0.506;531:I:0.632;566:K:0.679;574:R:0.674;583:P:0.722;647:A:0.579;684:I:0.632;700:N:0.599;713:F:0.661;757:V:0.627;774:A:0.684;791:L:0.684
PID_676547	Usnea_nanji	-7531.83	-7531.83	1	1	1	1	21:P:0.549;38:N:0.592;48:K:0.581;91:A:0.559;167:V:0.558;558:K:0.567;672:G:0.551
PID_677296	Usnea_nanji	-10134.6	-10134.6	1	1	0.998872	1	NA
PID_677906	Usnea_nanji	-1640.91	-1640.91	1	1	0.997477	1	NA
PID_677935	Usnea_nanji	-3004.46	-3004.46	1	1	1	1	3:V:0.704;8:E:0.807;10:A:0.560;15:G:0.806;94:R:0.670;100:R:0.803;122:E:0.812;140:K:0.809;177:G:0.686;185:A:0.807;246:C:0.805;269:S:0.804
PID_678455	Usnea_nanji	-3231.33	-3231.33	1	1	1	1	324:R:0.612
PID_678489	Usnea_nanji	-2896.41	-2896.39	1	11.4945	0.852842	1	200:Y:0.695
PID_679034	Usnea_nanji	-1935.25	-1935.25	1	1	1	1	189:D:0.606
PID_679494	Usnea_nanji	-2226.48	-2226.48	1	1	1	1	95:H:0.661;102:T:0.679;107:S:0.659;145:K:0.659
PID_680265	Usnea_nanji	-18366.4	-18366.4	1	1	1	1	NA
PID_680517	Usnea_nanji	-11421	-11419	1	15.45	0.048372	0.611677	149:P:0.625;398:L:0.623;426:S:0.628;519:S:0.937;629:I:0.626;701:S:0.623;747:R:0.620;1131:Q:0.601
PID_680564	Usnea_nanji	-1693.66	-1693.66	1	1	1	1	54:T:0.617;74:R:0.616;160:E:0.644;165:R:0.633
PID_682199	Usnea_nanji	-2508.32	-2508.32	1	1.3675	0.955086	1	NA
PID_682398	Usnea_nanji	-4014.13	-4010.97	1	118.946	0.0119697	0.281856	37:I:0.672;38:G:0.723;276:G:0.720
PID_682712	Usnea_nanji	-2942.93	-2941.69	1	12.3744	0.116263	0.946564	84:V:0.856;86:R:0.839;103:E:0.861;117:R:0.851;132:D:0.522;187:Q:0.565;233:G:0.994**
PID_682715	Usnea_nanji	-7713.65	-7713.65	1	1.12372	0.987284	1	NA
PID_68286	Usnea_nanji	-2139.64	-2139.64	1	1	1	1	95:F:0.740
PID_683200	Usnea_nanji	-1447.66	-1447.66	1	1	0.998872	1	NA
PID_683254	Usnea_nanji	-3111.3	-3111.3	1	1	1	1	122:N:0.622
PID_683556	Usnea_nanji	-2276.75	-2276.75	1	1	1	1	NA
PID_683823	Usnea_nanji	-2417.42	-2417.42	1	1	1	1	NA
PID_68400	Usnea_nanji	-4975.29	-4975.29	1	1.05521	0.979786	1	NA
PID_684099	Usnea_nanji	-2187.32	-2185.47	1	62.1857	0.0541024	0.629177	22:N:0.839;99:I:0.547
PID_68441	Usnea_nanji	-8927.29	-8927.29	1	1	1	1	85:N:0.509
PID_68461	Usnea_nanji	-1123.95	-1123.95	1	1	1	1	NA
PID_68499	Usnea_nanji	-1252.8	-1252.8	1	2.48596	1	1	NA
PID_685040	Usnea_nanji	-3267.41	-3267.41	1	1	1	1	57:T:0.556;85:S:0.553;119:T:0.534;166:P:0.533;271:A:0.566
PID_685451	Usnea_nanji	-2950.05	-2943.71	1	999	0.000369014	0.0353671	54:A:0.800;190:S:0.526;218:C:0.577;263:L:0.874;269:L:0.514
PID_68557	Usnea_nanji	-3247.33	-3247.33	1	1	1	1	NA
PID_686817	Usnea_nanji	-30642.9	-30641.2	1	7.34651	0.0653268	0.69426	92:D:0.734;1399:H:0.736
PID_688673	Usnea_nanji	-2973.48	-2973.48	1	1	1	1	28:D:0.638;36:E:0.653;83:I:0.665;109:K:0.674;112:G:0.645;202:G:0.716
PID_689619	Usnea_nanji	-5262.82	-5261.72	1	16.725	0.137577	1	64:S:0.661;120:L:0.759;262:P:0.638;305:D:0.677;449:Y:0.642
PID_690143	Usnea_nanji	-10341.2	-10341.2	1	1.38958	0.909036	1	159:A:0.596;203:H:0.579;306:I:0.594;647:G:0.578;726:V:0.553;739:R:0.536;904:P:0.550;1049:V:0.581
PID_690216	Usnea_nanji	-7026.21	-7026.02	1	5.59484	0.534912	1	151:M:0.504;204:G:0.626;206:T:0.505;209:V:0.533;322:T:0.506;459:L:0.512;622:S:0.510
PID_690984	Usnea_nanji	-3557.62	-3557.62	1	1.07163	0.992021	1	NA
PID_691094	Usnea_nanji	-460.876	-460.876	1	1	1	1	NA
PID_691406	Usnea_nanji	-5063.83	-5063.83	1	1	1	1	58:K:0.616;183:T:0.605;258:V:0.601;271:K:0.603;279:A:0.606;408:K:0.603;453:P:0.592
PID_692515	Usnea_nanji	-5565.22	-5565.22	1	1	1	1	546:D:0.510
PID_692982	Usnea_nanji	-1631.68	-1631.68	1	1	1	1	NA
PID_693180	Usnea_nanji	-1514.3	-1514.3	1	1	1	1	NA
PID_693184	Usnea_nanji	-8699.84	-8699.84	1	1	1	1	166:G:0.821;170:D:0.667;237:V:0.820;419:A:0.820;437:L:0.811;471:D:0.653;545:N:0.814;612:D:0.813;714:I:0.825;756:K:0.822;1023:I:0.811
PID_693486	Usnea_nanji	-2762.75	-2762.75	1	1	1	1	NA
PID_693550	Usnea_nanji	-6209.25	-6206.91	1	49.738	0.0302915	0.471988	22:K:0.516;207:S:0.852
PID_693717	Usnea_nanji	-1155.43	-1155.43	1	1	1	1	NA
PID_695610	Usnea_nanji	-2374.54	-2374.54	1	1	1	1	106:L:0.811;121:M:0.768;128:Q:0.756;129:I:0.796;134:G:0.784;135:P:0.798;191:A:0.816;197:P:0.804
PID_695815	Usnea_nanji	-3468.05	-3468.05	1	1	1	1	NA
PID_695847	Usnea_nanji	-2882.85	-2882.85	1	1	1	1	NA
PID_696185	Usnea_nanji	-12324.2	-12323.8	1	12.326	0.353156	1	709:L:0.668;774:E:0.690
PID_697909	Usnea_nanji	-8618.76	-8616.29	1	115.315	0.0261636	0.441132	265:T:0.786
PID_698005	Usnea_nanji	-3965.86	-3965.85	1	1.17679	0.880822	1	32:F:0.671;90:S:0.682;121:F:0.691;123:F:0.690;129:N:0.669;133:R:0.663;140:S:0.685;161:L:0.615;180:K:0.673;251:A:0.708;327:W:0.660;363:G:0.699
PID_69952	Usnea_nanji	-10738.1	-10737.1	1	17.3651	0.152467	1	18:S:0.505;41:P:0.507;270:D:0.519;301:P:0.507;308:Q:0.504;349:G:0.515;664:Y:0.518;763:A:0.527;768:S:0.505;872:Q:0.507
PID_699672	Usnea_nanji	-2747.68	-2747.54	1	5.80347	0.592333	1	11:T:0.577;18:D:0.780;20:E:0.776;125:E:0.501;143:A:0.699
PID_701567	Usnea_nanji	-6392.5	-6392.5	1	1	1	1	NA
PID_701675	Usnea_nanji	-2077.29	-2076.44	1	55.2361	0.190853	1	15:K:0.515;130:W:0.529
PID_702654	Usnea_nanji	-1046.52	-1046.52	1	1	1	1	NA
PID_703373	Usnea_nanji	-3854.04	-3854.04	1	1.1118	0.980135	1	145:M:0.662;196:E:0.657;419:A:0.642
PID_703447	Usnea_nanji	-7350.11	-7350.1	1	1.14228	0.957127	1	NA
PID_703458	Usnea_nanji	-2321.13	-2321.13	1	1	1	1	44:G:0.767;156:E:0.791;187:V:0.751;193:K:0.759
PID_712136	Usnea_nanji	-2189.2	-2189.2	1	1	1	1	25:A:0.841;149:S:0.747;214:G:0.842;249:Q:0.836
PID_712137	Usnea_nanji	-987.112	-987.112	1	1	1	1	NA
PID_713034	Usnea_nanji	-2784.17	-2784.17	1	1	1	1	4:L:0.525;16:C:0.510;143:N:0.514;166:Q:0.527;281:V:0.503
PID_714693	Usnea_nanji	-2615.63	-2615.63	1	1	1	1	57:H:0.532;105:Y:0.646;208:M:0.596
PID_71493	Usnea_nanji	-3084.78	-3083.2	1	19.4349	0.0755363	0.738341	10:H:0.878;12:T:0.545;27:S:0.860;28:S:0.883;31:S:0.729;32:A:0.899;69:L:0.885;89:A:0.886;106:D:0.710;119:L:0.793;122:P:0.614;153:P:0.885;159:P:0.665;160:D:0.905;179:L:0.606
PID_71516	Usnea_nanji	-3692.49	-3692.35	1	2.9393	0.601149	1	137:R:0.692;204:Q:0.710;308:P:0.725;339:P:0.697
PID_71560	Usnea_nanji	-6475.43	-6475.43	1	1	1	1	10:G:0.835;31:H:0.577;61:P:0.813;63:F:0.842;224:P:0.833;244:N:0.834;698:S:0.838;746:G:0.843
PID_715838	Usnea_nanji	-8310.56	-8308.75	1	11.5638	0.0565929	0.650494	108:R:0.712;300:L:0.535;379:S:0.504;443:S:0.699;453:H:0.695;468:E:0.704;568:R:0.694;611:L:0.688;613:I:0.818;635:S:0.676;639:G:0.504;728:S:0.694;731:E:0.699;734:A:0.528;761:A:0.684
PID_717805	Usnea_nanji	-5364.21	-5355.97	1	10.2272	4.9426e-05	0.0117397	5:A:0.720;84:F:0.781;94:L:0.573;98:S:0.647;106:F:0.968*;108:S:0.553;141:W:0.991**;161:M:0.652;171:A:0.966*;175:E:0.678;239:S:0.963*;250:N:0.766;253:T:0.955*
PID_718264	Usnea_nanji	-6525.24	-6524.73	1	21.6837	0.314304	1	12:I:0.643;96:I:0.558;268:H:0.554;272:K:0.637;334:A:0.636;401:A:0.642
PID_718717	Usnea_nanji	-1333.4	-1333.4	1	1	1	1	NA
PID_718997	Usnea_nanji	-9426.04	-9426.04	1	1	1	1	NA
PID_719111	Usnea_nanji	-2878.49	-2876.72	1	7.26199	0.0596352	0.671726	13:R:0.719;16:T:0.590;42:P:0.521;73:N:0.631;74:F:0.650;77:Y:0.823;87:V:0.821;101:W:0.804;107:V:0.867;121:F:0.572;125:H:0.527;132:T:0.608;140:T:0.822;141:W:0.567;143:V:0.813;146:K:0.778;191:L:0.547
PID_719181	Usnea_nanji	-2696.88	-2696.88	1	1	1	1	43:S:0.719;313:T:0.721;317:A:0.719
PID_72300	Usnea_nanji	-5069.83	-5060.7	1	999	1.9172e-05	0.00589245	22:Q:0.796;274:T:0.979*;316:Q:0.979*
PID_72611	Usnea_nanji	-3028.95	-3028.95	1	3.33874	1	1	NA
PID_74806	Usnea_nanji	-4575.66	-4575.66	1	1	1	1	3:I:0.777;171:N:0.755;197:I:0.758;208:K:0.750;471:S:0.781;528:G:0.730
PID_75863	Usnea_nanji	-1754.12	-1751.52	1	58.4678	0.0228009	0.409742	60:F:0.796;62:V:0.751;68:I:0.791;114:L:0.662;124:I:0.790
PID_775807	Usnea_nanji	-5519.76	-5519.05	1	14.5826	0.232755	1	2:P:0.743;80:V:0.608;115:E:0.630;223:F:0.625;268:G:0.626;329:S:0.627;541:A:0.608
PID_776027	Usnea_nanji	-5250.11	-5250.11	1	1	1	1	NA
PID_776031	Usnea_nanji	-2816.66	-2816.66	1	1	1	1	NA
PID_776038	Usnea_nanji	-3168.47	-3168.47	1	1	1	1	63:A:0.513;100:N:0.506
PID_776112	Usnea_nanji	-2384.5	-2384.5	1	1	1	1	178:M:0.689
PID_776235	Usnea_nanji	-1959.31	-1959.31	1	1	1	1	246:R:0.607
PID_776289	Usnea_nanji	-5741.18	-5741.17	1	1.20236	0.916183	1	180:S:0.631;248:E:0.620;397:K:0.614;421:L:0.620;433:R:0.631;439:Y:0.510;465:S:0.623;519:E:0.567;568:T:0.519;570:N:0.514
PID_776451	Usnea_nanji	-5144.71	-5144.71	1	1	1	1	NA
PID_776462	Usnea_nanji	-2276.29	-2276.29	1	1	1	1	15:D:0.511;33:R:0.735;157:E:0.761;159:V:0.753;165:E:0.725;221:K:0.748;251:N:0.748
PID_776622	Usnea_nanji	-2541.91	-2541.91	1	1	1	1	58:T:0.628;78:D:0.615;189:C:0.635
PID_776623	Usnea_nanji	-1206.8	-1204.63	1	10.317	0.0371732	0.529868	3:A:0.723;12:K:0.995**;48:L:0.647;57:R:0.652;68:N:0.550
PID_776682	Usnea_nanji	-3447.64	-3447.63	1	1.29736	0.941844	1	5:M:0.669;112:H:0.750;362:A:0.769;372:E:0.733;376:A:0.756
PID_776771	Usnea_nanji	-2240.19	-2240.19	1	1	1	1	42:Q:0.554;159:S:0.572;274:K:0.563
PID_776776	Usnea_nanji	-1722.96	-1722.69	1	3.58983	0.462197	1	12:A:0.560;45:E:0.693;46:N:0.550;70:I:0.565;87:Y:0.704;90:P:0.526
PID_777066	Usnea_nanji	-4357.97	-4357.97	1	1	1	1	21:K:0.739;269:I:0.734;279:N:0.620;330:A:0.734
PID_777119	Usnea_nanji	-2100.04	-2100.04	1	1	1	1	62:I:0.609;203:E:0.808;209:K:0.819
PID_777149	Usnea_nanji	-1661.78	-1661.78	1	1	1	1	60:P:0.613;123:D:0.612;191:G:0.611
PID_777172	Usnea_nanji	-5163.06	-5163.06	1	1	1	1	168:D:0.611;372:D:0.608
PID_777277	Usnea_nanji	-5868.25	-5868.25	1	1	1	1	4:S:0.587;282:D:0.584;453:G:0.615;506:G:0.607
PID_777324	Usnea_nanji	-7810.33	-7809.17	1	11.0493	0.126662	0.986316	63:H:0.801;74:H:0.797;81:I:0.811;119:A:0.803;165:D:0.792;533:Q:0.972*;647:Q:0.782;685:V:0.782;693:S:0.789;807:T:0.804;808:T:0.800;869:S:0.790
PID_777617	Usnea_nanji	-5098.75	-5098.75	1	5.46881	0.930439	1	97:V:0.584;577:S:0.567
PID_777651	Usnea_nanji	-2814	-2814	1	1	1	1	87:K:0.641
PID_777767	Usnea_nanji	-1494.41	-1489.95	1	140.18	0.00281408	0.116465	26:V:0.553;125:G:0.986*
PID_777945	Usnea_nanji	-1461.75	-1461.75	1	1.08761	0.972948	1	47:T:0.867;89:L:0.828;156:H:0.847
PID_778385	Usnea_nanji	-1096.22	-1096.22	1	1	1	1	19:P:0.623
PID_778583	Usnea_nanji	-6670.5	-6667.63	1	9.23929	0.0165869	0.33437	31:Y:0.694;61:S:0.694;94:L:0.693;109:I:0.940;116:K:0.691;134:D:0.517;139:I:0.690;189:V:0.596;192:E:0.779;244:V:0.838;284:T:0.755;306:G:0.707;449:T:0.550;457:D:0.668;483:R:0.978*
PID_778606	Usnea_nanji	-3795.09	-3791.71	1	63.299	0.00937977	0.241706	116:C:0.989*;142:P:0.857;170:G:0.868;277:R:0.853;328:P:0.856
PID_779071	Usnea_nanji	-1952.74	-1952.74	1	1	1	1	NA
PID_779111	Usnea_nanji	-862.468	-862.468	1	1	1	1	6:P:0.576
PID_779112	Usnea_nanji	-7402.95	-7402.84	1	3.17396	0.627996	1	30:N:0.770;99:T:0.767;124:S:0.605;294:K:0.774;326:Q:0.760;348:M:0.588;409:A:0.560;544:E:0.538;563:E:0.784;762:Q:0.771;787:M:0.601;841:D:0.773
PID_779430	Usnea_nanji	-4728.93	-4728.91	1	1.49096	0.85024	1	177:M:0.721;185:L:0.721;216:E:0.715;265:D:0.720
PID_779576	Usnea_nanji	-1391.31	-1391.31	1	1	1	1	NA
PID_779639	Usnea_nanji	-3822.91	-3822.91	1	1	1	1	21:R:0.619;134:Q:0.595;161:D:0.616;292:I:0.603
PID_779739	Usnea_nanji	-3296.21	-3296.21	1	1	1	1	322:T:0.626
PID_779853	Usnea_nanji	-2400.03	-2399.91	1	3.71554	0.617167	1	191:V:0.656
PID_779896	Usnea_nanji	-3566.19	-3566.19	1	1	1	1	NA
PID_779957	Usnea_nanji	-2294.4	-2294.4	1	1	1	1	2:L:0.795
PID_780081	Usnea_nanji	-1609.28	-1608.41	1	84.1369	0.186213	1	1:Y:0.656;23:S:0.632;101:G:0.539
PID_780416	Usnea_nanji	-4553.25	-4553.25	1	1	1	1	77:I:0.543;453:N:0.543
PID_780473	Usnea_nanji	-2312.99	-2312.99	1	1	1	1	18:P:0.559;22:Y:0.566
PID_780889	Usnea_nanji	-1406.85	-1403.14	1	30.3995	0.00650324	0.199607	5:Y:0.830;24:Y:0.606;61:L:0.853;66:R:0.983*;100:Y:0.591
PID_781028	Usnea_nanji	-2420.06	-2420.06	1	1	1	1	83:P:0.683;118:E:0.670;125:D:0.607
PID_781508	Usnea_nanji	-3250.06	-3250.06	1	1	1	1	179:V:0.579;277:W:0.578
PID_781526	Usnea_nanji	-5823.31	-5823.23	1	1.67784	0.678618	1	24:A:0.652;90:D:0.540;113:L:0.602;150:F:0.638;184:R:0.627;322:V:0.513;443:R:0.643
PID_781596	Usnea_nanji	-6035.34	-6031.44	1	999	0.00520002	0.172168	133:K:0.603;264:Y:0.572;310:G:0.609;517:A:0.624;534:Q:0.907
PID_781684	Usnea_nanji	-3633.4	-3633.4	1	1	1	1	191:I:0.517;270:P:0.504
PID_781779	Usnea_nanji	-960.588	-960.588	1	1	1	1	NA
PID_781826	Usnea_nanji	-2363.79	-2361.42	1	6.33163	0.0292723	0.464867	1:T:0.558;4:S:0.642;6:R:0.882;16:G:0.888;26:A:0.727;40:L:0.901;63:G:0.920;68:A:0.943;73:V:0.640;87:E:0.905;108:G:0.667;112:I:0.636;115:C:0.878;119:V:0.827;132:A:0.587;150:R:0.987*;181:E:0.916;182:K:0.808
PID_781866	Usnea_nanji	-2192.06	-2192.06	1	1	1	1	NA
PID_781967	Usnea_nanji	-4866.06	-4866.06	1	1	1	1	74:L:0.792;109:G:0.762;212:W:0.521;286:K:0.813;288:L:0.794;346:G:0.648;416:S:0.826
PID_781981	Usnea_nanji	-6796.76	-6796.76	1	1	1	1	163:A:0.557;209:Q:0.549;416:I:0.566;553:E:0.561;572:A:0.554
PID_782062	Usnea_nanji	-2035.28	-2035.23	1	11.2304	0.758604	1	38:T:0.648
PID_782067	Usnea_nanji	-1924.83	-1924.83	1	1	1	1	182:P:0.615
PID_782168	Usnea_nanji	-2407.41	-2407.41	1	1	1	1	114:T:0.551;212:K:0.512
PID_782170	Usnea_nanji	-2145.95	-2145.95	1	1	1	1	20:N:0.708;108:L:0.707;126:S:0.703
PID_782221	Usnea_nanji	-2832.5	-2832.5	1	1	1	1	69:A:0.712;245:P:0.726;276:K:0.720
PID_782304	Usnea_nanji	-1809.76	-1809.76	1	1	1	1	55:G:0.900;97:R:0.887;165:A:0.689
PID_782482	Usnea_nanji	-3859.73	-3859.73	1	1.04564	0.974422	1	61:K:0.604;160:T:0.527
PID_782519	Usnea_nanji	-854.447	-854.443	1	1.54244	0.932482	1	13:P:0.722;73:P:0.729
PID_782522	Usnea_nanji	-959.229	-959.229	1	1	1	1	47:H:0.513
PID_782705	Usnea_nanji	-5202.71	-5201.05	1	4.40293	0.0681548	0.708062	112:L:0.902;266:M:0.911;280:S:0.854;290:N:0.871
PID_782773	Usnea_nanji	-2034.95	-2034.95	1	1.3427	0.958406	1	82:S:0.638
PID_782792	Usnea_nanji	-4926.2	-4924	1	3.10993	0.0361667	0.528768	19:A:0.774;45:S:0.624;64:S:0.614;76:L:0.778;77:H:0.779;79:N:0.774;95:L:0.769;118:P:0.752;122:I:0.565;127:R:0.511;155:D:0.775;177:V:0.772;180:I:0.769;195:N:0.771;201:T:0.608;225:A:0.591;226:K:0.539;257:R:0.764;263:Q:0.772;285:W:0.776;290:A:0.769;316:K:0.535;382:I:0.575;395:F:0.773;455:D:0.579;481:I:0.545;502:W:0.758;540:T:0.606
PID_782883	Usnea_nanji	-1988.01	-1988.01	1	1	1	1	75:S:0.640;195:E:0.600
PID_782886	Usnea_nanji	-2884.23	-2884.18	1	3.24474	0.74601	1	45:S:0.542;182:I:0.506;229:G:0.509
PID_782898	Usnea_nanji	-4254.85	-4251.83	1	148.16	0.0139848	0.300784	242:S:0.857;289:S:0.581
PID_783056	Usnea_nanji	-3705.59	-3705.59	1	1	1	1	32:A:0.663;85:F:0.670;203:V:0.668;279:A:0.683;291:P:0.679;393:L:0.677
PID_783086	Usnea_nanji	-1885.73	-1885.73	1	1	1	1	181:N:0.644;199:K:0.652;213:T:0.644
PID_783715	Usnea_nanji	-564.478	-564.478	1	1	1	1	NA
PID_784247	Usnea_nanji	-1749.78	-1749.78	1	1	1	1	1:P:0.786;8:D:0.792;18:L:0.756;82:K:0.773;158:F:0.613;164:F:0.801;165:I:0.571
PID_784253	Usnea_nanji	-6184.08	-6183.98	1	2.02838	0.660648	1	121:G:0.636;149:E:0.645;157:S:0.505;275:V:0.628;489:G:0.648
PID_784465	Usnea_nanji	-627.897	-627.897	1	1	1	1	NA
PID_784704	Usnea_nanji	-8216.23	-8212.59	1	3.01591	0.0070168	0.20571	46:Q:0.646;71:T:0.721;74:L:0.558;91:A:0.601;97:T:0.717;123:H:0.638;132:S:0.699;133:R:0.742;136:P:0.551;140:T:0.587;141:V:0.765;144:F:0.567;145:T:0.673;164:E:0.672;173:Q:0.785;176:P:0.717;188:S:0.764;197:V:0.641;214:V:0.702;233:V:0.707;234:P:0.747;244:S:0.762;256:S:0.773;289:L:0.775;291:K:0.507;300:A:0.745;307:P:0.579;314:S:0.526;339:S:0.745;341:L:0.769;342:K:0.529;353:L:0.749;423:A:0.689;433:A:0.…
PID_784906	Usnea_nanji	-2155.01	-2155.01	1	1	1	1	97:T:0.845;154:Q:0.604;174:M:0.709
PID_785276	Usnea_nanji	-2033.13	-2033.02	1	2.72899	0.625689	1	57:L:0.813;75:Q:0.788;104:F:0.813;207:K:0.782
PID_785573	Usnea_nanji	-2352.76	-2352.76	1	1	1	1	92:T:0.528
PID_785581	Usnea_nanji	-5602.89	-5600.49	1	13.7898	0.0284391	0.455609	63:L:0.609;131:H:0.638;141:N:0.811;295:R:0.879
PID_785734	Usnea_nanji	-2885.01	-2885.01	1	1	1	1	77:N:0.629;88:S:0.591;147:S:0.596;237:T:0.589
PID_785827	Usnea_nanji	-2964.92	-2964.92	1	1.01121	0.996091	1	130:G:0.775;163:S:0.795;168:T:0.772;186:E:0.510;289:A:0.553;293:V:0.817
PID_785945	Usnea_nanji	-5141.51	-5140.36	1	4.40307	0.129536	0.999511	79:T:0.855;83:T:0.849;155:G:0.820;161:K:0.557;168:S:0.635;177:V:0.831;197:K:0.589;198:D:0.626;200:G:0.834;211:Q:0.824;212:S:0.525;252:P:0.829;351:I:0.598;382:N:0.836;399:M:0.863;424:L:0.831;426:S:0.979*
PID_785946	Usnea_nanji	-1742.89	-1742.28	1	4.49971	0.271561	1	35:R:0.705;82:L:0.503;100:S:0.608
PID_785964	Usnea_nanji	-1519.83	-1519.77	1	2.17139	0.732087	1	110:M:0.943;125:K:0.897;144:E:0.941;160:K:0.583
PID_785995	Usnea_nanji	-4041.56	-4041.44	1	2.94613	0.615011	1	23:P:0.719;38:N:0.729;314:Y:0.700;460:Q:0.690
PID_786017	Usnea_nanji	-3801.63	-3801.63	1	1	1	1	86:Q:0.549
PID_786048	Usnea_nanji	-2210.05	-2210.05	1	1	1	1	122:A:0.621;212:G:0.630
PID_786131	Usnea_nanji	-4455.02	-4455.02	1	1	1	1	514:E:0.502
PID_786143	Usnea_nanji	-1473.38	-1473.38	1	1	1	1	1:P:0.538
PID_786565	Usnea_nanji	-2374.01	-2373.77	1	16.6635	0.48881	1	1:F:0.521;23:P:0.701;107:P:0.515
PID_786770	Usnea_nanji	-10734.3	-10734.3	1	1.0024	1	1	199:S:0.622;325:K:0.687;515:K:0.684;590:G:0.691;932:M:0.724;990:H:0.682
PID_786793	Usnea_nanji	-3726.84	-3726.84	1	1	1	1	301:D:0.533;302:R:0.561;305:P:0.560
PID_786815	Usnea_nanji	-5184.69	-5184.69	1	1	1	1	64:F:0.595
PID_786839	Usnea_nanji	-1845.63	-1837.1	1	29.0526	3.608e-05	0.00985525	5:D:0.842;17:L:0.948;20:G:0.878;21:R:0.818;28:A:0.697;29:E:0.872;30:R:0.739;32:Y:0.731;33:A:0.727;42:R:0.841;44:D:0.605;52:K:0.986*;53:A:0.915;55:Q:0.970*;63:K:0.859;64:A:0.797;66:H:0.700;79:I:0.764;84:K:0.987*;85:D:0.989*;86:M:0.947;87:N:0.865;89:S:0.828;94:V:0.800;98:R:0.825;101:A:0.820;106:L:0.666
PID_786875	Usnea_nanji	-3816.87	-3816.85	1	1.7014	0.86325	1	66:V:0.688;346:K:0.694;354:A:0.672
PID_786961	Usnea_nanji	-1458.01	-1458.01	1	1	1	1	NA
PID_787210	Usnea_nanji	-6251.98	-6251.94	1	2.53452	0.781848	1	296:W:0.510;348:P:0.526;468:T:0.528
PID_787246	Usnea_nanji	-4069.98	-4069.98	1	1	1	1	197:H:0.641;356:S:0.638
PID_787303	Usnea_nanji	-2532.76	-2517.63	1	32.2504	3.8e-08	2.59492e-05	28:K:0.644;53:T:0.671;54:G:0.765;103:A:0.800;135:D:0.639;164:F:0.504;179:S:0.999**;186:A:0.998**;190:H:0.988*;191:N:0.994**;209:A:0.666;217:S:0.972*;219:C:0.999**;220:C:0.998**;222:N:0.997**;223:A:0.719
PID_787337	Usnea_nanji	-956.883	-956.883	1	1	1	1	12:I:0.625
PID_787730	Usnea_nanji	-1036.06	-1036.06	1	1.25838	0.907386	1	11:A:0.774;69:E:0.773;75:D:0.694
PID_788047	Usnea_nanji	-9408.44	-9408.04	1	5.69109	0.370365	1	108:V:0.739;464:E:0.712;513:D:0.708;657:E:0.741;660:E:0.703;760:A:0.733;818:A:0.739;874:N:0.708;886:S:0.693;936:S:0.697;973:S:0.895;999:E:0.694;1040:S:0.690
PID_788185	Usnea_nanji	-5860.4	-5860.4	1	1	0.997743	1	107:H:0.510;446:V:0.505
PID_788395	Usnea_nanji	-995.624	-995.624	1	1	1	1	78:R:0.690
PID_788838	Usnea_nanji	-593.757	-593.757	1	1	1	1	NA
PID_788917	Usnea_nanji	-1099.23	-1099.23	1	1	1	1	NA
PID_788978	Usnea_nanji	-3893.86	-3893.86	1	1	1	1	40:L:0.562;96:M:0.619
PID_789215	Usnea_nanji	-3599.98	-3599.98	1	1	1	1	152:S:0.662;215:E:0.657;300:D:0.561;309:E:0.511
PID_789274	Usnea_nanji	-3149.62	-3149.62	1	1	1	1	30:Y:0.635;382:D:0.644
PID_789376	Usnea_nanji	-1431.35	-1431.35	1	1	1	1	NA
PID_789389	Usnea_nanji	-1114.16	-1114.06	1	3.85829	0.642597	1	44:A:0.854;82:Y:0.711
PID_789517	Usnea_nanji	-2862.15	-2860.46	1	9.60106	0.0659455	0.696828	14:P:0.735;57:K:0.707;64:T:0.518;210:Y:0.693;237:K:0.552;246:K:0.989*;251:A:0.744;289:P:0.725;290:P:0.729
PID_789608	Usnea_nanji	-1624.61	-1624.61	1	1	1	1	NA
PID_789714	Usnea_nanji	-1277.65	-1277.65	1	1	1	1	27:I:0.862;103:R:0.670
PID_789794	Usnea_nanji	-3717.58	-3717.58	1	1	1	1	250:K:0.532
PID_789962	Usnea_nanji	-2165.9	-2165.9	1	1	1	1	NA
PID_790565	Usnea_nanji	-769.444	-769.444	1	1	1	1	NA
PID_790747	Usnea_nanji	-1506.94	-1506.94	1	1	1	1	23:D:0.544;30:D:0.743;78:K:0.760;98:I:0.513;99:K:0.760;113:A:0.677;115:I:0.647;125:P:0.731;131:E:0.667
PID_790856	Usnea_nanji	-2035.05	-2032.96	1	25.8393	0.0410808	0.560232	97:R:0.976*;166:P:0.722
PID_790933	Usnea_nanji	-3962.53	-3962.53	1	1	1	1	NA
PID_791193	Usnea_nanji	-1405.38	-1403.6	1	31.5093	0.0589684	0.665894	103:A:0.688;104:K:0.557;116:W:0.987*
PID_791228	Usnea_nanji	-9133.86	-9133.4	1	3.30641	0.336864	1	7:R:0.560;93:Q:0.574;125:Q:0.585;164:E:0.560;311:K:0.559;353:H:0.583;559:F:0.575;589:K:0.587;628:K:0.598;679:D:0.556;686:K:0.582;778:R:0.945;848:A:0.599;924:S:0.573
PID_791345	Usnea_nanji	-2912.54	-2912.54	1	1	1	1	39:T:0.505
PID_791845	Usnea_nanji	-3967.8	-3967.8	1	1	1	1	NA
PID_791861	Usnea_nanji	-5284.33	-5284.33	1	1	0.997236	1	23:N:0.551
PID_791980	Usnea_nanji	-4568.13	-4568.13	1	1	1	1	NA
PID_792100	Usnea_nanji	-664.362	-664.362	1	1	1	1	NA
PID_792195	Usnea_nanji	-1551.28	-1550.58	1	94.4178	0.236961	1	NA
PID_792434	Usnea_nanji	-2051.35	-2051.03	1	6.75732	0.422496	1	96:A:0.826;119:G:0.619;210:L:0.619
PID_792993	Usnea_nanji	-1197.83	-1197.76	1	14.2282	0.722121	1	2:P:0.795;133:P:0.543
PID_793023	Usnea_nanji	-1555.48	-1555.34	1	3.44452	0.597121	1	41:K:0.666;76:L:0.668;92:R:0.648;93:G:0.663
PID_793665	Usnea_nanji	-1918.83	-1918.83	1	1	0.998872	1	69:N:0.545
PID_793808	Usnea_nanji	-2675.12	-2675.12	1	1	1	1	NA
PID_793901	Usnea_nanji	-3153.41	-3153.41	1	1	1	1	34:N:0.642;75:S:0.634;128:T:0.640;282:M:0.658
PID_793985	Usnea_nanji	-6093.43	-6093.36	1	2.52288	0.721883	1	114:I:0.699;475:P:0.692
PID_794157	Usnea_nanji	-5737.41	-5737.41	1	1	1	1	NA
PID_794507	Usnea_nanji	-768.851	-768.851	1	1	1	1	NA
PID_794548	Usnea_nanji	-2882.33	-2881.94	1	21.3102	0.375239	1	82:V:0.647;117:L:0.630;141:K:0.709;179:Q:0.621;289:S:0.720;314:K:0.633
PID_794605	Usnea_nanji	-625.504	-625.504	1	1	1	1	NA
PID_794611	Usnea_nanji	-4634.38	-4634.38	1	1	1	1	59:M:0.840;72:S:0.838;73:R:0.829;95:I:0.835;156:E:0.846;241:N:0.836;302:I:0.835;303:D:0.846;392:N:0.698;402:D:0.835
PID_794709	Usnea_nanji	-4183.56	-4183.56	1	1	1	1	152:M:0.671;262:E:0.519
PID_794722	Usnea_nanji	-3685.97	-3685.97	1	1	1	1	155:I:0.522
PID_794800	Usnea_nanji	-1026.11	-1026.07	1	2.26937	0.783237	1	25:T:0.593;70:Q:0.655
PID_795106	Usnea_nanji	-13566.1	-13566.1	1	1	1	1	199:N:0.512;310:D:0.514;551:N:0.506;838:K:0.516;1481:E:0.521
PID_795283	Usnea_nanji	-2302.67	-2302.66	1	3.33669	0.88515	1	47:P:0.718;66:Y:0.686;176:V:0.767;213:V:0.699
PID_795586	Usnea_nanji	-3496.02	-3496	1	1.42717	0.830729	1	NA
PID_795594	Usnea_nanji	-8629.72	-8629.72	1	1	1	1	3:F:0.789;17:G:0.789;114:D:0.796;180:V:0.780;186:G:0.810;205:N:0.809;209:D:0.795;218:M:0.798;323:F:0.788;517:I:0.810;522:A:0.794;568:L:0.751;598:F:0.786;750:D:0.794;758:D:0.792;803:I:0.799;814:G:0.789;816:E:0.789;856:V:0.804;925:I:0.791
PID_795639	Usnea_nanji	-1813.82	-1813.82	1	1	0.998404	1	NA
PID_795835	Usnea_nanji	-906.546	-905.048	1	999	0.0834733	0.787424	7:T:0.939
PID_795906	Usnea_nanji	-1757.21	-1757.21	1	1	1	1	88:A:0.726;107:P:0.737
PID_796024	Usnea_nanji	-1792.05	-1792.05	1	1	0.998872	1	NA
PID_796070	Usnea_nanji	-2757.07	-2757.07	1	1	1	1	NA
PID_796130	Usnea_nanji	-500.057	-499.738	1	73.0791	0.42455	1	63:A:0.806
PID_796139	Usnea_nanji	-430.739	-430.739	1	1	1	1	NA
PID_796155	Usnea_nanji	-1060.18	-1060.17	1	1.2121	0.950885	1	5:P:0.717
PID_796174	Usnea_nanji	-3261.03	-3260.93	1	2.13502	0.652718	1	63:T:0.826;142:N:0.834;244:N:0.834;281:D:0.831;314:F:0.844
PID_796187	Usnea_nanji	-2506.49	-2506.27	1	2.92853	0.506732	1	22:R:0.859;54:A:0.896;119:H:0.727;130:K:0.720;177:G:0.692;209:W:0.884;250:H:0.913
PID_796252	Usnea_nanji	-1513.91	-1509.65	1	20.5878	0.00353344	0.135744	24:S:0.721;123:I:0.677;154:K:0.999**;159:W:0.993**
PID_796396	Usnea_nanji	-5015.47	-5009.82	1	704.51	0.000775225	0.0547423	229:W:0.926;241:A:0.973*;376:F:0.512
PID_796415	Usnea_nanji	-1997.01	-1997.01	1	1.15373	0.945065	1	35:T:0.662;62:A:0.647
PID_796515	Usnea_nanji	-2382.94	-2382.94	1	1	1	1	73:L:0.512
PID_796545	Usnea_nanji	-2254.07	-2254.07	1	1	1	1	203:S:0.727;230:T:0.669;245:E:0.748;248:E:0.727;268:I:0.740
PID_796626	Usnea_nanji	-3057.78	-3057.78	1	1	1	1	207:P:0.634;297:E:0.640
PID_796740	Usnea_nanji	-340.074	-340.074	1	1	1	1	NA
PID_796773	Usnea_nanji	-863.346	-863.346	1	1	1	1	NA
PID_796782	Usnea_nanji	-1514.51	-1514.51	1	1	1	1	70:V:0.646;83:V:0.519;125:V:0.505
PID_796796	Usnea_nanji	-1178.97	-1178.97	1	1	1	1	NA
PID_796813	Usnea_nanji	-1560.36	-1560.36	1	1	1	1	85:T:0.521
PID_796886	Usnea_nanji	-2609.44	-2609.44	1	1	1	1	3:E:0.732;14:D:0.744;44:S:0.705;160:I:0.736;177:T:0.738;285:M:0.767
PID_796902	Usnea_nanji	-1712.04	-1712	1	2.13797	0.769091	1	41:H:0.512;176:D:0.758;189:E:0.753
PID_796923	Usnea_nanji	-5638.35	-5638.3	1	1.96053	0.771877	1	3:I:0.694;330:G:0.672;373:D:0.708
PID_796983	Usnea_nanji	-3809.54	-3809.54	1	1	1	1	NA
PID_796984	Usnea_nanji	-2803.52	-2803.52	1	1	1	1	190:R:0.709;204:K:0.693
PID_796986	Usnea_nanji	-3946.35	-3946.34	1	1.56052	0.888311	1	21:I:0.566;25:S:0.585;174:S:0.549;182:P:0.560;314:H:0.575
PID_797018	Usnea_nanji	-4016.57	-4016.57	1	1	1	1	22:N:0.712;69:C:0.679;95:D:0.692;101:H:0.689;285:M:0.688;307:N:0.694;382:K:0.676
PID_797024	Usnea_nanji	-2585.37	-2585.37	1	1	1	1	81:K:0.522;136:I:0.524
PID_797030	Usnea_nanji	-4539.76	-4539.75	1	1.48357	0.874128	1	18:K:0.647;24:N:0.646;38:F:0.658
PID_797050	Usnea_nanji	-2138.96	-2138.96	1	1	1	1	28:T:0.725;63:I:0.685;131:N:0.715;230:I:0.716
PID_797059	Usnea_nanji	-4696.41	-4696.41	1	1.68624	0.933943	1	161:K:0.650
PID_797078	Usnea_nanji	-9634.18	-9633.84	1	7.09511	0.408477	1	18:P:0.656;24:R:0.646;97:G:0.565;321:Y:0.675;399:E:0.676;538:S:0.701;604:V:0.687;629:V:0.664;828:Q:0.668;852:S:0.678;911:A:0.699;1003:P:0.671
PID_797082	Usnea_nanji	-7668.82	-7667.24	1	999	0.0755505	0.738341	430:T:0.689
PID_797088	Usnea_nanji	-9429.8	-9429.8	1	1	1	1	NA
PID_797114	Usnea_nanji	-5192.86	-5192.8	1	2.05824	0.73364	1	17:V:0.737;42:C:0.733;54:G:0.721;133:V:0.717;208:K:0.732;370:I:0.559
PID_797143	Usnea_nanji	-3202.34	-3200.8	1	11.1409	0.0789806	0.756966	66:Y:0.544;127:Q:0.639;200:L:0.543;216:A:0.565;233:W:0.991**
PID_797155	Usnea_nanji	-7067.94	-7067.94	1	1	1	1	89:S:0.679;101:S:0.673;148:R:0.650;245:I:0.664;342:A:0.662;800:M:0.685
PID_797192	Usnea_nanji	-15576.8	-15572.5	1	16.2605	0.00343924	0.135583	102:D:0.751;183:T:0.742;360:R:0.735;374:A:0.755;591:S:0.744;900:S:0.748;941:E:0.747;1227:I:0.906;1639:E:0.972*;1812:A:0.744;1822:N:0.976*
PID_797200	Usnea_nanji	-3939.04	-3939.04	1	1	1	1	NA
PID_797222	Usnea_nanji	-4451.13	-4451.13	1	1	1	1	267:Y:0.676;380:S:0.700;414:A:0.702;507:S:0.532;548:F:0.689;553:S:0.678
PID_797244	Usnea_nanji	-1377.64	-1377.64	1	1	0.98866	1	167:S:0.677
PID_797258	Usnea_nanji	-4422.9	-4422.9	1	1	1	1	NA
PID_797273	Usnea_nanji	-2207.58	-2207.58	1	1	1	1	36:A:0.542;154:G:0.576;255:I:0.502
PID_797289	Usnea_nanji	-2659.17	-2659.17	1	1	1	1	18:P:0.511;278:P:0.521
PID_797290	Usnea_nanji	-4365.28	-4365.28	1	1	1	1	141:E:0.621;275:D:0.602;318:T:0.610;398:A:0.580;489:L:0.520
PID_797293	Usnea_nanji	-2569.2	-2569.2	1	1	1	1	21:P:0.777;55:S:0.772;262:E:0.770
PID_797321	Usnea_nanji	-4662.1	-4662.1	1	1	1	1	NA
PID_797331	Usnea_nanji	-2596.42	-2596.42	1	1	1	1	6:C:0.654;86:P:0.676;98:G:0.659;112:S:0.698
PID_797335	Usnea_nanji	-4355.39	-4355.39	1	1	1	1	528:R:0.533
PID_797359	Usnea_nanji	-3707.35	-3707.35	1	1	1	1	9:N:0.629;14:G:0.649;77:A:0.637
PID_797367	Usnea_nanji	-4024.61	-4024.61	1	1	1	1	395:F:0.536
PID_797381	Usnea_nanji	-2276.37	-2276.37	1	1	1	1	165:Y:0.637
PID_797384	Usnea_nanji	-2730.99	-2730.99	1	1	1	1	184:K:0.514
PID_797391	Usnea_nanji	-7212.08	-7212.08	1	1	1	1	32:I:0.943;59:L:0.932;66:A:0.946;144:F:0.945;172:V:0.940;180:E:0.943;181:N:0.944;202:K:0.939;240:T:0.839;279:I:0.943;336:A:0.937;340:P:0.938;398:N:0.947;399:A:0.942;400:S:0.945;402:K:0.870;448:I:0.655;488:A:0.947;519:P:0.930;533:G:0.942;561:S:0.945;594:N:0.828;671:T:0.945;809:V:0.940;814:N:0.943;820:A:0.942
PID_797404	Usnea_nanji	-2984.08	-2983.78	1	37.0971	0.439217	1	24:T:0.586
PID_797417	Usnea_nanji	-814.927	-812.496	1	120.723	0.0274563	0.450432	41:Y:0.764;43:P:0.974*
PID_797426	Usnea_nanji	-8278.55	-8278.55	1	1	0.998872	1	NA
PID_797432	Usnea_nanji	-6519.32	-6519.32	1	1	1	1	493:V:0.550;793:P:0.561;797:Y:0.563
PID_797435	Usnea_nanji	-10388	-10384.3	1	94.2139	0.00692691	0.20571	196:A:0.818
PID_797454	Usnea_nanji	-2736.73	-2736.73	1	1	1	1	74:A:0.542
PID_797471	Usnea_nanji	-1590.72	-1590.71	1	1.29526	0.946339	1	44:E:0.867;60:Y:0.853
PID_797484	Usnea_nanji	-4848.32	-4848.32	1	1	1	1	3:Y:0.629;227:M:0.684
PID_797528	Usnea_nanji	-2723.85	-2723.72	1	15.513	0.60079	1	77:E:0.602;95:I:0.547
PID_797530	Usnea_nanji	-2488.81	-2488.81	1	1	1	1	133:T:0.600;241:K:0.613
PID_797532	Usnea_nanji	-7504.45	-7501.03	1	29.2265	0.00888846	0.236239	133:S:0.789;311:T:0.516;489:E:0.577;533:P:0.936;588:E:0.599
PID_797545	Usnea_nanji	-6648.15	-6636.59	1	25.0389	1.521e-06	0.000923247	31:N:0.519;96:N:0.505;104:E:0.843;110:V:0.690;158:L:0.655;185:T:0.588;230:F:0.990**;264:P:0.681;286:S:0.689;289:Q:0.831;296:L:0.703;323:V:0.992**;412:T:0.984*;545:A:0.713;555:N:0.678;559:T:0.546
PID_797584	Usnea_nanji	-3020.77	-3020.75	1	1.546	0.839731	1	NA
PID_797616	Usnea_nanji	-3878.74	-3878.31	1	2.39078	0.355248	1	1:S:0.704;75:A:0.873;78:Y:0.873;82:P:0.879;103:T:0.872;122:L:0.870;226:S:0.888;230:I:0.866;243:S:0.876;291:V:0.876;296:G:0.881;347:F:0.875;360:T:0.885;370:I:0.871;378:R:0.868;385:V:0.659;420:L:0.952*;421:V:0.838;428:A:0.886;429:L:0.843
PID_797721	Usnea_nanji	-2896.04	-2896.04	1	1	1	1	NA
PID_797724	Usnea_nanji	-4774.96	-4774.96	1	1	1	1	46:K:0.649;48:V:0.604;75:K:0.607;164:K:0.608;467:P:0.649;524:S:0.601;529:A:0.621
PID_797801	Usnea_nanji	-8878.27	-8878.27	1	1	1	1	12:L:0.681;112:T:0.733;394:A:0.716;488:S:0.735;491:S:0.717;611:A:0.703;803:T:0.718;929:T:0.733;1021:V:0.759
PID_797807	Usnea_nanji	-3690.25	-3690.25	1	1	1	1	108:L:0.541;240:R:0.645
PID_797819	Usnea_nanji	-2955.48	-2955.48	1	1	1	1	39:A:0.501
PID_797844	Usnea_nanji	-4248.98	-4248.98	1	1	1	1	NA
PID_797845	Usnea_nanji	-2871.38	-2871.07	1	4.35111	0.431464	1	48:V:0.615;136:S:0.676;217:T:0.613;235:T:0.790
PID_797885	Usnea_nanji	-1963.67	-1963.61	1	6.28215	0.736642	1	121:I:0.688;132:R:0.519;186:D:0.673
PID_797906	Usnea_nanji	-3561.89	-3561.89	1	1	0.954678	1	100:I:0.574;112:I:0.581
PID_797908	Usnea_nanji	-1507.05	-1507.05	1	1	1	1	NA
PID_797932	Usnea_nanji	-3980.98	-3980.98	1	1	1	1	248:H:0.618;280:V:0.609;394:T:0.607
PID_797948	Usnea_nanji	-4868.54	-4868.54	1	1	1	1	40:E:0.586;116:A:0.569;325:M:0.578;579:K:0.584
PID_797965	Usnea_nanji	-5802.37	-5802	1	15.1074	0.393284	1	5:D:0.731
PID_797976	Usnea_nanji	-4642.29	-4640.83	1	14.2617	0.0877156	0.803876	7:G:0.864;65:T:0.854;95:P:0.989*;109:R:0.846;112:P:0.857;224:L:0.852;245:Y:0.858;260:A:0.847;455:T:0.858;514:M:0.558;527:E:0.855
PID_797977	Usnea_nanji	-4902.26	-4902.26	1	1	1	1	61:S:0.689;77:N:0.698;308:K:0.672;388:T:0.675;523:T:0.682;575:T:0.518;605:E:0.681;612:R:0.685
PID_797985	Usnea_nanji	-3991.59	-3991.59	1	1	1	1	3:P:0.732;16:V:0.729;151:S:0.738;161:E:0.772;225:A:0.746;357:L:0.761;384:K:0.754
PID_797996	Usnea_nanji	-1906.61	-1906.61	1	1	1	1	NA
PID_798009	Usnea_nanji	-2156.89	-2156.89	1	1	1	1	NA
PID_798019	Usnea_nanji	-2629.67	-2629.66	1	1.39818	0.892486	1	125:P:0.698;201:L:0.665;214:K:0.712
PID_798040	Usnea_nanji	-9957.1	-9957.1	1	1	1	1	244:R:0.582;257:V:0.565;579:D:0.605;918:G:0.581
PID_798061	Usnea_nanji	-760.197	-760.197	1	1	1	1	NA
PID_798075	Usnea_nanji	-5048.63	-5048.63	1	1	1	1	96:G:0.692;199:T:0.679;298:A:0.677;374:E:0.678;484:A:0.690;578:D:0.685
PID_798080	Usnea_nanji	-8109.49	-8109.49	1	1	1	1	NA
PID_798083	Usnea_nanji	-2235.85	-2231.95	1	7.70341	0.00518641	0.172168	37:R:0.777;38:A:0.997**;39:H:0.997**;45:P:0.700;49:S:0.616;50:P:0.762;51:Q:0.831;56:G:0.912;57:A:0.872;58:T:0.710;59:I:0.770;61:A:0.619;62:P:0.831;63:H:0.801;64:M:0.781;65:H:0.751;69:A:0.799;86:G:0.999**;87:S:0.867
PID_798098	Usnea_nanji	-4455.35	-4453.01	1	44.5829	0.0301847	0.471988	54:V:0.768;63:S:0.779;74:S:0.796;311:N:0.985*
PID_798129	Usnea_nanji	-7351.2	-7351.2	1	1	1	1	82:P:0.681;223:P:0.685;411:G:0.698;602:V:0.687;757:H:0.702;835:S:0.700
PID_798135	Usnea_nanji	-2546.79	-2546.78	1	1.39153	0.92613	1	303:E:0.592
PID_798143	Usnea_nanji	-2911.1	-2911.1	1	1	1	1	309:V:0.519
PID_798165	Usnea_nanji	-3984.45	-3983.78	1	4.56997	0.246735	1	18:A:0.982*;25:T:0.759;84:S:0.760;112:G:0.765;146:A:0.739;147:T:0.507;198:S:0.776;320:Q:0.767
PID_798182	Usnea_nanji	-3279.49	-3279.36	1	3.13789	0.621635	1	46:M:0.839;94:M:0.839;178:Y:0.767
PID_798187	Usnea_nanji	-3349.05	-3349.05	1	1	1	1	59:E:0.645;104:A:0.669
PID_798190	Usnea_nanji	-2182.95	-2182.95	1	1	1	1	17:D:0.513;180:E:0.513;217:G:0.541
PID_798253	Usnea_nanji	-4777.51	-4777.5	1	1.77001	0.917063	1	33:V:0.527;173:S:0.506;345:Y:0.567;417:A:0.557
PID_798297	Usnea_nanji	-6612.18	-6612.18	1	1	1	1	94:C:0.575;368:N:0.578;660:N:0.591;661:M:0.575;768:E:0.570
PID_798302	Usnea_nanji	-2232.21	-2232.21	1	1	1	1	NA
PID_798320	Usnea_nanji	-2986.26	-2986.25	1	1.26707	0.928597	1	30:T:0.540;31:S:0.534;235:G:0.520;294:K:0.544
PID_798337	Usnea_nanji	-1662.76	-1662.76	1	4.81968	0.98129	1	NA
PID_798351	Usnea_nanji	-4171.31	-4171.31	1	1	1	1	43:K:0.622;97:E:0.604;126:E:0.604;166:G:0.593
PID_798352	Usnea_nanji	-11345.5	-11344.6	1	7.40061	0.185189	1	540:G:0.841
PID_798376	Usnea_nanji	-3480.82	-3480.82	1	1	1	1	16:E:0.801;153:L:0.789;155:L:0.807;216:R:0.800;336:Q:0.783
PID_798377	Usnea_nanji	-1844.51	-1844.46	1	2.54386	0.7532	1	34:L:0.752;41:N:0.776;76:G:0.669;105:P:0.599;107:A:0.669;129:S:0.649
PID_798441	Usnea_nanji	-3402.11	-3402.11	1	1	1	1	27:Q:0.705;40:I:0.516;42:N:0.687;110:K:0.697;157:P:0.707
PID_798452	Usnea_nanji	-3991.57	-3991.57	1	1	1	1	42:I:0.879;76:I:0.878;77:G:0.885;89:D:0.842;135:K:0.882;160:T:0.876;166:V:0.885;177:I:0.878;209:E:0.885;268:L:0.881;300:A:0.876;303:T:0.825;324:Q:0.815;359:E:0.884;406:I:0.561
PID_798453	Usnea_nanji	-3233.2	-3233.2	1	1	0.998872	1	NA
PID_798484	Usnea_nanji	-2300.78	-2300.78	1	1	1	1	113:N:0.612
PID_798486	Usnea_nanji	-2920.37	-2920.27	1	3.33695	0.664548	1	35:H:0.628;172:S:0.595;226:S:0.610;230:T:0.680;235:K:0.524;310:V:0.617
PID_798497	Usnea_nanji	-2723.94	-2723.94	1	1	1	1	NA
PID_798525	Usnea_nanji	-3576.99	-3576.97	1	1.53016	0.838545	1	11:H:0.894;39:L:0.889;42:A:0.877;65:K:0.880;69:L:0.886;103:G:0.890;115:T:0.507;138:F:0.901;169:T:0.888;183:Y:0.892;192:A:0.886;219:S:0.889;227:V:0.505;272:P:0.895;288:Y:0.897;337:T:0.956*;355:L:0.884;391:T:0.623
PID_798536	Usnea_nanji	-5094.12	-5094.12	1	1	1	1	29:S:0.555;228:Q:0.547;235:N:0.558;394:E:0.551;468:I:0.558
PID_798572	Usnea_nanji	-5325.89	-5325.89	1	1	1	1	601:V:0.557;686:I:0.556
PID_798604	Usnea_nanji	-2704.08	-2702.52	1	16.0237	0.0768454	0.743709	13:K:0.848;116:S:0.978*;167:E:0.834;324:I:0.834
PID_798694	Usnea_nanji	-13619.5	-13617.6	1	9.11313	0.0507722	0.623581	122:Q:0.595;264:F:0.615;384:V:0.635;499:A:0.626;724:A:0.647;743:S:0.628;824:E:0.639;865:V:0.622;952:M:0.659;978:D:0.652;1003:L:0.558;1080:T:0.631;1118:I:0.639;1139:G:0.638;1199:K:0.642;1208:Q:0.597;1220:P:0.612;1312:K:0.938;1324:S:0.576;1386:D:0.649;1406:R:0.618
PID_798722	Usnea_nanji	-1674.06	-1674.06	1	1	1	1	81:D:0.677;143:E:0.695
PID_798728	Usnea_nanji	-7492.64	-7492.64	1	1	1	1	NA
PID_798734	Usnea_nanji	-1768.24	-1768.24	1	1	1	1	7:F:0.509
PID_798753	Usnea_nanji	-5444.53	-5444.53	1	1	1	1	29:P:0.650;267:I:0.660;327:D:0.662;349:G:0.651;634:K:0.660
PID_798774	Usnea_nanji	-1276.11	-1276.11	1	1	1	1	58:D:0.679;100:T:0.748
PID_798788	Usnea_nanji	-6783.89	-6783.89	1	1	1	1	161:K:0.667
PID_798790	Usnea_nanji	-6035.71	-6035.71	1	1	1	1	612:R:0.597;640:A:0.628
PID_798822	Usnea_nanji	-2158.48	-2158.48	1	1	1	1	46:P:0.912;93:F:0.917;124:Y:0.906;215:A:0.912;230:M:0.911;244:T:0.908
PID_798847	Usnea_nanji	-4133.91	-4133.91	1	1	1	1	NA
PID_798853	Usnea_nanji	-3769.73	-3769.73	1	1	1	1	NA
PID_798856	Usnea_nanji	-1977.46	-1977.46	1	1	1	1	56:T:0.752;95:Q:0.731;160:E:0.754
PID_798866	Usnea_nanji	-2975.53	-2974.26	1	22.1946	0.110928	0.914607	183:Y:0.619;343:S:0.923
PID_798888	Usnea_nanji	-1838.13	-1838.13	1	1	1	1	5:A:0.838;17:E:0.752;59:L:0.833
PID_798924	Usnea_nanji	-3947.08	-3946.22	1	7.60909	0.190568	1	2:P:0.631;50:R:0.634;61:V:0.625;78:T:0.667;136:A:0.932;251:T:0.699;340:P:0.639;405:T:0.653
PID_798930	Usnea_nanji	-5795.01	-5795.01	1	1	1	1	191:R:0.516;455:R:0.534
PID_798983	Usnea_nanji	-2679.82	-2679.23	1	3.45492	0.276594	1	5:S:0.898;58:T:0.729;107:I:0.956*;123:D:0.750;133:A:0.796;202:I:0.750;209:M:0.699
PID_798989	Usnea_nanji	-540.138	-540.138	1	1	1	1	NA
PID_798993	Usnea_nanji	-4413.18	-4413.18	1	1	1	1	21:S:0.515;45:T:0.790;55:F:0.816;79:V:0.816;126:G:0.789;321:L:0.799
PID_799024	Usnea_nanji	-7900.67	-7900.67	1	1	1	1	3:Q:0.507;80:T:0.508
PID_799046	Usnea_nanji	-8344.68	-8344.68	1	1	1	1	18:P:0.576;127:P:0.602;204:G:0.572;221:A:0.602;268:L:0.930;283:P:0.580;300:T:0.560;317:D:0.566;490:F:0.580;526:G:0.501;576:I:0.566;665:E:0.553
PID_799054	Usnea_nanji	-4103.18	-4103.07	1	8.39932	0.633615	1	204:T:0.631
PID_799065	Usnea_nanji	-3890.72	-3890.62	1	29.0175	0.657235	1	110:S:0.656;392:E:0.618
PID_799126	Usnea_nanji	-3637.99	-3637.99	1	1	1	1	219:P:0.530
PID_799127	Usnea_nanji	-3615.97	-3615.97	1	1	1	1	20:T:0.735;28:K:0.741
PID_799157	Usnea_nanji	-4582.79	-4582.79	1	1	1	1	19:S:0.665;492:A:0.671;531:I:0.674
PID_799176	Usnea_nanji	-2491.24	-2491.24	1	1	1	1	NA
PID_799210	Usnea_nanji	-3667.86	-3667.86	1	1	1	1	12:V:0.788;13:L:0.762;16:N:0.579;101:W:0.756;105:P:0.775;149:E:0.757;198:G:0.757;220:T:0.785;338:M:0.765;345:N:0.783;424:F:0.780
PID_799212	Usnea_nanji	-1160.31	-1160.31	1	1	1	1	74:V:0.812;113:E:0.588
PID_799270	Usnea_nanji	-2301.04	-2300.97	1	7.59508	0.717012	1	202:A:0.708
PID_799277	Usnea_nanji	-8017.2	-8017.2	1	1	1	1	37:I:0.607;136:P:0.604;495:A:0.598;627:T:0.599;669:V:0.567
PID_799292	Usnea_nanji	-1904.61	-1904.61	1	1	1	1	41:E:0.508;120:K:0.522;198:L:0.581
PID_799304	Usnea_nanji	-7839.42	-7839.42	1	1	1	1	114:P:0.550;221:S:0.508;269:T:0.565;316:T:0.522;454:E:0.524;705:T:0.514;708:T:0.542
PID_799308	Usnea_nanji	-5009.62	-5009.62	1	1	1	1	114:S:0.644;243:K:0.654;372:P:0.650;449:N:0.664
PID_799309	Usnea_nanji	-4318.36	-4318.36	1	1	1	1	56:G:0.596;346:S:0.593;386:E:0.562
PID_799320	Usnea_nanji	-1961.09	-1961.09	1	1	1	1	NA
PID_799345	Usnea_nanji	-2533.61	-2530.38	1	84.8782	0.0109275	0.266373	19:G:0.881;34:D:0.682;96:R:0.861;112:T:0.988*;132:S:0.853;142:A:0.778;145:K:0.648;206:G:0.524
PID_799364	Usnea_nanji	-4777.82	-4774.61	1	74.2283	0.0112072	0.269714	244:I:0.586;296:E:0.986*;374:S:0.567;435:T:0.513;437:N:0.624
PID_799367	Usnea_nanji	-1451.18	-1451.18	1	1	1	1	140:M:0.649
PID_799388	Usnea_nanji	-10978.5	-10976.6	1	20.5697	0.0495468	0.615169	48:A:0.509;703:A:0.854;833:S:0.611
PID_799416	Usnea_nanji	-2380.39	-2380.39	1	1	1	1	192:E:0.578
PID_799429	Usnea_nanji	-1778.39	-1778.39	1	1	1	1	NA
PID_799430	Usnea_nanji	-6933.65	-6933.65	1	1	1	1	150:K:0.713;537:N:0.711;599:S:0.710
PID_799433	Usnea_nanji	-5557.04	-5557.04	1	1	1	1	135:C:0.566;341:D:0.552;389:I:0.564;548:R:0.539
PID_799457	Usnea_nanji	-3242.5	-3242.5	1	1	1	1	188:K:0.512
PID_799461	Usnea_nanji	-1149.49	-1149.49	1	1	1	1	NA
PID_799464	Usnea_nanji	-13847	-13847	1	1	1	1	103:L:0.577;166:L:0.506;605:G:0.601;771:S:0.563;789:I:0.614;1055:L:0.522;1073:V:0.592;1345:H:0.602;1354:D:0.619;1367:H:0.601
PID_799465	Usnea_nanji	-1030.98	-1030.98	1	1	1	1	48:E:0.615
PID_799469	Usnea_nanji	-2337.3	-2337.3	1	1	1	1	NA
PID_799471	Usnea_nanji	-3619.83	-3619.83	1	1	1	1	54:I:0.517;71:V:0.508;86:K:0.522;298:G:0.537
PID_799482	Usnea_nanji	-3114.84	-3114.84	1	1	1	1	NA
PID_799485	Usnea_nanji	-2641.85	-2641.85	1	1	1	1	172:A:0.704
PID_799486	Usnea_nanji	-10345.9	-10345.9	1	1	1	1	NA
PID_799524	Usnea_nanji	-4523.46	-4520.38	1	121.345	0.0131238	0.291583	492:G:0.939
PID_799529	Usnea_nanji	-6751.9	-6751.9	1	1	1	1	NA
PID_799532	Usnea_nanji	-2858.23	-2858.23	1	1	1	1	NA
PID_799556	Usnea_nanji	-4527.09	-4527.09	1	1	1	1	NA
PID_799565	Usnea_nanji	-3302.95	-3302.95	1	1	1	1	NA
PID_799591	Usnea_nanji	-5254.06	-5254.06	1	1	1	1	NA
PID_799595	Usnea_nanji	-2842.83	-2842.19	1	10.4274	0.258091	1	147:V:0.840;222:V:0.627
PID_799600	Usnea_nanji	-2841.4	-2841.4	1	1	1	1	NA
PID_799621	Usnea_nanji	-4558.57	-4557.79	1	5.04928	0.213342	1	9:H:0.698;55:S:0.590;104:H:0.601;132:T:0.583;133:L:0.590;148:D:0.767;256:N:0.623;269:K:0.590;308:L:0.572;321:G:0.582;411:A:0.630
PID_799627	Usnea_nanji	-4208.35	-4208.35	1	1	1	1	298:L:0.507;353:Y:0.566
PID_799707	Usnea_nanji	-3207.24	-3207.24	1	1	1	1	NA
PID_799711	Usnea_nanji	-5847.7	-5840.83	1	999	0.000211567	0.0261137	198:I:0.602;267:Q:0.942;286:N:0.644;423:P:0.978*
PID_799712	Usnea_nanji	-2937.11	-2937.11	1	1	1	1	22:Q:0.631;129:D:0.568;327:S:0.614
PID_799726	Usnea_nanji	-1579.26	-1579.26	1	1	1	1	NA
PID_799736	Usnea_nanji	-2193.4	-2193.4	1	1	1	1	NA
PID_799755	Usnea_nanji	-4808.11	-4808.11	1	1	1	1	48:I:0.617;292:V:0.646;482:H:0.626
PID_799789	Usnea_nanji	-7786.27	-7785.79	1	197.593	0.329957	1	NA
PID_799802	Usnea_nanji	-11945	-11945	1	1	1	1	30:T:0.581;572:T:0.582;1017:A:0.588;1022:S:0.554;1209:Y:0.589
PID_799866	Usnea_nanji	-2836.64	-2836.6	1	1	0.759254	1	2:P:0.887;22:D:0.886;91:R:0.890;101:V:0.886;130:G:0.887
PID_799885	Usnea_nanji	-2454.43	-2454.43	1	1	1	1	9:S:0.564;35:T:0.630;69:A:0.636;201:K:0.604;232:S:0.575
PID_799913	Usnea_nanji	-10012.8	-10012.5	1	17.9435	0.42116	1	NA
PID_799924	Usnea_nanji	-2126.76	-2126.76	1	1	1	1	48:P:0.691;66:V:0.649;198:T:0.645
PID_799936	Usnea_nanji	-5746.58	-5746.58	1	1	1	1	NA
PID_799953	Usnea_nanji	-3630.06	-3630.06	1	1	1	1	41:D:0.552;139:Q:0.558
PID_799964	Usnea_nanji	-2852.94	-2852.94	1	1	1	1	5:I:0.584;72:A:0.782;141:R:0.755;142:I:0.786;188:I:0.643;207:D:0.697;211:A:0.776;220:S:0.788;222:I:0.630;236:A:0.748;253:N:0.694;271:I:0.686
PID_799969	Usnea_nanji	-4049.6	-4049.35	1	5.53366	0.473753	1	15:A:0.503;47:N:0.563;156:R:0.585;166:S:0.588
PID_799972	Usnea_nanji	-4278.86	-4278.64	1	7.00204	0.50112	1	330:T:0.669
PID_799996	Usnea_nanji	-2006.99	-2006.99	1	1	1	1	NA
PID_800029	Usnea_nanji	-1866.78	-1866.78	1	1	1	1	NA
PID_800034	Usnea_nanji	-2652.05	-2647.23	1	442.223	0.00189225	0.0880792	182:T:0.962*
PID_800036	Usnea_nanji	-4781.52	-4781.52	1	1	1	1	12:M:0.528;164:G:0.673
PID_800048	Usnea_nanji	-819.737	-819.737	1	1	1	1	NA
PID_800072	Usnea_nanji	-6447.2	-6447.19	1	1.29967	0.95795	1	206:L:0.532;447:S:0.535;829:K:0.553
PID_800098	Usnea_nanji	-2921.24	-2921.24	1	1	1	1	184:T:0.508
PID_800174	Usnea_nanji	-7197.27	-7197.27	1	1	1	1	29:K:0.754;56:K:0.754;75:E:0.631;282:N:0.756;462:I:0.755;560:N:0.752;615:V:0.592;628:E:0.754;731:V:0.745;811:E:0.752
PID_800189	Usnea_nanji	-1542.55	-1542.55	1	1	1	1	NA
PID_800215	Usnea_nanji	-4202.25	-4201.82	1	4.81334	0.355058	1	32:N:0.615;34:T:0.667;278:K:0.513;288:C:0.886;326:D:0.578;361:I:0.621;399:P:0.684
PID_800221	Usnea_nanji	-5360.34	-5360.34	1	2.3394	0.931884	1	42:L:0.608;128:T:0.596
PID_800227	Usnea_nanji	-7146.3	-7146.3	1	1	1	1	63:M:0.657;82:S:0.653;101:G:0.629;214:K:0.648;242:K:0.651;343:L:0.627;369:P:0.618;707:K:0.668;833:I:0.650
PID_800229	Usnea_nanji	-11645	-11643.7	1	4.6966	0.111353	0.915134	55:E:0.742;122:I:0.757;133:I:0.733;145:A:0.784;158:G:0.738;159:S:0.767;175:I:0.723;358:K:0.744;368:S:0.626;460:T:0.574;507:L:0.767;525:W:0.764;566:G:0.993**;650:V:0.773;902:I:0.733;904:D:0.765;915:A:0.744;996:R:0.572;1034:K:0.729;1040:G:0.756;1259:N:0.730;1302:I:0.733;1480:P:0.521
PID_800238	Usnea_nanji	-2299.17	-2299.17	1	1	1	1	78:K:0.509;166:A:0.623
PID_800268	Usnea_nanji	-3247.75	-3247.75	1	1	1	1	39:R:0.723;44:E:0.716;49:Q:0.741;256:S:0.738;272:N:0.748;282:A:0.715;329:M:0.709
PID_800291	Usnea_nanji	-2548.23	-2544.75	1	26.607	0.00832303	0.226802	15:P:0.803;19:E:0.971*;44:I:0.835;148:T:0.989*;182:K:0.795
PID_800325	Usnea_nanji	-3010.88	-3010.88	1	1	1	1	77:R:0.616;166:Q:0.624;215:S:0.649;248:L:0.651;270:G:0.650;338:P:0.650
PID_800332	Usnea_nanji	-3411.07	-3410.86	1	12.1708	0.512714	1	191:P:0.570
PID_800362	Usnea_nanji	-2758.27	-2758.27	1	1	1	1	NA
PID_800377	Usnea_nanji	-3338.01	-3338.01	1	1	1	1	127:L:0.601;248:D:0.655;330:V:0.633;379:K:0.641;388:I:0.647
PID_800382	Usnea_nanji	-3016.12	-3016.12	1	1.19693	0.968901	1	85:V:0.574;300:P:0.600
PID_800393	Usnea_nanji	-2292.59	-2292.59	1	1	1	1	213:V:0.583
PID_800403	Usnea_nanji	-3149.24	-3148.67	1	4.89802	0.286271	1	17:T:0.557;61:S:0.539;223:A:0.941;235:G:0.547
PID_800446	Usnea_nanji	-1228.6	-1228.6	1	1	1	1	NA
PID_800468	Usnea_nanji	-5869.61	-5867.48	1	104.009	0.0393445	0.544328	53:R:0.718;330:V:0.656;410:R:0.596;591:G:0.604
PID_800487	Usnea_nanji	-4951.53	-4948.84	1	17.5105	0.0202634	0.380409	11:A:0.764;14:V:0.789;53:S:0.779;101:E:0.590;386:V:0.988*;476:V:0.528;504:G:0.935
PID_800521	Usnea_nanji	-3233.34	-3233.34	1	1	1	1	NA
PID_800528	Usnea_nanji	-5329.66	-5329.66	1	1	1	1	66:M:0.505;171:V:0.640;296:A:0.648;437:N:0.620;459:V:0.630;487:S:0.633
PID_800529	Usnea_nanji	-5176.88	-5176.88	1	1	1	1	42:V:0.643;406:G:0.667;425:A:0.660;482:V:0.651;485:I:0.696;516:T:0.662;533:G:0.651
PID_800550	Usnea_nanji	-6857.55	-6857.55	1	1	1	1	583:E:0.509;585:V:0.506;634:S:0.526
PID_800553	Usnea_nanji	-1050.57	-1050.57	1	1	1	1	NA
PID_800575	Usnea_nanji	-18522.8	-18522.5	1	7.3637	0.459064	1	54:N:0.668;88:K:0.641;203:A:0.613;596:I:0.661;1295:T:0.667;1300:D:0.675;1452:Q:0.598;1638:I:0.665;1821:S:0.586;1988:P:0.616
PID_800585	Usnea_nanji	-3191.88	-3191.88	1	1	1	1	3:S:0.625;95:N:0.627;170:L:0.623;341:M:0.625;355:S:0.635
PID_800594	Usnea_nanji	-2655.62	-2655.62	1	1	0.99382	1	355:N:0.513
PID_800600	Usnea_nanji	-4332.81	-4332.81	1	1	1	1	57:G:0.834;58:T:0.832;106:V:0.512;236:D:0.600;261:S:0.524;266:K:0.842;304:I:0.578;306:Y:0.819;313:K:0.820;331:S:0.843;432:I:0.838;437:V:0.613
PID_800611	Usnea_nanji	-2605.96	-2602.71	1	1	0.0108305	0.266373	51:M:0.641
PID_800696	Usnea_nanji	-3964.65	-3964.59	1	7.18391	0.720055	1	321:N:0.606;364:T:0.621;460:P:0.638
PID_800722	Usnea_nanji	-3255.43	-3255.43	1	1	1	1	NA
PID_800745	Usnea_nanji	-29982.8	-29933.4	1	8.02615	0	0	1:A:0.529;2:Y:0.838;4:T:0.797;10:V:0.547;16:V:0.980*;19:Y:0.541;21:L:0.869;26:R:0.664;27:A:0.617;30:L:0.633;31:D:0.635;33:G:0.781;37:I:0.612;44:S:0.726;46:G:0.641;47:R:0.752;50:C:0.775;51:P:0.915;52:H:0.767;53:C:0.712;54:S:0.823;56:R:0.829;61:Q:0.908;63:C:0.680;67:Y:0.914;72:E:0.515;73:R:0.757;74:A:0.746;75:L:0.715;76:V:0.816;77:C:0.976*;81:P:0.598;87:A:0.785;88:I:0.717;90:S:0.535;91:R:0.885;92:W…
PID_800760	Usnea_nanji	-469.893	-469.892	1	1.09757	0.982594	1	1:D:0.614;14:K:0.566;15:T:0.621;25:K:0.591;32:A:0.631;37:D:0.588;50:R:0.657
PID_800787	Usnea_nanji	-10781.9	-10781.6	1	3.6521	0.494955	1	60:L:0.777;655:V:0.534;717:T:0.509
PID_800806	Usnea_nanji	-9341.42	-9341.3	1	3.21979	0.620621	1	34:E:0.598;244:L:0.519;274:T:0.565;436:L:0.683;455:P:0.570;457:T:0.569;675:Q:0.555;795:H:0.577;960:D:0.581
PID_800866	Usnea_nanji	-3632.72	-3632.72	1	1	1	1	13:S:0.641;403:A:0.602
PID_800886	Usnea_nanji	-674.203	-674.02	1	14.8992	0.545426	1	56:Y:0.783
PID_800890	Usnea_nanji	-3145.04	-3145.04	1	1	1	1	10:L:0.638;69:V:0.602;310:V:0.607;358:D:0.631
PID_800993	Usnea_nanji	-2483.86	-2483.38	1	3.76289	0.326573	1	5:T:0.751;16:I:0.722;18:K:0.711;56:A:0.738;64:D:0.721;65:L:0.780;70:V:0.990*;130:N:0.782;215:G:0.754;228:S:0.791;231:Q:0.746
PID_801014	Usnea_nanji	-2054.95	-2054.95	1	1	1	1	77:V:0.533
PID_801144	Usnea_nanji	-4183.95	-4183.95	1	1	1	1	NA
PID_801184	Usnea_nanji	-10367.5	-10367.5	1	1	1	1	25:V:0.652;35:L:0.649;144:T:0.678;678:Q:0.634;715:T:0.671;720:G:0.654;789:N:0.666;807:A:0.656;808:Q:0.653;810:P:0.643;1059:I:0.669;1109:T:0.674
PID_801188	Usnea_nanji	-8362.43	-8362.43	1	1	1	1	NA
PID_801196	Usnea_nanji	-3978.55	-3978.55	1	1	1	1	NA
PID_801200	Usnea_nanji	-2043.59	-2043.59	1	2.2039	0.930339	1	231:P:0.604;246:G:0.630
PID_801251	Usnea_nanji	-5620.42	-5617.37	1	10.6474	0.0136581	0.296088	5:G:0.736;6:V:0.734;51:A:0.509;56:I:0.655;68:K:0.979*;197:I:0.629;267:P:0.732;384:P:0.722;387:V:0.510;413:I:0.562;470:S:0.981*;503:A:0.636;525:A:0.590
PID_801262	Usnea_nanji	-2082.07	-2082.07	1	1	1	1	41:Q:0.517
PID_801286	Usnea_nanji	-2812.26	-2812.26	1	1	1	1	45:T:0.801;51:H:0.824;66:D:0.558;131:I:0.804;133:P:0.813;149:L:0.501;167:S:0.612;170:M:0.531;245:Y:0.812;276:D:0.820
PID_801298	Usnea_nanji	-3660.27	-3660.27	1	1	1	1	6:K:0.708;36:L:0.635;110:F:0.721;116:A:0.716;144:R:0.706;149:H:0.715;177:A:0.741;367:N:0.724
PID_801317	Usnea_nanji	-6153.31	-6153.31	1	1	1	1	16:H:0.585;51:N:0.575;221:T:0.829;368:G:0.843;433:E:0.847;444:K:0.834;447:H:0.840;452:A:0.836;454:G:0.842;480:P:0.837;563:A:0.599;636:G:0.837;637:G:0.832;656:N:0.666;660:D:0.532;663:K:0.526
PID_801319	Usnea_nanji	-3996.42	-3996.42	1	1	1	1	12:H:0.513;185:I:0.517;258:A:0.512;301:N:0.527
PID_801324	Usnea_nanji	-4426.89	-4426.89	1	1	1	1	115:A:0.663;331:T:0.654;337:S:0.649;348:V:0.604;403:I:0.516;427:F:0.682;446:I:0.568;457:D:0.630;462:I:0.684
PID_801328	Usnea_nanji	-1304.83	-1304.83	1	1	1	1	58:E:0.838;91:L:0.808;149:V:0.797
PID_801346	Usnea_nanji	-8576.86	-8576.86	1	1	1	1	691:D:0.505
PID_801373	Usnea_nanji	-4251.04	-4251.04	1	1	1	1	42:T:0.538;105:A:0.520;141:D:0.519;443:A:0.518
PID_801376	Usnea_nanji	-8678.28	-8678.16	1	10.5181	0.621764	1	15:P:0.591;18:P:0.591;288:V:0.610;384:L:0.530;648:I:0.624;666:D:0.632;674:G:0.622;687:D:0.664;960:K:0.630
PID_801383	Usnea_nanji	-7667.16	-7665.78	1	20.1173	0.096877	0.854991	123:V:0.634;128:S:0.908;339:V:0.639;420:Q:0.606;577:A:0.619;779:N:0.657;797:G:0.640
PID_801408	Usnea_nanji	-2394.86	-2394.86	1	1	1	1	1:I:0.709;25:A:0.725;50:P:0.723;87:D:0.711;116:T:0.730;169:V:0.725;180:V:0.723;210:K:0.572
PID_801414	Usnea_nanji	-4391	-4390.12	1	5.816	0.182787	1	16:S:0.711;178:T:0.713;299:V:0.685;303:S:0.682;319:L:0.640;451:V:0.534;498:E:0.989*;499:E:0.552
PID_801418	Usnea_nanji	-7355.17	-7352.1	1	35.7762	0.0131487	0.291583	35:N:0.713;50:N:0.693;222:L:0.951*;226:K:0.683;250:V:0.700;800:V:0.675
PID_801426	Usnea_nanji	-5663.18	-5661.31	1	23.9828	0.0534068	0.627257	156:M:0.872;286:A:0.875;317:F:0.860;538:A:0.860;544:H:0.859;559:P:0.853;593:I:0.865
PID_801427	Usnea_nanji	-2805.89	-2805.89	1	1	1	1	NA
PID_801479	Usnea_nanji	-7707.48	-7707.48	1	1	1	1	NA
PID_801507	Usnea_nanji	-5724.03	-5724.03	1	1	1	1	103:Q:0.630;145:P:0.625;151:A:0.629
PID_801508	Usnea_nanji	-5437.33	-5437.33	1	1	1	1	211:P:0.656;542:D:0.688;607:E:0.674
PID_801509	Usnea_nanji	-5425.04	-5425.04	1	2.52941	0.903544	1	306:S:0.619;625:V:0.641
PID_801516	Usnea_nanji	-2371.97	-2371.97	1	1	1	1	NA
PID_801532	Usnea_nanji	-8474.01	-8471.46	1	12.0876	0.0241232	0.425112	723:D:0.952*;864:T:0.945
PID_801555	Usnea_nanji	-2321.84	-2321.84	1	1	1	1	NA
PID_801578	Usnea_nanji	-3117.64	-3117.6	1	2.25871	0.776862	1	21:S:0.527;186:S:0.526
PID_801580	Usnea_nanji	-7297.55	-7297.55	1	1	1	1	162:G:0.674;197:S:0.724;354:T:0.694;638:I:0.749;647:I:0.719;652:L:0.716;687:A:0.711;694:I:0.739;709:R:0.677
PID_801635	Usnea_nanji	-3776.92	-3776.92	1	1	1	1	48:P:0.697;69:E:0.713;78:S:0.700;304:Q:0.697
PID_801663	Usnea_nanji	-3689.47	-3689.47	1	1	1	1	154:R:0.628
PID_801674	Usnea_nanji	-1596.72	-1596.72	1	1	1	1	85:K:0.671;138:I:0.507
PID_801677	Usnea_nanji	-3141.84	-3145.34	1	1	0.0081973	0.226171	25:D:0.658;363:S:0.857
PID_801691	Usnea_nanji	-1795.09	-1793.06	1	18.113	0.0443202	0.585645	46:K:0.819;106:V:0.626;140:G:0.719;202:E:0.659;204:K:0.988*
PID_801695	Usnea_nanji	-1105.41	-1105.41	1	1	1	1	NA
PID_801698	Usnea_nanji	-8999.61	-8999.61	1	1	1	1	481:A:0.620;487:K:0.641;998:N:0.662;1084:I:0.637
PID_801701	Usnea_nanji	-4608.6	-4605.32	1	124.673	0.0104369	0.262751	2:Q:0.628;48:S:0.954*;347:I:0.852;527:S:0.588;559:A:0.851
PID_801718	Usnea_nanji	-7631.02	-7631.02	1	1	1	1	NA
PID_801734	Usnea_nanji	-8049.33	-8042.26	1	36.1754	0.000170011	0.0244413	229:Y:0.813;235:D:0.672;304:A:0.725;306:H:0.685;376:F:0.704;427:N:0.690;456:P:0.986*;534:V:0.567;702:A:0.684;744:T:0.673;747:Y:0.982*;807:L:0.675
PID_801736	Usnea_nanji	-7324.97	-7324.97	1	1	1	1	160:D:0.505
PID_801784	Usnea_nanji	-2138.77	-2138.77	1	1	1	1	73:S:0.658;176:M:0.575;186:S:0.642
PID_801814	Usnea_nanji	-6156.55	-6156.55	1	1	1	1	28:S:0.718;39:S:0.732;87:S:0.748;112:N:0.772;185:N:0.761;452:E:0.754
PID_801843	Usnea_nanji	-3150.54	-3150.54	1	1.32018	0.969667	1	372:A:0.564
PID_801846	Usnea_nanji	-4536.08	-4536.08	1	1	1	1	187:N:0.548;459:V:0.546
PID_801860	Usnea_nanji	-4230.98	-4230.98	1	1	1	1	413:D:0.538
PID_801862	Usnea_nanji	-4982.92	-4981.18	1	39.0034	0.0617205	0.680233	43:N:0.923;376:P:0.528;442:G:0.501;469:A:0.518
PID_801865	Usnea_nanji	-4996.1	-4995.85	1	1.583	0.484587	1	42:S:0.975*;68:D:0.931;98:K:0.637;280:N:0.977*;290:K:0.975*;293:S:0.968*;295:E:0.977*;297:D:0.975*;312:R:0.974*;326:L:0.968*;327:S:0.701;337:D:0.976*;359:E:0.977*;368:L:0.537;373:K:0.953*;395:V:0.974*;511:R:0.933
PID_801866	Usnea_nanji	-2037.71	-2037.71	1	1.00475	0.998872	1	10:L:0.753;28:R:0.754
PID_801873	Usnea_nanji	-2505.37	-2505.37	1	1	1	1	4:L:0.547;209:E:0.572
PID_801875	Usnea_nanji	-5226.51	-5226.51	1	1	1	1	9:H:0.664;485:I:0.658
PID_801887	Usnea_nanji	-2977.32	-2977.32	1	1	1	1	9:M:0.597;81:T:0.568
PID_801893	Usnea_nanji	-2765.49	-2765.4	1	3.66467	0.673025	1	158:I:0.832;174:R:0.805
PID_801905	Usnea_nanji	-3750.23	-3750.23	1	1	1	1	127:Q:0.539
PID_801947	Usnea_nanji	-2994.85	-2994.85	1	1	1	1	117:S:0.703;136:L:0.709;209:I:0.693
PID_801976	Usnea_nanji	-8335.49	-8335.18	1	3.48964	0.436252	1	86:G:0.612;93:I:0.593;242:Q:0.584;385:E:0.615;397:S:0.601;444:L:0.582;489:M:0.557;540:D:0.619;598:R:0.612;713:K:0.587;732:L:0.578;782:A:0.590;796:L:0.573
PID_801996	Usnea_nanji	-3266.28	-3266.28	1	1	1	1	42:D:0.601;43:F:0.633;75:K:0.604;110:T:0.579
PID_802005	Usnea_nanji	-1108.09	-1108.02	1	6.90313	0.701667	1	62:Y:0.937;87:S:0.928;91:P:0.775;95:N:0.833;122:Q:0.941;127:E:0.885;129:A:0.933
PID_802066	Usnea_nanji	-1075.54	-1075.54	1	1	1	1	NA
PID_802228	Usnea_nanji	-4600.19	-4597	1	104.437	0.0115423	0.275351	23:F:0.526;77:Q:0.944;105:H:0.582;107:V:0.524;131:F:0.585;169:E:0.501;193:N:0.546;290:A:0.524;353:S:0.561
PID_802246	Usnea_nanji	-3839.33	-3838.78	1	11.2105	0.292161	1	14:T:0.640;97:I:0.705;152:V:0.699;206:L:0.681;404:T:0.715
PID_802251	Usnea_nanji	-7004.88	-7004.38	1	5.58332	0.320905	1	87:S:0.647;211:A:0.708;341:D:0.707;353:I:0.646;477:P:0.673;531:E:0.658;538:E:0.697;712:E:0.666;722:E:0.699
PID_802292	Usnea_nanji	-2909.08	-2909.08	1	1	1	1	31:V:0.591;116:T:0.623;270:D:0.613
PID_802371	Usnea_nanji	-2826.48	-2826.48	1	1	1	1	27:F:0.517
PID_802389	Usnea_nanji	-3508.48	-3508.48	1	1	1	1	NA
PID_802411	Usnea_nanji	-6937.86	-6937.86	1	1	1	1	NA
PID_802435	Usnea_nanji	-5168.36	-5168.36	1	1	1	1	104:D:0.617;321:A:0.608;409:G:0.601;523:K:0.605;599:A:0.587
PID_802452	Usnea_nanji	-7807.62	-7807.13	1	4.5	0.322239	1	115:H:0.648;295:T:0.641;416:R:0.638;441:K:0.664;590:S:0.647;708:E:0.644;725:R:0.945;759:Y:0.660;819:K:0.671
PID_802478	Usnea_nanji	-10817	-10816.9	1	1.79145	0.700757	1	NA
PID_802480	Usnea_nanji	-3429.64	-3429.64	1	1	1	1	86:I:0.608
PID_802482	Usnea_nanji	-3779.79	-3777.61	1	35.3927	0.0366729	0.529083	42:K:0.944;87:P:0.615;211:L:0.575
PID_802506	Usnea_nanji	-2845.64	-2845.64	1	1	1	1	NA
PID_802528	Usnea_nanji	-3813.44	-3812.07	1	30.0227	0.0974244	0.856183	223:I:0.667;259:N:0.697;399:V:0.667
PID_802538	Usnea_nanji	-789.66	-789.66	1	1	1	1	NA
PID_802572	Usnea_nanji	-3901	-3901	1	1	1	1	NA
PID_802618	Usnea_nanji	-3619.34	-3619.34	1	1	1	1	42:L:0.560
PID_802630	Usnea_nanji	-5669.61	-5669.61	1	1	1	1	397:P:0.605;550:S:0.576
PID_802671	Usnea_nanji	-6487.48	-6487.48	1	1	1	1	25:G:0.541;219:A:0.582
PID_802687	Usnea_nanji	-6549.53	-6549.44	1	5.74606	0.680875	1	32:I:0.534;59:P:0.517;128:P:0.511;320:K:0.518;704:P:0.521
PID_802727	Usnea_nanji	-12301.9	-12299.3	1	20.3905	0.0227574	0.409742	66:V:0.530;632:K:0.928;731:D:0.501;767:T:0.657;778:I:0.863;963:L:0.520;1027:Q:0.504
PID_802744	Usnea_nanji	-3878.76	-3878.76	1	1	1	1	NA
PID_802756	Usnea_nanji	-2912.29	-2912.29	1	1	1	1	154:N:0.525;193:Q:0.737;197:G:0.757
PID_802772	Usnea_nanji	-2108.55	-2108.55	1	1	1	1	109:P:0.695;248:V:0.676
PID_802831	Usnea_nanji	-5459.44	-5456.48	1	99.6227	0.0150011	0.32012	148:P:0.502;619:G:0.908
PID_802850	Usnea_nanji	-3982.93	-3982.93	1	1	1	1	55:K:0.588;132:T:0.592
PID_802870	Usnea_nanji	-2486.33	-2485.81	1	4.99241	0.305667	1	11:A:0.579;42:T:0.572;107:G:0.544;143:G:0.916;208:L:0.541;212:E:0.573;215:R:0.505
PID_802876	Usnea_nanji	-4297.4	-4297.4	1	1	1	1	153:L:0.601;420:R:0.596
PID_802901	Usnea_nanji	-1767.35	-1767.31	1	9.33557	0.778156	1	89:A:0.778;94:T:0.592;145:H:0.782
PID_802912	Usnea_nanji	-18711.8	-18711.6	1	4.197	0.540197	1	987:D:0.764
PID_802915	Usnea_nanji	-1054.37	-1054.37	1	1	1	1	8:L:0.569;32:I:0.587;39:R:0.543
PID_802956	Usnea_nanji	-8701.51	-8701.51	1	1	1	1	4:S:0.778;62:A:0.774;114:R:0.769;118:S:0.782;173:E:0.786;208:S:0.778;291:P:0.773;404:A:0.777;425:S:0.779;840:S:0.779;1026:G:0.775
PID_802959	Usnea_nanji	-4161.52	-4161.52	1	1	1	1	152:G:0.623;294:K:0.588;305:E:0.618;323:M:0.599;474:K:0.586
PID_802982	Usnea_nanji	-4618.18	-4617.47	1	9.8986	0.232661	1	90:Q:0.851;119:P:0.581;248:L:0.532;418:R:0.573;454:G:0.584;467:D:0.591;485:L:0.540
PID_802992	Usnea_nanji	-4638.81	-4638.81	1	1	1	1	111:S:0.528;136:D:0.619;174:D:0.615;402:Y:0.617
PID_803025	Usnea_nanji	-4942.19	-4942.19	1	1	1	1	22:Q:0.517;50:N:0.535;110:P:0.521;127:H:0.531;380:A:0.533;475:A:0.533;552:P:0.530
PID_803058	Usnea_nanji	-7343.87	-7343.87	1	1	1	1	135:Q:0.594;182:T:0.605;197:L:0.563;205:D:0.605;212:I:0.626;217:L:0.579;225:A:0.607;729:H:0.610
PID_803078	Usnea_nanji	-2440.8	-2440.8	1	1	1	1	25:S:0.735;65:V:0.755;139:A:0.743;257:I:0.625;267:G:0.725
PID_803081	Usnea_nanji	-4673.44	-4673.44	1	1.07537	0.975231	1	NA
PID_803084	Usnea_nanji	-9338.1	-9332.29	1	57.0497	0.000655608	0.0506903	189:G:0.885;195:A:0.594;378:A:0.606;420:R:0.531;431:A:0.591;479:R:0.581;505:A:0.871;531:N:0.627;693:V:0.632
PID_803089	Usnea_nanji	-5340.38	-5340.38	1	1	1	1	4:L:0.541;88:D:0.506;117:Q:0.511;269:D:0.501;468:D:0.503
PID_803115	Usnea_nanji	-4907.57	-4907.57	1	1	1	1	6:I:0.665;53:P:0.625;98:Q:0.618;191:A:0.661;460:M:0.671;487:P:0.633
PID_803126	Usnea_nanji	-7174.39	-7174.39	1	1	1	1	6:L:0.574;258:V:0.605
PID_803128	Usnea_nanji	-9450.05	-9448.45	1	22.9245	0.0742174	0.734095	80:P:0.932;106:H:0.653;607:A:0.647;710:G:0.646;850:K:0.652
PID_803133	Usnea_nanji	-3999.94	-3999.94	1	1	1	1	80:Q:0.701;130:K:0.603;173:I:0.697;242:G:0.529;243:S:0.702;247:E:0.589;310:I:0.558
PID_803186	Usnea_nanji	-7474.7	-7474.7	1	1	1	1	12:T:0.531;16:D:0.559;126:E:0.552;671:H:0.548
PID_803230	Usnea_nanji	-6314.62	-6314.62	1	1	1	1	40:R:0.816;135:A:0.848;263:K:0.842;265:V:0.837;342:I:0.506;436:L:0.834;595:V:0.837;603:S:0.846;719:N:0.849;729:V:0.587
PID_803252	Usnea_nanji	-730.228	-730.228	1	1	1	1	22:D:0.854;83:G:0.860;98:E:0.853
PID_803269	Usnea_nanji	-3611.76	-3611.76	1	1	1	1	142:T:0.559;143:D:0.559
PID_803285	Usnea_nanji	-6827.49	-6827.49	1	1	1	1	10:S:0.579;22:S:0.578;576:N:0.597
PID_803289	Usnea_nanji	-2971.81	-2971.41	1	2.76403	0.36959	1	6:K:0.795;7:S:0.753;53:Y:0.673;54:Y:0.775;58:S:0.624;82:V:0.656;131:T:0.735;139:H:0.799;159:Q:0.775;192:P:0.756;214:K:0.661;240:K:0.658;250:V:0.699;292:H:0.666;297:L:0.922;325:S:0.993**
PID_803316	Usnea_nanji	-5154.99	-5150	1	6.89164	0.00158201	0.0792889	32:P:0.965*;38:C:0.789;88:S:0.939;90:F:0.554;113:T:0.760;163:V:0.700;192:S:0.676;266:L:0.896;269:L:0.759;270:W:0.947;272:W:0.630;289:K:0.766;345:P:0.551
PID_803323	Usnea_nanji	-1670.82	-1670.82	1	1	1	1	43:V:0.722;114:G:0.724
PID_803326	Usnea_nanji	-3999.42	-3999.42	1	1	1	1	61:L:0.531;131:T:0.531;136:Y:0.534
PID_803330	Usnea_nanji	-4974.23	-4965.11	1	109.863	1.9415e-05	0.00589245	60:Q:0.986*;125:P:0.887;159:N:0.767;186:Q:0.999**;192:Q:0.891;348:T:0.892;375:D:0.884
PID_803351	Usnea_nanji	-1554.49	-1554.49	1	1	1	1	128:V:0.668
PID_803356	Usnea_nanji	-6862.93	-6862.93	1	1	1	1	91:K:0.505;196:S:0.509;599:D:0.516
PID_803361	Usnea_nanji	-6869.74	-6869.73	1	1.37938	0.876008	1	70:K:0.695;139:A:0.677;406:Y:0.682;500:G:0.685;534:K:0.695
PID_803386	Usnea_nanji	-5550.36	-5550.25	1	2.6466	0.643951	1	37:E:0.846;113:R:0.798;245:E:0.845;278:E:0.845;479:S:0.832;536:A:0.841;597:V:0.608
PID_803404	Usnea_nanji	-5619.54	-5619.54	1	1	1	1	NA
PID_803435	Usnea_nanji	-8592.15	-8592.12	1	1.56003	0.800496	1	NA
PID_803475	Usnea_nanji	-2668.29	-2668.29	1	1	1	1	56:T:0.614
PID_803482	Usnea_nanji	-4625.27	-4624.75	1	8.07896	0.306367	1	76:K:0.723
PID_803507	Usnea_nanji	-11765.9	-11765.9	1	1	1	1	10:V:0.680;21:T:0.701;44:R:0.682;143:T:0.695;178:E:0.699;210:E:0.688;211:E:0.719;287:V:0.692;319:I:0.692;321:E:0.701;346:P:0.659;361:K:0.703;394:E:0.692;398:D:0.698;489:S:0.694;664:E:0.693;840:D:0.686;908:E:0.722;1026:A:0.695;1065:F:0.706
PID_803533	Usnea_nanji	-2617.31	-2617.31	1	1	1	1	NA
PID_803545	Usnea_nanji	-785.238	-785.238	1	1	1	1	NA
PID_803555	Usnea_nanji	-7509.84	-7509.84	1	1	1	1	72:A:0.664
PID_803561	Usnea_nanji	-1301.95	-1301.95	1	1	1	1	NA
PID_803585	Usnea_nanji	-4861.27	-4861.27	1	1	1	1	192:V:0.555;399:M:0.530;407:E:0.523
PID_803597	Usnea_nanji	-1805.83	-1805.83	1	1.17712	0.963851	1	17:T:0.726;123:G:0.731
PID_803610	Usnea_nanji	-5027.23	-5027.23	1	1	1	1	145:N:0.502
PID_803612	Usnea_nanji	-4220.39	-4220.39	1	1	1	1	524:G:0.563
PID_803636	Usnea_nanji	-9181.28	-9181.28	1	1	1	1	229:K:0.763;399:L:0.691;425:D:0.765;508:S:0.739;518:R:0.759;584:Q:0.746;597:G:0.743;684:L:0.695;876:S:0.749;888:Q:0.753;906:T:0.750;971:R:0.734;978:P:0.740;1029:T:0.745
PID_803664	Usnea_nanji	-819.212	-819.201	1	2.92232	0.886287	1	29:A:0.640
PID_803669	Usnea_nanji	-4816.69	-4816.69	1	1	1	1	243:I:0.513;302:I:0.514;318:I:0.538
PID_803704	Usnea_nanji	-4441.48	-4441.48	1	1.02876	0.996432	1	60:L:0.667;293:L:0.649;532:C:0.691
PID_803716	Usnea_nanji	-4884.47	-4884.47	1	1	1	1	129:G:0.503
PID_803721	Usnea_nanji	-1869.49	-1869.49	1	1	1	1	NA
PID_803730	Usnea_nanji	-7104.98	-7104.98	1	1.08237	0.952395	1	84:T:0.599;323:S:0.650;442:E:0.602;457:N:0.639;599:T:0.589;653:T:0.605
PID_803795	Usnea_nanji	-6370.62	-6370.61	1	1.55429	0.866443	1	36:R:0.591;39:E:0.631;51:A:0.625;91:K:0.567;158:I:0.541;367:R:0.605;450:K:0.616;543:S:0.617
PID_803829	Usnea_nanji	-3427.21	-3427.21	1	1	1	1	16:F:0.749;20:P:0.756;55:P:0.744;230:N:0.742;281:T:0.728
PID_803841	Usnea_nanji	-2618.96	-2616.77	1	999	0.0363444	0.528768	147:K:0.607
PID_803918	Usnea_nanji	-5361.05	-5359.31	1	127.764	0.0624457	0.680233	157:E:0.639;173:K:0.634;410:S:0.569;426:E:0.943;527:E:0.630
PID_803925	Usnea_nanji	-4663.72	-4663.12	1	9.92128	0.273949	1	27:S:0.677;112:F:0.650;281:I:0.591;305:I:0.669;368:T:0.658;426:S:0.632
PID_803985	Usnea_nanji	-7378.32	-7378.32	1	1.00001	1	1	148:I:0.597;204:V:0.591;837:S:0.551
PID_803997	Usnea_nanji	-5747.72	-5747.72	1	1	1	1	243:E:0.573;560:E:0.571
PID_804001	Usnea_nanji	-7948.55	-7948.54	1	1.175	0.919061	1	5:R:0.763;7:G:0.783;23:K:0.797;35:K:0.790;75:E:0.802;78:L:0.733;728:K:0.796;894:I:0.792
PID_804021	Usnea_nanji	-3998.5	-3998.49	1	1.63625	0.894829	1	91:D:0.616;156:G:0.567
PID_804030	Usnea_nanji	-5984.12	-5984.12	1	1	1	1	123:A:0.519;247:Q:0.530;262:S:0.562
PID_804050	Usnea_nanji	-4582.81	-4582.81	1	1	1	1	211:A:0.728;253:E:0.737;451:Q:0.725
PID_804067	Usnea_nanji	-3281.18	-3281.18	1	1	1	1	NA
PID_804099	Usnea_nanji	-6722.84	-6722.83	1	1.62653	0.94807	1	16:S:0.542;192:R:0.519
PID_804101	Usnea_nanji	-7721	-7721	1	1	1	1	296:S:0.546;495:K:0.517;595:K:0.519;811:S:0.545
PID_804102	Usnea_nanji	-9378.79	-9378.79	1	1	1	1	114:R:0.683;245:P:0.667;259:M:0.699;282:G:0.690;622:Q:0.666;632:S:0.656;678:E:0.687;810:N:0.693
PID_804105	Usnea_nanji	-4790.16	-4790.16	1	1	1	1	242:Y:0.554;306:D:0.540;325:E:0.531;336:E:0.541;371:W:0.547;461:F:0.545
PID_804130	Usnea_nanji	-4153.31	-4151.88	1	10.8552	0.0915127	0.82226	25:S:0.745;96:I:0.565;117:A:0.742;118:S:0.731;177:S:0.986*;221:E:0.750;252:L:0.722;303:R:0.744;452:G:0.515
PID_804167	Usnea_nanji	-6312.41	-6312.41	1	1	1	1	10:E:0.707;202:V:0.686;240:L:0.697;349:V:0.682;575:E:0.688;602:N:0.690
PID_804179	Usnea_nanji	-8488.19	-8488.19	1	1	1	1	547:N:0.507
PID_804201	Usnea_nanji	-3029.79	-3029.79	1	1	1	1	NA
PID_804208	Usnea_nanji	-999.193	-999.189	1	1.22386	0.934202	1	34:G:0.944;70:E:0.947
PID_804231	Usnea_nanji	-4680.09	-4680.09	1	1	1	1	165:C:0.620;166:G:0.676;167:Y:0.653;359:D:0.653;386:K:0.619;437:D:0.586;445:E:0.656;486:K:0.624;542:A:0.653
PID_804236	Usnea_nanji	-3992.44	-3992.44	1	1	1	1	12:K:0.912;38:A:0.890;105:V:0.895;131:G:0.909;146:D:0.906;147:H:0.891;236:L:0.856;239:E:0.906;298:A:0.902;301:R:0.598;338:K:0.749;379:K:0.909;407:P:0.885;425:L:0.870
PID_804301	Usnea_nanji	-3971.36	-3971.36	1	1	1	1	98:K:0.541;111:G:0.533;177:P:0.542;298:S:0.552
PID_804338	Usnea_nanji	-4044.75	-4044.75	1	1	1	1	NA
PID_804351	Usnea_nanji	-1106.04	-1106.04	1	1	1	1	26:I:0.652
PID_804378	Usnea_nanji	-7593.95	-7593.95	1	1.30393	0.958636	1	104:E:0.506;111:R:0.512;231:S:0.521
PID_804387	Usnea_nanji	-3845.12	-3845.12	1	1	1	1	51:K:0.614;59:N:0.740;69:I:0.638;72:I:0.659;83:Y:0.537;129:G:0.739;190:E:0.734;200:H:0.675;201:Y:0.746;204:V:0.700;214:M:0.698;236:I:0.638;268:V:0.641
PID_804454	Usnea_nanji	-5803.34	-5803.34	1	1	1	1	5:V:0.691;13:N:0.619;26:I:0.621;34:T:0.710;56:V:0.574;75:V:0.685;84:M:0.727;95:L:0.919;99:R:0.695;102:G:0.698;126:E:0.698;136:V:0.719;170:K:0.698;174:R:0.691;202:A:0.729;223:E:0.599;241:R:0.605;258:H:0.706;272:G:0.688;298:S:0.631;301:T:0.714;355:L:0.513;378:I:0.630;383:E:0.686;391:A:0.696;398:R:0.572;413:C:0.521;418:H:0.617;419:L:0.698;433:Q:0.625;438:D:0.689
PID_804481	Usnea_nanji	-4468.83	-4461.07	1	100.322	8.1205e-05	0.0170624	7:E:0.712;11:D:0.997**;12:T:0.993**;14:E:0.665;476:I:0.592
PID_804525	Usnea_nanji	-2569.33	-2569.32	1	1.97884	0.930302	1	67:H:0.602
PID_804546	Usnea_nanji	-2205.98	-2205.98	1	1	1	1	NA
PID_804570	Usnea_nanji	-4688.57	-4687.63	1	9.67948	0.168681	1	80:D:0.624;132:V:0.785;135:E:0.642;328:L:0.655;417:F:0.529
PID_804621	Usnea_nanji	-6116.41	-6112.55	1	36.996	0.00546285	0.178704	180:S:0.915;221:E:0.770;258:S:0.773;376:R:0.727;548:T:0.777;564:L:0.690;639:S:0.749
PID_804624	Usnea_nanji	-4769.35	-4769.35	1	1	1	1	151:A:0.502;318:K:0.528
PID_804644	Usnea_nanji	-6959.43	-6959.26	1	15.0124	0.554323	1	210:Q:0.645;600:R:0.640;637:E:0.666
PID_804660	Usnea_nanji	-1063.73	-1063.73	1	1	1	1	56:D:0.663;97:A:0.666
PID_804681	Usnea_nanji	-6059.39	-6058.57	1	11.4968	0.199204	1	178:N:0.566;265:I:0.522;270:E:0.549;505:D:0.942
PID_804691	Usnea_nanji	-4110.03	-4110.03	1	1	1	1	93:V:0.622;154:S:0.634;197:V:0.654;363:T:0.666;370:I:0.648;418:F:0.649
PID_804737	Usnea_nanji	-3501.21	-3501.21	1	1	1	1	NA
PID_804754	Usnea_nanji	-731.662	-731.662	1	1	1	1	NA
PID_804774	Usnea_nanji	-7504.81	-7504.81	1	1	1	1	237:A:0.592;329:G:0.580;364:T:0.598;405:S:0.596;484:H:0.584;597:D:0.613
PID_804790	Usnea_nanji	-5376.74	-5376.74	1	1	1	1	48:I:0.588;289:Y:0.595;340:S:0.584;414:R:0.589;439:D:0.593
PID_804792	Usnea_nanji	-9471.97	-9471.97	1	1	1	1	NA
PID_804798	Usnea_nanji	-1954.24	-1954.24	1	1	1	1	53:H:0.779;66:F:0.797;79:A:0.762;229:Q:0.784
PID_804805	Usnea_nanji	-2603.24	-2603.24	1	1	1	1	NA
PID_804809	Usnea_nanji	-3688.66	-3688.66	1	1	1	1	NA
PID_804837	Usnea_nanji	-3402.19	-3402.19	1	1	1	1	277:A:0.523;467:N:0.538
PID_804841	Usnea_nanji	-5146.05	-5145.16	1	17.3963	0.18213	1	91:Q:0.679;174:A:0.691;287:D:0.794
PID_804846	Usnea_nanji	-5918.19	-5917.79	1	4.24027	0.370694	1	582:S:0.955*
PID_804858	Usnea_nanji	-775.332	-775.332	1	1	1	1	NA
PID_804873	Usnea_nanji	-3909.78	-3909.78	1	1	1	1	NA
PID_804903	Usnea_nanji	-4488.05	-4488.05	1	1	1	1	NA
PID_804925	Usnea_nanji	-384.646	-384.646	1	1	1	1	NA
PID_804934	Usnea_nanji	-3081.34	-3081.34	1	1	1	1	2:V:0.746;126:A:0.741;133:Q:0.746;136:A:0.743;145:V:0.732;162:E:0.748;342:Q:0.737
PID_804950	Usnea_nanji	-13949.8	-13949.8	1	1	1	1	NA
PID_804964	Usnea_nanji	-4701.6	-4701.6	1	1	1	1	249:A:0.607;326:E:0.604;419:S:0.605
PID_804974	Usnea_nanji	-7956.77	-7956.77	1	1	1	1	209:V:0.595;308:T:0.580;318:E:0.599;671:K:0.603;749:R:0.572
PID_804980	Usnea_nanji	-3646.67	-3646.67	1	1	1	1	71:T:0.530;360:V:0.546;375:A:0.505
PID_805005	Usnea_nanji	-5701.92	-5701.71	1	4.07079	0.516675	1	64:A:0.656;117:I:0.671;250:I:0.713;346:W:0.600;351:P:0.656;405:V:0.714;467:N:0.689;555:S:0.628;569:P:0.655
PID_805025	Usnea_nanji	-2378.86	-2378.86	1	1	0.998872	1	82:T:0.613
PID_805032	Usnea_nanji	-3939.35	-3939.35	1	1	1	1	NA
PID_805073	Usnea_nanji	-7175.68	-7175.68	1	1	1	1	291:A:0.782;466:A:0.795
PID_805090	Usnea_nanji	-3502.24	-3502.24	1	1	1	1	NA
PID_805108	Usnea_nanji	-7729.45	-7721.96	1	542.679	0.000108282	0.0205021	200:Y:0.769;218:N:0.548;220:T:0.714;330:Q:0.533;396:A:0.978*;493:H:0.929;558:T:0.507
PID_805131	Usnea_nanji	-5787.8	-5787.72	1	7.33654	0.703352	1	30:N:0.551;70:A:0.513;278:V:0.534;456:T:0.510;558:V:0.518
PID_805139	Usnea_nanji	-3584.92	-3584.92	1	1	1	1	318:F:0.562
PID_805141	Usnea_nanji	-5947.69	-5927.86	1	146.795	0	0	149:I:0.678;196:F:0.695;298:L:0.537;310:C:0.896;311:R:0.635;313:K:0.569;314:S:0.671;316:L:0.864;321:D:0.717;324:P:0.762;326:L:0.663;330:S:0.718;333:A:0.817;335:L:0.942;338:A:0.686;339:F:0.866;341:S:0.995**;342:K:0.952*;352:L:0.690;354:S:0.509;357:A:0.821;361:S:0.740;365:S:0.911;368:A:0.923;374:I:0.987*;392:Y:0.984*;393:V:0.511;397:S:0.921;404:L:0.696;408:S:0.749;413:S:0.815;418:I:0.663;425:T:0.63…
PID_805171	Usnea_nanji	-3729.96	-3729.96	1	1	1	1	246:T:0.553;402:L:0.545
PID_805269	Usnea_nanji	-3748.87	-3746.15	1	15.9304	0.0196985	0.377627	17:G:0.910;38:E:0.898;54:Q:0.914;121:S:0.904;144:V:0.909;157:G:0.893;177:C:0.920;183:S:0.689;191:C:0.921;197:K:0.509;208:S:0.860;268:K:0.909;292:G:0.866;294:A:0.998**;295:K:0.973*;304:V:0.643;326:V:0.901;351:D:0.843;369:L:0.910;377:V:0.923
PID_805276	Usnea_nanji	-3117.42	-3114.54	1	23.3311	0.0163711	0.333482	25:S:0.859;56:I:0.934;151:V:0.878;193:K:0.749;217:G:0.928;220:H:0.927;233:I:0.577;292:M:0.933;309:V:0.927;327:L:0.919
PID_805288	Usnea_nanji	-7221.32	-7221.26	1	1.70434	0.739408	1	129:H:0.608;710:D:0.630;711:S:0.632;733:D:0.623;798:D:0.625
PID_805290	Usnea_nanji	-663.289	-663.289	1	1	1	1	NA
PID_805300	Usnea_nanji	-2156.81	-2156.81	1	1	1	1	158:N:0.507
PID_805307	Usnea_nanji	-3276.91	-3275.23	1	13.0396	0.0672445	0.702403	14:S:0.785;161:C:0.796;197:Y:0.799;253:L:0.987*;329:T:0.804;367:D:0.786
PID_805349	Usnea_nanji	-5488.48	-5488.48	1	1	1	1	45:G:0.513
PID_805359	Usnea_nanji	-10514.3	-10514.3	1	1	1	1	330:E:0.598;413:V:0.601;546:E:0.605;595:V:0.589;599:T:0.607;732:A:0.593;793:L:0.521;979:A:0.596;988:N:0.627
PID_805386	Usnea_nanji	-2471.73	-2471.64	1	4.97128	0.687389	1	188:Q:0.681;217:S:0.645
PID_805432	Usnea_nanji	-2059.88	-2059.16	1	47.7869	0.228454	1	10:L:0.733;74:V:0.672
PID_805526	Usnea_nanji	-7840.73	-7840.73	1	1	1	1	NA
PID_805567	Usnea_nanji	-4031.58	-4026.94	1	30.5646	0.00231514	0.101181	83:T:0.815;128:S:0.796;171:A:0.989*;225:G:0.891;281:A:0.790;290:N:0.990*
PID_805628	Usnea_nanji	-6203.1	-6203.1	1	1	1	1	NA
PID_805633	Usnea_nanji	-3289.37	-3289.37	1	1	1	1	19:S:0.594;83:G:0.569;146:L:0.574;153:K:0.539;217:G:0.579
PID_805638	Usnea_nanji	-3118.84	-3118.67	1	3.69627	0.561744	1	15:Y:0.652;42:A:0.708;173:Q:0.612;233:L:0.660;260:D:0.692;318:P:0.683
PID_805640	Usnea_nanji	-3737.4	-3737.4	1	1	1	1	149:C:0.523;283:I:0.554
PID_805643	Usnea_nanji	-3773.9	-3773.9	1	1	1	1	NA
PID_805645	Usnea_nanji	-2498.93	-2498.93	1	1	1	1	NA
PID_805662	Usnea_nanji	-2126.44	-2126.44	1	1.00224	0.998872	1	28:S:0.703;121:R:0.690
PID_805676	Usnea_nanji	-4409.79	-4409.79	1	1	1	1	279:S:0.711;303:E:0.685;469:T:0.705
PID_805683	Usnea_nanji	-3537.07	-3536.86	1	3.89005	0.516312	1	22:S:0.672;78:F:0.547;110:L:0.544;130:G:0.575
PID_805712	Usnea_nanji	-4157.57	-4157.57	1	1	1	1	5:T:0.767;17:V:0.742;142:D:0.762;146:D:0.750;203:F:0.755;241:S:0.518;260:T:0.762
PID_805738	Usnea_nanji	-3125.05	-3125.05	1	1	1	1	201:P:0.610;313:E:0.629
PID_805744	Usnea_nanji	-5113.07	-5112.53	1	7.67723	0.298085	1	18:E:0.941;77:Y:0.604;113:I:0.671;187:V:0.638;296:D:0.662;312:L:0.602;322:E:0.654
PID_805746	Usnea_nanji	-9146.72	-9146.72	1	1	1	1	247:T:0.573;584:V:0.554;690:T:0.565;712:D:0.556;847:T:0.552;1198:K:0.569;1199:V:0.552
PID_805777	Usnea_nanji	-3623.47	-3623.47	1	1	1	1	370:V:0.641
PID_805797	Usnea_nanji	-3352.74	-3352.74	1	1	1	1	4:T:0.886;5:A:0.899;33:K:0.833;38:L:0.889;41:G:0.885;57:K:0.659;77:R:0.891;94:T:0.899;111:E:0.877;114:L:0.891;174:F:0.887;176:N:0.849;178:G:0.897;242:H:0.888;269:A:0.899;281:M:0.882;291:A:0.606;312:V:0.885;316:W:0.887;352:A:0.906
PID_805800	Usnea_nanji	-5415.42	-5415.42	1	1	1	1	NA
PID_805846	Usnea_nanji	-8264.13	-8262.75	1	15.8231	0.09711	0.855665	683:Q:0.807
PID_805889	Usnea_nanji	-1084.5	-1084.5	1	1	0.998046	1	NA
PID_805946	Usnea_nanji	-2404.8	-2404.8	1	1	1	1	NA
PID_805993	Usnea_nanji	-3417.46	-3417.44	1	1.40957	0.839654	1	124:M:0.820;219:N:0.810;248:H:0.538;268:P:0.796
PID_806040	Usnea_nanji	-3545.19	-3543.11	1	43.2588	0.0417691	0.563419	49:E:0.759;92:G:0.774;103:F:0.777;165:G:0.985*;407:G:0.789
PID_806060	Usnea_nanji	-4566.56	-4566.56	1	1	1	1	53:V:0.695;65:S:0.698;99:G:0.696;103:E:0.708;456:M:0.703
PID_806067	Usnea_nanji	-3184.33	-3184.29	1	2.00657	0.782198	1	51:P:0.810;180:G:0.835;246:T:0.834
PID_806073	Usnea_nanji	-3933.79	-3933.79	1	1	1	1	251:G:0.796;268:P:0.780;284:T:0.805;321:K:0.806;327:M:0.824;359:E:0.793
PID_806137	Usnea_nanji	-7491.22	-7491.22	1	1	1	1	736:L:0.695
PID_806248	Usnea_nanji	-2955.62	-2955.62	1	1	1	1	19:K:0.736;57:S:0.735;152:I:0.702;167:K:0.704;243:P:0.722
PID_806251	Usnea_nanji	-16411.4	-16411.4	1	1	1	1	NA
PID_806254	Usnea_nanji	-3070.81	-3070.81	1	1	1	1	58:D:0.627;61:P:0.667;63:D:0.596;86:T:0.650;248:E:0.514
PID_806286	Usnea_nanji	-3813.22	-3813.22	1	1	1	1	161:I:0.547
PID_806292	Usnea_nanji	-1475.9	-1475.9	1	1	1	1	137:R:0.743
PID_806328	Usnea_nanji	-5571.76	-5565.63	1	28.4728	0.000461864	0.0397432	14:I:0.885;58:Q:0.846;80:A:0.861;92:T:0.880;153:L:0.863;176:K:0.986*;200:N:0.996**;285:M:0.894;291:M:0.880;315:A:0.991**;456:V:0.860;471:L:0.878;513:P:0.531
PID_806364	Usnea_nanji	-8005.41	-8005.41	1	1	1	1	28:G:0.808;86:D:0.821;169:L:0.761;429:T:0.804;492:R:0.757;696:T:0.501;829:E:0.822;837:N:0.821;863:G:0.805
PID_806379	Usnea_nanji	-3717.9	-3717.9	1	1.38908	0.961733	1	NA
PID_806403	Usnea_nanji	-981.498	-981.498	1	1	0.998872	1	NA
PID_806406	Usnea_nanji	-8573.92	-8573.92	1	1.02716	0.993324	1	6:M:0.674;164:T:0.650;331:V:0.650;666:P:0.636;749:S:0.651;803:K:0.646;831:A:0.642
PID_806443	Usnea_nanji	-2483.12	-2480.48	1	21.516	0.0216908	0.39764	1:H:0.501;38:R:0.952*;42:W:0.845
PID_806444	Usnea_nanji	-5992.05	-5991.2	1	7.12724	0.191029	1	1:M:0.503;102:N:0.704;130:A:0.692;137:A:0.517;239:T:0.715;362:K:0.720;374:R:0.874;380:E:0.707;447:S:0.694;452:E:0.707;453:F:0.703;662:P:0.697
PID_806461	Usnea_nanji	-5269.27	-5269.27	1	6.18453	0.998046	1	422:S:0.528
PID_806466	Usnea_nanji	-1320.72	-1320.72	1	1	1	1	NA
PID_806473	Usnea_nanji	-2109.08	-2109.08	1	1	1	1	18:G:0.637;24:V:0.649
PID_806503	Usnea_nanji	-2895.08	-2895.08	1	1	1	1	13:H:0.642;19:E:0.661;57:I:0.552;122:Y:0.625;181:V:0.500;213:C:0.642;232:L:0.575
PID_806544	Usnea_nanji	-1380	-1380	1	1	1	1	60:T:0.527;119:K:0.537
PID_806561	Usnea_nanji	-1041.97	-1041.97	1	1	1	1	NA
PID_806566	Usnea_nanji	-4723.8	-4723.8	1	1	1	1	31:G:0.630;138:E:0.636;277:I:0.639;382:A:0.644;421:A:0.615
PID_806590	Usnea_nanji	-6071.77	-6069.68	1	1	0.0411226	0.560232	236:R:0.758;451:N:0.773;516:P:0.762;677:A:0.763
PID_806591	Usnea_nanji	-3943.05	-3936.17	1	188.222	0.000206999	0.0261137	77:K:0.888;210:L:0.921
PID_806625	Usnea_nanji	-4364.88	-4364.88	1	1	1	1	41:P:0.741;81:S:0.731;156:D:0.759;317:A:0.762;476:E:0.764;494:K:0.762
PID_806634	Usnea_nanji	-5562.27	-5562.23	1	1.56278	0.780323	1	7:L:0.758;26:H:0.768;29:H:0.534;64:L:0.749;106:Y:0.774;117:I:0.759;279:L:0.749;363:D:0.748;442:E:0.761;443:R:0.531;491:D:0.620
PID_806662	Usnea_nanji	-5075.11	-5075.11	1	1	1	1	51:S:0.536;56:N:0.542;135:T:0.715;189:P:0.701;308:N:0.526;343:I:0.726;458:A:0.711
PID_806708	Usnea_nanji	-6360.95	-6360.95	1	1.01196	0.995213	1	35:E:0.638;98:V:0.639;191:E:0.623;214:P:0.646;341:E:0.631;509:Y:0.644;684:I:0.646
PID_806728	Usnea_nanji	-2565.67	-2565.67	1	1	1	1	NA
PID_806854	Usnea_nanji	-4517	-4511.5	1	17.5652	0.00091497	0.0597056	15:K:0.989*;47:M:0.563;124:D:0.991**;131:A:0.999**;156:I:0.631;379:K:0.590;510:Q:0.582
PID_806857	Usnea_nanji	-6493.46	-6493.46	1	1	1	1	NA
PID_806865	Usnea_nanji	-1480.14	-1480.14	1	1	1	1	NA
PID_806873	Usnea_nanji	-1588	-1588	1	1	1	1	84:P:0.695;90:V:0.678;184:P:0.698
PID_806878	Usnea_nanji	-2506.4	-2506.4	1	1	1	1	157:P:0.630
PID_806890	Usnea_nanji	-3542.34	-3542.34	1	1	1	1	208:M:0.687
PID_806925	Usnea_nanji	-2989.93	-2986.59	1	16.3444	0.00975479	0.249021	43:I:0.693;95:R:0.724;132:A:0.566;133:G:0.996**;171:D:0.720;194:V:0.920;208:S:0.576;287:L:0.719
PID_806932	Usnea_nanji	-2585.93	-2585.93	1	1	1	1	3:S:0.753;180:P:0.762;290:S:0.758
PID_806934	Usnea_nanji	-3769.55	-3769.55	1	1	1	1	206:F:0.693;276:E:0.693;291:R:0.680;334:Q:0.656
PID_806938	Usnea_nanji	-3466.87	-3466.87	1	1	1	1	48:K:0.529;247:F:0.527
PID_806941	Usnea_nanji	-2089.12	-2089.12	1	1	1	1	NA
PID_806942	Usnea_nanji	-6854.69	-6854.69	1	1	1	1	NA
PID_806943	Usnea_nanji	-7229.04	-7229.04	1	1	1	1	NA
PID_806956	Usnea_nanji	-6467.53	-6466.25	1	31.7829	0.109171	0.90501	237:I:0.645;312:A:0.643;415:F:0.613;416:R:0.578;470:S:0.643;639:K:0.590;685:G:0.623
PID_807017	Usnea_nanji	-3087.28	-3087.28	1	1	1	1	20:Q:0.554;68:A:0.573;233:K:0.539
PID_807028	Usnea_nanji	-3066.49	-3066.49	1	1	1	1	10:A:0.790;268:S:0.773;275:A:0.787;314:A:0.769;316:A:0.789;324:L:0.755
PID_807041	Usnea_nanji	-3399.21	-3399.21	1	1	1	1	NA
PID_807075	Usnea_nanji	-5653.42	-5653.42	1	1	1	1	27:K:0.590;40:L:0.831;104:E:0.851;124:K:0.854;176:R:0.656;179:T:0.845;206:K:0.658;365:S:0.845;414:N:0.852;628:K:0.693;659:A:0.856
PID_807169	Usnea_nanji	-4040.6	-4040.6	1	1	1	1	3:G:0.622;34:V:0.607
PID_807221	Usnea_nanji	-4358.47	-4358.47	1	1	1	1	7:L:0.545;73:I:0.561;91:R:0.532;163:G:0.550;452:G:0.558
PID_807223	Usnea_nanji	-7658.52	-7658.52	1	1	1	1	2:A:0.627;340:V:0.637;359:T:0.624;791:P:0.617;911:V:0.644;924:I:0.635
PID_807233	Usnea_nanji	-4181.16	-4181.16	1	1	1	1	72:R:0.733;105:I:0.734;436:H:0.747;448:S:0.748
PID_807246	Usnea_nanji	-3623.02	-3622.91	1	5.74296	0.628599	1	35:A:0.729;90:Q:0.713;104:E:0.700;180:T:0.712;322:F:0.736
PID_807299	Usnea_nanji	-3859.33	-3859.33	1	1	1	1	61:G:0.676;123:M:0.673;192:R:0.660;220:I:0.701;471:D:0.667
PID_807300	Usnea_nanji	-4887.71	-4885.66	1	82.1957	0.04286	0.575293	247:G:0.888
PID_807334	Usnea_nanji	-3821.85	-3821.85	1	1	1	1	179:Q:0.691;200:N:0.700;286:N:0.677;288:E:0.683
PID_807340	Usnea_nanji	-3318.08	-3318.08	1	1	1	1	21:E:0.548
PID_807412	Usnea_nanji	-3619.78	-3619.78	1	1	1	1	2:N:0.660;310:K:0.663
PID_807415	Usnea_nanji	-3678.69	-3672.34	1	74.3709	0.000364023	0.0353671	162:S:0.992**;287:L:0.973*;409:I:0.813;466:S:0.517;474:P:0.816
PID_807428	Usnea_nanji	-6131.75	-6131.46	1	10.0044	0.450223	1	591:S:0.643
PID_807454	Usnea_nanji	-2769.89	-2769.89	1	1	1	1	102:T:0.703;127:V:0.736;144:E:0.755
PID_807465	Usnea_nanji	-1702.99	-1702.99	1	1	1	1	52:G:0.587;76:V:0.619;159:N:0.588
PID_807479	Usnea_nanji	-7729.96	-7729.96	1	1	1	1	NA
PID_807601	Usnea_nanji	-13682.6	-13682.6	1	1	1	1	NA
PID_807665	Usnea_nanji	-1302.94	-1302.94	1	1	1	1	72:G:0.739
PID_807691	Usnea_nanji	-24107	-24107	1	1	1	1	NA
PID_807790	Usnea_nanji	-5146.67	-5146.67	1	1	1	1	14:A:0.706;15:L:0.698;177:V:0.680;307:T:0.693
PID_807828	Usnea_nanji	-1751.48	-1751.48	1	1	1	1	75:L:0.942;134:S:0.945;138:E:0.943
PID_807838	Usnea_nanji	-887.704	-887.704	1	1	1	1	NA
PID_807845	Usnea_nanji	-4376.91	-4376.82	1	2.39789	0.664803	1	133:L:0.521;199:I:0.506;214:I:0.537
PID_807874	Usnea_nanji	-4803.84	-4797.75	1	269.591	0.000484765	0.0407426	102:D:0.689;143:K:0.971*;250:S:0.670;570:T:0.670
PID_807935	Usnea_nanji	-7772.84	-7772.83	1	1.28087	0.89138	1	80:I:0.661;200:K:0.664;377:R:0.648;455:Q:0.646;487:T:0.653;491:A:0.660;515:P:0.641;608:D:0.681
PID_808000	Usnea_nanji	-4691.53	-4691.53	1	1	1	1	37:E:0.784;166:T:0.795;191:V:0.785;270:Y:0.787;340:V:0.790
PID_808050	Usnea_nanji	-2741.11	-2741.11	1	1	1	1	139:I:0.630
PID_808083	Usnea_nanji	-5128.24	-5128.24	1	1	0.998872	1	NA
PID_808096	Usnea_nanji	-6974.84	-6974.84	1	1	1	1	NA
PID_808099	Usnea_nanji	-12216.4	-12216.4	1	1	1	1	82:S:0.544;151:E:0.620;374:V:0.612;402:K:0.620;963:T:0.619;1170:P:0.594;1199:I:0.610;1261:S:0.550
PID_808147	Usnea_nanji	-4987.62	-4986.71	1	14.2278	0.176024	1	67:P:0.837;86:T:0.519;90:S:0.832;122:D:0.876;133:P:0.834;195:E:0.861;209:T:0.849;217:S:0.845;236:T:0.859;396:V:0.858;406:A:0.838;408:A:0.973*
PID_808149	Usnea_nanji	-2426.21	-2426.21	1	1	1	1	NA
PID_808155	Usnea_nanji	-4968.09	-4968.09	1	1	1	1	NA
PID_808196	Usnea_nanji	-3431.85	-3431.85	1	1.16516	0.962067	1	11:V:0.833;58:A:0.831;92:E:0.846;135:T:0.826;181:N:0.806;228:Q:0.831;241:N:0.833
PID_808202	Usnea_nanji	-3186	-3184.9	1	7.39878	0.137656	1	13:K:0.895;48:R:0.634;105:H:0.636;106:A:0.634;113:K:0.599
PID_808227	Usnea_nanji	-4211	-4211	1	1	1	1	48:I:0.538;196:I:0.525;286:G:0.550;432:A:0.538
PID_808273	Usnea_nanji	-2506.28	-2506.26	1	1.47049	0.851499	1	2:E:0.657;56:H:0.673;63:F:0.668;107:I:0.666
PID_808278	Usnea_nanji	-4003.5	-4003.5	1	1.02714	0.994954	1	188:T:0.544;270:T:0.576
PID_808316	Usnea_nanji	-4387.33	-4387.02	1	13.9771	0.431869	1	372:T:0.633
PID_808326	Usnea_nanji	-1653.7	-1653.7	1	1	1	1	NA
PID_808362	Usnea_nanji	-3084.45	-3084.45	1	1	1	1	NA
PID_808383	Usnea_nanji	-4431.2	-4430.68	1	64.9298	0.309261	1	12:R:0.528;110:Q:0.560;173:S:0.584;218:D:0.553;367:M:0.546
PID_808387	Usnea_nanji	-2596.99	-2596.99	1	1	1	1	NA
PID_808400	Usnea_nanji	-4303.09	-4301.15	1	9.02552	0.0487545	0.611677	7:A:0.567;21:Q:0.580;40:I:0.987*;181:F:0.989*;210:I:0.653
PID_808401	Usnea_nanji	-15064.9	-15064.6	1	1.35134	0.428183	1	17:T:0.573;24:A:0.570;76:T:0.564;249:R:0.567;281:P:0.509;418:M:0.648;495:Y:0.563;498:S:0.597;773:A:0.568;776:K:0.574;793:A:0.568;811:R:0.562;858:R:0.566;1058:H:0.571;1208:Q:0.573;1293:S:0.563;1359:S:0.597
PID_808417	Usnea_nanji	-11451.9	-11451.9	1	1	1	1	NA
PID_808423	Usnea_nanji	-7712.79	-7712.02	1	11.6669	0.214797	1	23:V:0.551;193:K:0.730;442:P:0.550;443:S:0.528;462:Q:0.547;604:F:0.552;781:D:0.574
PID_808440	Usnea_nanji	-7524.81	-7524.81	1	1	1	1	NA
PID_808468	Usnea_nanji	-2761.76	-2761.63	1	4.53502	0.617384	1	277:A:0.753;290:K:0.774
PID_808498	Usnea_nanji	-5445.41	-5445.41	1	1	0.995932	1	32:N:0.510;377:K:0.545
PID_808552	Usnea_nanji	-9689.37	-9687.11	1	148.975	0.0333566	0.500623	799:R:0.763
PID_808573	Usnea_nanji	-7315.4	-7313.81	1	12.3194	0.0743098	0.734095	79:W:0.575;583:N:0.966*;984:M:0.590;986:E:0.567
PID_808597	Usnea_nanji	-13699.7	-13699.7	1	1	1	1	66:G:0.591;360:N:0.591;743:L:0.577;830:E:0.589;848:P:0.573;1205:A:0.577;1322:D:0.591
PID_808628	Usnea_nanji	-2667.99	-2667.99	1	1	1	1	76:E:0.690;120:D:0.687;137:S:0.614;183:G:0.675;239:V:0.670
PID_808639	Usnea_nanji	-5617.42	-5617.42	1	1	1	1	NA
PID_808641	Usnea_nanji	-3991.58	-3989.95	1	27.0844	0.0709381	0.722236	74:A:0.601;255:K:0.609;375:E:0.889
PID_808649	Usnea_nanji	-4654.38	-4654.38	1	1	1	1	48:P:0.518
PID_808677	Usnea_nanji	-1202.67	-1202.67	1	1	1	1	NA
PID_808755	Usnea_nanji	-5119.39	-5118.43	1	13.53	0.1679	1	12:I:0.706;263:S:0.604;264:S:0.616;299:E:0.650
PID_808768	Usnea_nanji	-5760.73	-5760.73	1	1	1	1	NA
PID_808897	Usnea_nanji	-3885.11	-3885.11	1	1	1	1	77:I:0.642;123:H:0.670;159:A:0.695;351:K:0.650;424:I:0.642;433:A:0.557
PID_808975	Usnea_nanji	-4305.29	-4303.93	1	8.25831	0.0986764	0.860561	10:N:0.788;330:K:0.903;333:D:0.501
PID_808983	Usnea_nanji	-1128.94	-1128.94	1	1	1	1	NA
PID_808989	Usnea_nanji	-5815.94	-5815.87	1	3.20368	0.71949	1	NA
PID_809002	Usnea_nanji	-3365.13	-3365.13	1	1	1	1	107:H:0.604;230:V:0.639;396:N:0.605;401:S:0.631
PID_809016	Usnea_nanji	-3364.68	-3364.57	1	7.16152	0.637848	1	201:T:0.652;359:I:0.667
PID_809024	Usnea_nanji	-2511.47	-2511.47	1	1	1	1	NA
PID_809032	Usnea_nanji	-3907.13	-3907.13	1	1	1	1	124:P:0.739;303:I:0.741;330:G:0.742;333:A:0.716
PID_809047	Usnea_nanji	-2836.14	-2836.14	1	1	1	1	NA
PID_809090	Usnea_nanji	-3738.26	-3738.26	1	1	1	1	386:S:0.717;433:G:0.690;434:N:0.687;455:K:0.688
PID_809099	Usnea_nanji	-2149.32	-2149.32	1	1	1	1	10:N:0.620
PID_809130	Usnea_nanji	-3598.87	-3597.01	1	7.32031	0.0535719	0.627257	37:S:0.958*;160:P:0.515;200:P:0.503;246:L:0.937
PID_809133	Usnea_nanji	-3216.4	-3210.84	1	999	0.000855446	0.0584163	114:S:0.924;271:Q:0.803
PID_809138	Usnea_nanji	-3620.33	-3620.33	1	1	1	1	20:A:0.615;91:D:0.619;105:V:0.617;149:N:0.621
PID_809153	Usnea_nanji	-5075.66	-5075.66	1	1	1	1	90:V:0.607;231:P:0.599;357:A:0.609;407:H:0.600;409:A:0.586
PID_809161	Usnea_nanji	-2542.2	-2542.2	1	1	1	1	44:I:0.713;98:L:0.782;183:V:0.794;187:F:0.783;229:V:0.784;271:I:0.779
PID_809173	Usnea_nanji	-6560.06	-6560.06	1	1	1	1	223:V:0.501
PID_809256	Usnea_nanji	-5735.35	-5735.35	1	1	1	1	35:K:0.611;38:K:0.597;40:P:0.614;403:Y:0.615;438:R:0.610
PID_809303	Usnea_nanji	-12447.4	-12447.4	1	1	1	1	9:T:0.894;15:T:0.667;34:F:0.894;63:A:0.890;70:L:0.879;73:M:0.852;93:E:0.887;107:I:0.894;111:N:0.885;140:P:0.891;166:P:0.888;199:I:0.897;205:T:0.892;221:L:0.890;281:R:0.895;301:A:0.900;302:V:0.888;323:Y:0.512;324:Q:0.883;338:Q:0.886;346:K:0.661;367:E:0.815;375:D:0.885;378:I:0.891;384:A:0.893;477:C:0.893;513:F:0.894;515:Y:0.897;541:T:0.890;548:P:0.757;579:K:0.892;590:D:0.904;596:R:0.892;621:D:0.891…
PID_809332	Usnea_nanji	-8312.64	-8312.64	1	1	1	1	NA
PID_809340	Usnea_nanji	-6952.11	-6952.11	1	1	1	1	242:D:0.652;293:T:0.643;345:H:0.653;447:V:0.647;518:A:0.667;529:R:0.620;552:Q:0.613;688:F:0.658
PID_809357	Usnea_nanji	-7111.55	-7111.55	1	1	1	1	NA
PID_809363	Usnea_nanji	-2345.17	-2345.17	1	1	1	1	NA
PID_809371	Usnea_nanji	-4907.91	-4907.91	1	1	1	1	NA
PID_809392	Usnea_nanji	-2742.92	-2742.92	1	1	1	1	294:E:0.623
PID_809403	Usnea_nanji	-2402.98	-2402.98	1	1	1	1	NA
PID_809418	Usnea_nanji	-11093.1	-11093.1	1	1.45964	0.998872	1	420:L:0.583
PID_809467	Usnea_nanji	-4156.59	-4149.35	1	12.1795	0.000141522	0.0226011	11:K:0.633;54:A:0.665;144:E:0.955*;187:N:0.648;207:V:0.647;208:V:0.985*;261:N:0.875;273:S:0.687;281:C:0.982*;299:I:0.990**;360:G:0.884
PID_809479	Usnea_nanji	-8609.86	-8609.86	1	1	1	1	231:Y:0.505;232:V:0.508;238:A:0.510
PID_809495	Usnea_nanji	-13966.4	-13965.5	1	10.8979	0.171715	1	183:R:0.807;316:T:0.503;317:E:0.529;1293:A:0.515;1315:T:0.512;1324:T:0.504;1366:E:0.535
PID_809499	Usnea_nanji	-4595.79	-4595.79	1	1	1	1	359:E:0.588;542:S:0.611
PID_809501	Usnea_nanji	-3124.83	-3124.83	1	1	1	1	NA
PID_809594	Usnea_nanji	-6533.74	-6530.66	1	19.5741	0.0129702	0.291583	712:E:0.793;713:R:0.812;721:V:0.800;735:M:0.807;736:G:0.520;738:A:0.806;745:K:0.551;746:Q:0.790;749:V:0.521;753:P:0.972*;754:D:0.675;765:R:0.783
PID_809608	Usnea_nanji	-3407.93	-3407.93	1	1	1	1	NA
PID_809620	Usnea_nanji	-2334.63	-2329.63	1	999	0.00156588	0.0792889	39:E:0.625;232:S:0.984*;235:D:0.620
PID_809624	Usnea_nanji	-2270.17	-2268.68	1	18.1375	0.0834313	0.787424	153:N:0.652;240:S:0.969*
PID_809640	Usnea_nanji	-14544.8	-14544.8	1	1	1	1	206:K:0.618;372:G:0.613;501:T:0.590;568:L:0.515;888:W:0.533;904:L:0.546;918:E:0.632;1210:G:0.637;1301:F:0.613;1581:G:0.625;1596:E:0.616
PID_809658	Usnea_nanji	-5007.25	-5007.25	1	1	1	1	76:M:0.745;89:D:0.739;190:S:0.737;549:N:0.737
PID_809672	Usnea_nanji	-3649.64	-3649.64	1	1	1	1	377:S:0.570
PID_809702	Usnea_nanji	-7077.51	-7077.51	1	1	1	1	135:V:0.687;164:I:0.669;253:R:0.562;316:V:0.687;425:V:0.656;592:Y:0.630
PID_809713	Usnea_nanji	-9823.75	-9821.17	1	11.2387	0.0229408	0.409769	35:A:0.527;36:L:0.691;138:G:0.971*;139:A:0.746;148:N:0.605;168:K:0.749;280:A:0.664;299:D:0.717;343:L:0.663;386:V:0.715;404:V:0.713;450:A:0.716;543:E:0.722;550:H:0.722;604:E:0.626;605:A:0.664;606:Y:0.726;657:I:0.514;692:H:0.748;724:H:0.725;752:A:0.714
PID_809738	Usnea_nanji	-5001.73	-5001.73	1	1	1	1	NA
PID_809741	Usnea_nanji	-5644.75	-5644.75	1	1	1	1	211:T:0.517;671:Q:0.516
PID_809776	Usnea_nanji	-10921.1	-10921.1	1	1	1	1	57:P:0.548;333:P:0.543;409:T:0.540;496:N:0.550;570:H:0.541;574:D:0.536;970:T:0.531;1261:A:0.556
PID_809777	Usnea_nanji	-8891.48	-8891.48	1	1.04386	0.979196	1	2:T:0.753;123:N:0.759;155:S:0.742;354:I:0.763;423:T:0.735;424:P:0.712;451:N:0.746;505:S:0.706
PID_809780	Usnea_nanji	-4334.23	-4334.23	1	1	1	1	85:T:0.518;271:R:0.527
PID_809799	Usnea_nanji	-4563.94	-4563.94	1	1	1	1	58:Y:0.666;81:T:0.667;517:T:0.659
PID_809808	Usnea_nanji	-9862.19	-9856.8	1	55.2751	0.00102507	0.0622219	63:V:0.506;85:A:0.657;86:E:0.650;178:G:0.614;228:S:0.964*;365:M:0.679;503:V:0.670;508:I:0.628;1137:Q:0.612
PID_809842	Usnea_nanji	-9595.89	-9594.8	1	7.33613	0.140614	1	91:N:0.967*;101:S:0.698;191:N:0.697;196:Y:0.691;202:F:0.707;217:L:0.695;342:A:0.709;363:P:0.694;657:L:0.666;761:G:0.715;777:S:0.694;820:I:0.698
PID_809856	Usnea_nanji	-2216.99	-2216.99	1	1	1	1	51:P:0.638;198:I:0.583;204:E:0.608
PID_809857	Usnea_nanji	-5088.18	-5084.51	1	999	0.00668832	0.202991	260:K:0.857
PID_809882	Usnea_nanji	-1475.29	-1475.29	1	1	1	1	14:K:0.847;35:I:0.826;36:S:0.827;37:E:0.831;126:L:0.839;183:N:0.712
PID_809887	Usnea_nanji	-3177.88	-3177.88	1	1	1	1	33:T:0.673;37:L:0.683;153:N:0.696;155:E:0.716;264:P:0.678;313:A:0.682;342:P:0.698
PID_809896	Usnea_nanji	-3282.55	-3282.55	1	1	1	1	5:A:0.568;80:F:0.586;353:T:0.568
PID_809917	Usnea_nanji	-9370.72	-9370.72	1	1	1	1	120:G:0.547;211:I:0.530;548:D:0.527;631:I:0.524;645:T:0.532
PID_809999	Usnea_nanji	-2871.48	-2871.37	1	3.43918	0.651293	1	25:V:0.832
PID_810109	Usnea_nanji	-3431.12	-3429.49	1	67.5811	0.0702958	0.721853	88:R:0.606;320:V:0.600;329:I:0.573
PID_810121	Usnea_nanji	-12528.3	-12526.6	1	12.9953	0.0654483	0.69426	442:Y:0.661;541:F:0.670;703:L:0.653;707:T:0.967*;905:A:0.661;956:D:0.541;1320:Q:0.657
PID_810128	Usnea_nanji	-2797.3	-2797.3	1	1	1	1	95:N:0.550;163:S:0.791;227:S:0.779;240:T:0.823;298:P:0.795
PID_810143	Usnea_nanji	-2971.76	-2971.76	1	1	1	1	111:Q:0.707;184:A:0.704;208:E:0.705;287:G:0.701;329:M:0.705;337:T:0.714;373:H:0.521
PID_810153	Usnea_nanji	-4322.45	-4322.45	1	1	1	1	12:K:0.514
PID_810163	Usnea_nanji	-5381.73	-5381.73	1	1	1	1	NA
PID_810164	Usnea_nanji	-4530.47	-4528.24	1	31.9008	0.0347685	0.514743	32:V:0.654;82:H:0.543;144:R:0.661;178:E:0.674;219:Y:0.663;360:I:0.919
PID_810181	Usnea_nanji	-3541.41	-3541.41	1	1	1	1	6:S:0.672;20:G:0.502;69:F:0.676;187:V:0.661
PID_810182	Usnea_nanji	-3159.16	-3159.16	1	1	1	1	NA
PID_810198	Usnea_nanji	-5269.84	-5265.3	1	999	0.00256701	0.108662	16:P:0.603;19:T:0.824;37:L:0.591;274:T:0.647;299:I:0.984*;466:V:0.523;470:I:0.625
PID_810200	Usnea_nanji	-2444.01	-2444.01	1	1	1	1	170:I:0.692
PID_810260	Usnea_nanji	-6121.31	-6114.28	1	33.1227	0.000177256	0.0248295	10:I:0.679;114:E:0.813;136:T:0.923;167:G:0.975*;174:N:0.522;273:V:0.593;277:I:0.648;303:V:0.635;319:I:0.564;530:L:0.555;532:V:0.981*
PID_810266	Usnea_nanji	-3259.95	-3259.95	1	1	1	1	33:L:0.671;37:H:0.669
PID_810307	Usnea_nanji	-2445.19	-2445.19	1	1	1	1	31:S:0.622;217:M:0.672
PID_810310	Usnea_nanji	-3766.18	-3766.18	1	1	1	1	183:E:0.525;224:S:0.529;382:I:0.533;393:R:0.523
PID_810316	Usnea_nanji	-7012.93	-7012.93	1	1	1	1	55:V:0.576;115:H:0.580;326:T:0.572;357:L:0.518;358:H:0.583;359:V:0.567;665:G:0.550
PID_810364	Usnea_nanji	-1306.71	-1306.71	1	1	0.998872	1	NA
PID_810381	Usnea_nanji	-6010.14	-6007.41	1	999	0.0195023	0.37647	509:Y:0.868
PID_810387	Usnea_nanji	-8618.19	-8618.19	1	1	1	1	355:A:0.513;488:A:0.525;719:K:0.538;840:F:0.504
PID_810410	Usnea_nanji	-1814.12	-1814	1	1	0.620396	1	27:G:0.821
PID_810413	Usnea_nanji	-1648.86	-1648.74	1	51.4043	0.633193	1	175:E:0.724
PID_810457	Usnea_nanji	-7702.58	-7702.5	1	2.06869	0.696129	1	243:L:0.503;752:G:0.522
PID_810466	Usnea_nanji	-3944.21	-3944.21	1	1	1	1	48:Q:0.553;97:S:0.582;215:I:0.589;216:Q:0.539
PID_810517	Usnea_nanji	-4944.04	-4942.08	1	26.067	0.0476727	0.606487	94:S:0.771;164:V:0.774;166:V:0.970*;568:S:0.783;569:T:0.519
PID_810521	Usnea_nanji	-6222.49	-6222.49	1	1	1	1	36:Q:0.530;125:I:0.588;404:E:0.570;408:M:0.585;643:E:0.571
PID_810533	Usnea_nanji	-2859.47	-2859.47	1	1	1	1	5:K:0.772;15:A:0.789;305:D:0.770;362:A:0.787
PID_810537	Usnea_nanji	-3405.23	-3405.22	1	1.4563	0.89532	1	59:N:0.636;94:I:0.604
PID_810562	Usnea_nanji	-7711.29	-7711.29	1	1	1	1	NA
PID_810598	Usnea_nanji	-8961.34	-8961.34	1	1	1	1	99:D:0.656;198:V:0.632
PID_810630	Usnea_nanji	-1045	-1041.89	1	32.5849	0.0126704	0.289617	24:A:0.993**;25:F:0.719
PID_810689	Usnea_nanji	-2874.88	-2874.88	1	1	1	1	190:I:0.589;229:V:0.843;349:K:0.846
PID_810742	Usnea_nanji	-2499.25	-2499.21	1	1.61902	0.768065	1	60:T:0.695;92:V:0.628;120:H:0.548;194:A:0.684;197:K:0.675;265:L:0.606
PID_810755	Usnea_nanji	-3854.46	-3854.42	1	1.59929	0.787223	1	89:G:0.668;207:M:0.731;279:S:0.690;329:T:0.643;389:S:0.614
PID_810759	Usnea_nanji	-4854.89	-4852.71	1	42.1615	0.0367065	0.529083	13:S:0.755;14:R:0.512;22:G:0.783;314:Q:0.514
PID_810766	Usnea_nanji	-1309.66	-1309.66	1	1	1	1	139:W:0.804;172:K:0.811
PID_810770	Usnea_nanji	-2320.42	-2320.41	1	1.43191	0.948278	1	39:R:0.602;181:P:0.580;240:M:0.627
PID_810804	Usnea_nanji	-2019.67	-2019.67	1	1	1	1	8:T:0.711;113:T:0.697;163:E:0.722;194:G:0.703
PID_810807	Usnea_nanji	-4563.97	-4563.97	1	1	1	1	9:F:0.693;18:L:0.689;202:E:0.679;230:N:0.692;297:K:0.686;352:L:0.689
PID_810817	Usnea_nanji	-4332.91	-4332.91	1	1	1	1	NA
PID_810850	Usnea_nanji	-5583.46	-5583.42	1	1.90667	0.776916	1	94:R:0.564;99:P:0.604;191:G:0.628;363:A:0.628
PID_810853	Usnea_nanji	-2924.04	-2924.04	1	1	1	1	NA
PID_810872	Usnea_nanji	-2888.32	-2888.32	1	1	1	1	NA
PID_810886	Usnea_nanji	-8278.92	-8278.92	1	1	1	1	NA
PID_810931	Usnea_nanji	-4268.5	-4268.5	1	1	1	1	NA
PID_811008	Usnea_nanji	-3153.6	-3153.6	1	1	1	1	NA
PID_811016	Usnea_nanji	-2979.18	-2979.18	1	1	1	1	146:N:0.615;266:K:0.575;295:E:0.580
PID_811027	Usnea_nanji	-4844.22	-4844.22	1	1	1	1	309:I:0.533
PID_811043	Usnea_nanji	-1309.68	-1309.68	1	1	1	1	NA
PID_811052	Usnea_nanji	-7042	-7042	1	1	1	1	48:H:0.658;311:S:0.654;705:I:0.654;711:S:0.659;808:Q:0.645
PID_811055	Usnea_nanji	-6887.62	-6886.64	1	15.1423	0.162376	1	6:M:0.634;110:K:0.649;492:T:0.672;588:C:0.923;618:D:0.633
PID_811136	Usnea_nanji	-3129.56	-3129.56	1	1	1	1	34:M:0.577;55:A:0.913;68:F:0.912;73:F:0.921;111:T:0.902;342:E:0.907;345:G:0.898
PID_811141	Usnea_nanji	-6008.35	-6008.35	1	1	1	1	NA
PID_811149	Usnea_nanji	-9297.69	-9296.09	1	999	0.0731206	0.72761	817:R:0.591
PID_811165	Usnea_nanji	-1375.9	-1375.9	1	1	1	1	85:V:0.917;103:E:0.922;115:T:0.606;136:L:0.907
PID_811177	Usnea_nanji	-1460.67	-1460.67	1	3.52754	0.960314	1	28:R:0.650
PID_811209	Usnea_nanji	-2856.82	-2856.82	1	1	1	1	276:D:0.518
PID_811212	Usnea_nanji	-2493.55	-2493.01	1	5.33023	0.297962	1	96:P:0.651;122:K:0.673;183:E:0.638;218:G:0.940;220:G:0.662;221:D:0.662
PID_811217	Usnea_nanji	-8721.44	-8721.44	1	1	1	1	NA
PID_811220	Usnea_nanji	-3971.81	-3971.81	1	1	1	1	NA
PID_811227	Usnea_nanji	-10070.7	-10070.7	1	1	1	1	44:R:0.630;63:A:0.641;140:Q:0.615;168:F:0.649;355:N:0.648;360:G:0.672;384:E:0.650;566:L:0.592;655:T:0.644;700:Q:0.625;729:V:0.642;744:A:0.640;817:T:0.633;839:G:0.644
PID_811242	Usnea_nanji	-3088.8	-3088.8	1	1	1	1	15:K:0.769;205:K:0.768
PID_811269	Usnea_nanji	-4649.72	-4649.72	1	1	1	1	36:S:0.632;54:V:0.661;101:S:0.650;192:S:0.664
PID_811271	Usnea_nanji	-2676.48	-2676.47	1	1.81226	0.890636	1	115:K:0.802;122:L:0.777
PID_811283	Usnea_nanji	-2055.97	-2055.94	1	1.54221	0.83062	1	26:S:0.737;104:S:0.587;176:E:0.592;191:A:0.581
PID_811286	Usnea_nanji	-5127.69	-5126.09	1	11.7663	0.0736488	0.730206	254:V:0.725;263:R:0.708;335:I:0.738;477:I:0.978*
PID_811289	Usnea_nanji	-5466.1	-5466.06	1	2.3754	0.775079	1	87:M:0.596;178:K:0.540;181:N:0.586;186:R:0.598;187:D:0.502;200:T:0.602;427:L:0.590;499:N:0.543
PID_811339	Usnea_nanji	-3670.23	-3668.69	1	33.9363	0.0792717	0.758426	157:A:0.941;192:P:0.539
PID_811341	Usnea_nanji	-2107.31	-2107.31	1	1	1	1	192:Y:0.612
PID_811351	Usnea_nanji	-3329.5	-3329.5	1	1	1	1	73:H:0.597;93:S:0.606;99:I:0.560;102:P:0.614;197:P:0.616;420:L:0.604
PID_811354	Usnea_nanji	-4996.34	-4994.04	1	5.56347	0.031971	0.48787	1:L:0.797;2:I:0.795;16:A:0.840;38:D:0.792;77:F:0.796;119:V:0.828;148:V:0.579;172:I:0.606;212:Q:0.768;221:G:0.817;266:M:0.789;298:S:0.840;324:G:0.970*;345:T:0.779;353:H:0.785;358:G:0.976*;359:Y:0.792;473:I:0.725;477:K:0.788;478:P:0.991**;480:K:0.758;481:Q:0.546
PID_811366	Usnea_nanji	-5555.21	-5555.15	1	1.90393	0.74488	1	35:A:0.658;97:A:0.634;309:T:0.657;523:D:0.641
PID_811389	Usnea_nanji	-4422.14	-4420.73	1	10.6556	0.092902	0.830644	52:K:0.702;72:Q:0.558;118:K:0.588;290:C:0.606;345:R:0.873;427:Q:0.567
PID_811401	Usnea_nanji	-12701.2	-12701.2	1	1	1	1	NA
PID_811405	Usnea_nanji	-1701.34	-1701.34	1	1	1	1	118:A:0.586;199:H:0.536
PID_811407	Usnea_nanji	-991.878	-988.732	1	45.2144	0.0121255	0.282305	40:K:0.814;43:S:0.997**;82:S:0.634;83:S:0.683
PID_811409	Usnea_nanji	-3074.09	-3074.09	1	1	1	1	NA
PID_811422	Usnea_nanji	-5841	-5837.37	1	97.4184	0.00704152	0.20571	42:P:0.675;59:G:0.690;309:L:0.627;375:E:0.979*;421:M:0.705;514:T:0.686;643:Y:0.553
PID_811430	Usnea_nanji	-12747.5	-12747.5	1	1.06033	0.988112	1	51:S:0.513;501:H:0.502;1454:S:0.502;1563:Q:0.503
PID_811444	Usnea_nanji	-1798.63	-1798.63	1	1	1	1	177:T:0.677
PID_811455	Usnea_nanji	-2750.41	-2750.34	1	3.36303	0.717356	1	98:A:0.757;322:I:0.775;331:T:0.912
PID_811461	Usnea_nanji	-1355.96	-1355.96	1	1	1	1	NA
PID_811491	Usnea_nanji	-1870.81	-1870.74	1	10.7659	0.712975	1	41:S:0.843;98:R:0.840;102:A:0.855;122:T:0.839;219:A:0.851
PID_811529	Usnea_nanji	-7475.4	-7475.39	1	1.41733	0.933151	1	NA
PID_811566	Usnea_nanji	-6326.3	-6326.02	1	2.81834	0.452738	1	12:L:0.525;136:V:0.692;169:E:0.690;197:E:0.976*;229:E:0.691;230:G:0.689;350:I:0.717;443:M:0.698;530:K:0.696;644:A:0.697;645:T:0.713
PID_811578	Usnea_nanji	-3434.26	-3434.26	1	1	1	1	227:A:0.674
PID_811585	Usnea_nanji	-1218.71	-1218.71	1	1	1	1	3:S:0.830;86:D:0.837;89:S:0.832
PID_811597	Usnea_nanji	-5714.62	-5714.62	1	1	1	1	NA
PID_811599	Usnea_nanji	-2504.52	-2504.48	1	1.68834	0.767225	1	19:Q:0.679;34:V:0.540;53:V:0.539;72:F:0.534;131:T:0.547;207:T:0.894;258:Q:0.609
PID_811600	Usnea_nanji	-2143.87	-2143.87	1	1	1	1	NA
PID_811603	Usnea_nanji	-3394.12	-3394.12	1	1	1	1	92:E:0.686;97:P:0.666;164:E:0.696;279:A:0.684
PID_811611	Usnea_nanji	-6067.72	-6067.72	1	1	1	1	84:R:0.590;112:V:0.627;443:V:0.627;525:V:0.664;586:T:0.674;618:K:0.645
PID_811626	Usnea_nanji	-3571.34	-3571.34	1	1	1	1	197:R:0.634
PID_811647	Usnea_nanji	-4584.64	-4584.64	1	1	1	1	NA
PID_811695	Usnea_nanji	-3523.8	-3523.8	1	1	1	1	116:I:0.796;179:K:0.763;180:W:0.723;223:N:0.777;294:D:0.525
PID_811735	Usnea_nanji	-9674.68	-9674.68	1	1.13714	0.937543	1	189:I:0.508;199:F:0.724;242:P:0.730;344:Q:0.721;358:D:0.732;365:A:0.730;499:V:0.720;609:N:0.731;621:H:0.729;627:D:0.731;644:P:0.718;912:P:0.720;935:A:0.723
PID_811743	Usnea_nanji	-8480.26	-8480.25	1	1.14381	0.894179	1	21:E:0.630;44:A:0.623;177:I:0.655;196:T:0.622;226:K:0.630;244:I:0.627;363:V:0.641;437:D:0.651;484:N:0.505;652:E:0.624;668:D:0.627;827:K:0.625
PID_811752	Usnea_nanji	-3235.28	-3235.28	1	1	1	1	14:K:0.538;72:Y:0.516;140:E:0.522
PID_811763	Usnea_nanji	-10944.7	-10944.7	1	1	1	1	130:S:0.614;200:A:0.613;206:S:0.603;333:S:0.577;418:I:0.521;469:K:0.618;613:S:0.577;662:H:0.609;828:H:0.601;934:L:0.588;949:A:0.600;1055:E:0.602
PID_811781	Usnea_nanji	-18495.2	-18489.6	1	25.9464	0.000779842	0.0547423	175:E:0.618;231:P:0.609;717:E:0.619;1185:T:0.937;1291:S:0.580;1459:V:0.594;1514:V:0.937;1552:A:0.619;1618:S:0.600;1635:M:0.636;1738:S:0.581;1767:L:0.562;1828:V:0.610;1968:A:0.944;2049:G:0.639
PID_811810	Usnea_nanji	-2906.82	-2906.82	1	1	1	1	58:D:0.579;139:A:0.573;165:V:0.507;215:M:0.532;230:S:0.608
PID_811815	Usnea_nanji	-2878.51	-2878.51	1	14.3508	1	1	189:R:0.530;259:A:0.502
PID_811834	Usnea_nanji	-3497.7	-3497.7	1	1	1	1	367:I:0.501
PID_811843	Usnea_nanji	-1755.76	-1755.76	1	1	1	1	14:A:0.641;193:M:0.626
PID_811856	Usnea_nanji	-5424.99	-5424.99	1	1	1	1	317:N:0.599
PID_811864	Usnea_nanji	-2303.9	-2303.9	1	1	1	1	38:Q:0.821;125:A:0.840;164:Y:0.832;166:Q:0.821;248:T:0.646;256:F:0.847
PID_811893	Usnea_nanji	-583.264	-583.264	1	1	1	1	NA
PID_811921	Usnea_nanji	-3527.17	-3527.17	1	1	1	1	NA
PID_811928	Usnea_nanji	-2031.65	-2031.65	1	1	1	1	NA
PID_811929	Usnea_nanji	-3343.72	-3343.72	1	1	1	1	91:F:0.632;112:A:0.639;222:K:0.640
PID_811930	Usnea_nanji	-1981.58	-1981.58	1	1	1	1	91:L:0.621;141:N:0.625
PID_811956	Usnea_nanji	-1961.87	-1961.85	1	1.80097	0.865618	1	69:S:0.655;78:K:0.686
PID_811964	Usnea_nanji	-6081.39	-6081.39	1	1	1	1	265:V:0.512;462:K:0.528;500:R:0.528
PID_811967	Usnea_nanji	-3703.08	-3703.08	1	1	1	1	14:S:0.539
PID_811990	Usnea_nanji	-5162.06	-5159.2	1	63.6483	0.0166818	0.335046	14:A:0.888;120:V:0.881;250:C:0.680;318:L:0.991**;571:V:0.874
PID_811991	Usnea_nanji	-2180.78	-2180.27	1	15.3306	0.311512	1	75:L:0.806;162:G:0.605;164:G:0.805;223:V:0.797
PID_811992	Usnea_nanji	-2902.05	-2902.05	1	1	1	1	96:H:0.533;125:Y:0.542
PID_812000	Usnea_nanji	-6792.3	-6792.28	1	1.32845	0.866504	1	43:G:0.650;78:Q:0.619;216:N:0.662;428:Q:0.642;451:L:0.618;559:H:0.672;562:Q:0.642;584:L:0.575;617:N:0.675;623:M:0.684;658:K:0.658;664:S:0.650;685:K:0.655
PID_812034	Usnea_nanji	-1644.11	-1644.09	1	1.96338	0.875781	1	80:T:0.690;119:Y:0.626
PID_812086	Usnea_nanji	-1191.77	-1191.77	1	1	1	1	15:E:0.723;26:D:0.682
PID_812211	Usnea_nanji	-2175.08	-2175.08	1	1	1	1	71:A:0.527;76:P:0.529
PID_812219	Usnea_nanji	-8882.5	-8882.5	1	1	1	1	NA
PID_812236	Usnea_nanji	-7149.77	-7149.77	1	1	1	1	372:P:0.586
PID_812249	Usnea_nanji	-7905.41	-7905.41	1	1	1	1	13:A:0.639;111:I:0.622;267:V:0.638;357:E:0.636;389:I:0.621;707:E:0.616;814:Y:0.627;816:E:0.625;958:S:0.625
PID_812253	Usnea_nanji	-1482.56	-1482.56	1	1	1	1	NA
PID_812261	Usnea_nanji	-3942.08	-3942.08	1	1	1	1	NA
PID_812262	Usnea_nanji	-16147.8	-16147.8	1	1	1	1	NA
PID_812274	Usnea_nanji	-6692.76	-6692.76	1	1	1	1	NA
PID_812277	Usnea_nanji	-4134.1	-4134.1	1	1	1	1	140:R:0.613;315:K:0.625
PID_812298	Usnea_nanji	-2357.58	-2357.58	1	1	1	1	198:S:0.530
PID_812330	Usnea_nanji	-6341.8	-6341.8	1	1	1	1	22:T:0.526;125:C:0.523;203:D:0.525;556:T:0.524
PID_812332	Usnea_nanji	-3994.23	-3993.94	1	5.32225	0.449198	1	78:P:0.870;152:E:0.864;169:E:0.967*;202:T:0.871;255:D:0.802;268:I:0.602;337:S:0.735;340:P:0.872;341:D:0.737;368:N:0.875;417:K:0.728;429:R:0.868
PID_812334	Usnea_nanji	-991.519	-991.519	1	1	0.998872	1	NA
PID_812340	Usnea_nanji	-6972.89	-6972.89	1	1	1	1	92:R:0.524;156:V:0.504;175:R:0.503;207:F:0.512;327:K:0.505;358:P:0.515;590:A:0.504
PID_812362	Usnea_nanji	-1724.85	-1724.85	1	1	1	1	72:L:0.503;78:R:0.524;129:V:0.533
PID_812365	Usnea_nanji	-10766.5	-10766.5	1	1	1	1	NA
PID_812372	Usnea_nanji	-1867.95	-1867.95	1	1	1	1	179:Q:0.565;180:T:0.556
PID_812383	Usnea_nanji	-2765.72	-2765.72	1	1	1	1	NA
PID_812410	Usnea_nanji	-4198.11	-4197.81	1	8.93973	0.442414	1	96:F:0.692;243:Q:0.635;358:N:0.653;389:I:0.696;398:E:0.705;450:E:0.561
PID_812426	Usnea_nanji	-5284.09	-5284.09	1	1	1	1	89:A:0.540;325:P:0.535;333:A:0.567
PID_812443	Usnea_nanji	-4296.23	-4296.23	1	1	1	1	160:E:0.813;205:N:0.821;228:L:0.807;364:D:0.573;399:T:0.805
PID_812444	Usnea_nanji	-4786.64	-4786.64	1	1	1	1	NA
PID_812467	Usnea_nanji	-4569.4	-4569.4	1	1	1	1	NA
PID_812502	Usnea_nanji	-5886.9	-5886.9	1	1	1	1	NA
PID_812523	Usnea_nanji	-1975.72	-1975.72	1	1	1	1	4:T:0.718;206:A:0.704
PID_812557	Usnea_nanji	-2960.88	-2958.83	1	45.084	0.0430364	0.576245	90:S:0.905;146:V:0.677;171:R:0.647
PID_812570	Usnea_nanji	-3344.61	-3344.61	1	1	1	1	56:G:0.842;128:H:0.848;212:N:0.850;366:P:0.842;399:E:0.847
PID_812592	Usnea_nanji	-4593.36	-4593.36	1	1	1	1	26:N:0.557;302:E:0.545
PID_812606	Usnea_nanji	-3077.49	-3077.49	1	1	1	1	217:A:0.602;219:V:0.591;297:R:0.616
PID_812627	Usnea_nanji	-4451.57	-4451.57	1	1.22278	0.926379	1	NA
PID_812671	Usnea_nanji	-1769.45	-1769.45	1	1	1	1	76:L:0.753;159:K:0.737;202:L:0.762
PID_812672	Usnea_nanji	-3314.65	-3312.45	1	39.419	0.0358351	0.527195	40:T:0.761;122:Y:0.975*;278:V:0.739
PID_812690	Usnea_nanji	-1993.95	-1993.95	1	1	1	1	NA
PID_812693	Usnea_nanji	-13618.8	-13618.8	1	1.02113	0.987486	1	1303:T:0.502
PID_812743	Usnea_nanji	-3356.28	-3356.28	1	1	1	1	84:S:0.750;184:R:0.742;230:V:0.738;303:C:0.762
PID_812779	Usnea_nanji	-9803.86	-9803.86	1	1	1	1	NA
PID_812845	Usnea_nanji	-5502.96	-5502.9	1	2.49866	0.716942	1	21:L:0.547;39:L:0.502;44:R:0.503;92:P:0.573;473:A:0.582
PID_812902	Usnea_nanji	-6355.86	-6355.86	1	1	1	1	53:K:0.671;132:S:0.649;179:R:0.632;227:A:0.649;282:A:0.648;459:R:0.639;736:A:0.649
PID_812940	Usnea_nanji	-2970.67	-2967.99	1	69.8179	0.0205096	0.381102	52:F:0.895;176:G:0.892;272:M:0.802;292:S:0.995**
PID_812941	Usnea_nanji	-4983.83	-4983.33	1	6.21047	0.31896	1	309:W:0.638
PID_812953	Usnea_nanji	-4700.04	-4700.04	1	1	1	1	55:I:0.587;187:V:0.594;250:M:0.824;340:G:0.609;361:I:0.587;401:A:0.584;446:L:0.629;453:K:0.587;464:E:0.623
PID_812956	Usnea_nanji	-3808.24	-3808.24	1	1	1	1	3:S:0.750;202:H:0.743;254:Y:0.715;281:T:0.728;352:G:0.743
PID_812961	Usnea_nanji	-3442.54	-3442.54	1	1	1	1	49:T:0.728;82:D:0.733;98:P:0.735;136:M:0.736;250:G:0.752;324:H:0.737
PID_813009	Usnea_nanji	-2371.64	-2371.63	1	1.33026	0.896208	1	90:E:0.954*;138:S:0.947
PID_813036	Usnea_nanji	-3079.92	-3078.34	1	20.6353	0.0748543	0.736809	101:P:0.562;104:H:0.555;160:A:0.556;260:D:0.547;266:E:0.549;277:D:0.895;307:G:0.539
PID_813037	Usnea_nanji	-8326.84	-8326.84	1	2.59469	1	1	NA
PID_813073	Usnea_nanji	-4829.51	-4829.51	1	1	1	1	402:E:0.593;408:I:0.590
PID_813074	Usnea_nanji	-4699.95	-4699.93	1	2.34553	0.819343	1	46:D:0.511
PID_813086	Usnea_nanji	-5127.36	-5127.36	1	1	1	1	116:K:0.550;354:V:0.522
PID_813088	Usnea_nanji	-5280.53	-5280.53	1	1	1	1	215:P:0.658;283:C:0.664;455:S:0.640
PID_813102	Usnea_nanji	-5537.62	-5537.62	1	1	1	1	NA
PID_813103	Usnea_nanji	-10389.5	-10389.5	1	1	1	1	NA
PID_813104	Usnea_nanji	-3271.23	-3270.08	1	44.2835	0.12847	0.996924	300:P:0.729
PID_813107	Usnea_nanji	-3571.14	-3571.13	1	2.04421	0.854052	1	23:P:0.623;268:W:0.632;450:E:0.649
PID_813121	Usnea_nanji	-10616.3	-10616.3	1	1	1	1	NA
PID_813138	Usnea_nanji	-3709.52	-3709.52	1	1	1	1	NA
PID_813147	Usnea_nanji	-5420.78	-5420.78	1	1	1	1	NA
PID_813182	Usnea_nanji	-3753.18	-3752.84	1	5.71434	0.408148	1	90:L:0.817;104:M:0.857;128:I:0.828;214:I:0.847;275:I:0.858;304:M:0.857;326:I:0.861;352:L:0.850;354:L:0.828;419:Q:0.835
PID_813207	Usnea_nanji	-5517.91	-5517.91	1	1	1	1	444:A:0.501
PID_813231	Usnea_nanji	-4155.96	-4155.95	1	2.10259	0.920114	1	200:N:0.509;202:S:0.690;327:S:0.559
PID_813239	Usnea_nanji	-2387.76	-2387.55	1	4.87562	0.524383	1	80:E:0.817;129:K:0.602;132:N:0.810;151:R:0.507;177:T:0.516
PID_813248	Usnea_nanji	-6298.07	-6298.07	1	1	1	1	3:G:0.526;207:I:0.505;293:A:0.514;558:D:0.506
PID_813265	Usnea_nanji	-8937.24	-8936.14	1	6.66588	0.137586	1	12:T:0.612;73:D:0.617;76:H:0.636;120:E:0.617;227:R:0.586;276:D:0.631;334:P:0.604;342:K:0.645;499:F:0.622;500:S:0.789;530:D:0.616;679:E:0.891;879:E:0.644
PID_813266	Usnea_nanji	-4726.49	-4726.49	1	1	1	1	NA
PID_813294	Usnea_nanji	-4702.12	-4702.12	1	1	1	1	514:V:0.506
PID_813376	Usnea_nanji	-5707.87	-5707.87	1	1	1	1	NA
PID_813383	Usnea_nanji	-2431.41	-2431.41	1	1	1	1	NA
PID_813388	Usnea_nanji	-956.497	-956.489	1	10.1873	0.900546	1	6:T:0.784
PID_813411	Usnea_nanji	-7382.1	-7382.08	1	1.26982	0.835379	1	26:N:0.783;71:R:0.709;127:R:0.704;190:D:0.775;414:E:0.767;540:D:0.787;566:A:0.768;709:K:0.768;745:E:0.771;748:A:0.778;778:W:0.687
PID_813569	Usnea_nanji	-6522.47	-6522.47	1	1	1	1	13:P:0.572;47:D:0.557;132:K:0.559;204:T:0.582;388:L:0.553
PID_813571	Usnea_nanji	-4320.27	-4320.13	1	4.75308	0.603286	1	95:K:0.697;102:E:0.685;154:H:0.684;373:Q:0.514;461:E:0.682;468:R:0.679
PID_813604	Usnea_nanji	-4476.02	-4476.02	1	1	1	1	448:I:0.512
PID_813611	Usnea_nanji	-2875.36	-2875.35	1	23.6199	0.874123	1	36:Q:0.764
PID_813641	Usnea_nanji	-1932.87	-1930.4	1	999	0.0262375	0.441132	22:T:0.787;140:Y:0.673
PID_813642	Usnea_nanji	-2068.06	-2068.06	1	1	1	1	NA
PID_813644	Usnea_nanji	-5065.11	-5065.06	1	2.10015	0.74758	1	163:R:0.789;208:S:0.809;245:D:0.565;305:K:0.573;442:V:0.811
PID_813647	Usnea_nanji	-3483.46	-3483.07	1	3.113	0.378824	1	23:P:0.886;58:E:0.907;64:V:0.624;74:R:0.896;81:S:0.586;170:K:0.906;271:L:0.860;324:L:0.873
PID_813657	Usnea_nanji	-3138.32	-3138.27	1	1.76028	0.748578	1	43:F:0.854;46:L:0.637;84:E:0.845;175:G:0.708;228:P:0.845;282:L:0.638;303:L:0.832
PID_813664	Usnea_nanji	-992.466	-992.461	1	1.29036	0.921472	1	43:V:0.713;89:D:0.741;90:P:0.754
PID_813675	Usnea_nanji	-4100.81	-4100.65	1	62.5955	0.573315	1	81:K:0.545;440:A:0.529
PID_813685	Usnea_nanji	-3218.21	-3218.2	1	1.79948	0.885852	1	56:T:0.637;111:L:0.597;179:H:0.582
PID_813722	Usnea_nanji	-8816.7	-8816.7	1	1	1	1	208:A:0.513;280:K:0.512;610:V:0.527;792:M:0.540
PID_813746	Usnea_nanji	-3141.69	-3141.69	1	1	1	1	90:L:0.720;277:I:0.727;299:I:0.741;313:T:0.572;374:D:0.539
PID_813749	Usnea_nanji	-2472.47	-2472.47	1	1	1	1	NA
PID_813761	Usnea_nanji	-2350.91	-2350.91	1	1	1	1	2:P:0.665;9:A:0.663;106:D:0.554;244:L:0.636
PID_813842	Usnea_nanji	-3344.83	-3344.38	1	5.17864	0.339672	1	49:A:0.670;110:E:0.772;121:D:0.715;259:E:0.740;266:E:0.733
PID_813853	Usnea_nanji	-2602.03	-2602.03	1	1	1	1	NA
[truncated: 3,465 more rows]

## Sheet: Table S5
Supplementary Table S5. Results of branch site analysis for strategy 2.
cluster	speices	lnl_fix	lnl_nofix	w_fix	w_nofix	P_value	fdr	BEB
PID_100018	Usnea_nanji	-3685.1	-3685.1	1	1	1	1	184:A:0.657;321:E:0.660
PID_100613	Usnea_nanji	-2883.67	-2883.67	1	1	1	1	NA
PID_100772	Usnea_nanji	-5793.7	-5792.79	1	13.7801	0.177238	1	15:L:0.561;55:Q:0.638;80:N:0.648;198:A:0.659;261:R:0.650;346:T:0.658;479:P:0.611;607:K:0.529
PID_101445	Usnea_nanji	-2143.78	-2143.53	1	7.9282	0.478209	1	59:T:0.692;60:C:0.659;205:A:0.705
PID_101448	Usnea_nanji	-5763.2	-5763.13	1	1.61322	0.705046	1	93:D:0.910;118:G:0.894;205:R:0.894;206:N:0.909;315:E:0.896;370:N:0.516;377:V:0.891;389:N:0.910;394:S:0.894;407:S:0.903;416:Q:0.893;431:T:0.907;480:A:0.640;541:D:0.910;553:L:0.900;608:V:0.906
PID_10152	Usnea_nanji	-4104.06	-4103.92	1	3.67942	0.589724	1	13:P:0.662;87:R:0.647;131:P:0.691;212:S:0.659;218:Q:0.644
PID_101681	Usnea_nanji	-2498.13	-2496.47	1	12.1344	0.0683935	0.659637	42:S:0.528;73:H:0.548;115:N:0.724;201:V:0.899
PID_102640	Usnea_nanji	-6282.74	-6282.74	1	1	1	1	209:L:0.541;257:P:0.532;281:D:0.586
PID_105329	Usnea_nanji	-2335.09	-2335.09	1	1	1	1	40:P:0.629;164:V:0.602;234:K:0.623
PID_105333	Usnea_nanji	-3292.49	-3292.49	1	1	1	1	5:K:0.669;8:P:0.690;32:K:0.613;38:K:0.658;74:E:0.705;90:P:0.692;99:L:0.658;101:Y:0.675;127:K:0.517;143:S:0.689;183:A:0.660;332:H:0.677
PID_105633	Usnea_nanji	-2767.62	-2767.47	1	43.0727	0.588182	1	31:P:0.642;311:S:0.630
PID_107054	Usnea_nanji	-8228.57	-8228.57	1	1	1	1	97:N:0.560;394:A:0.540;483:A:0.541;752:G:0.536;797:G:0.557;977:V:0.543;989:E:0.586
PID_109898	Usnea_nanji	-14278.1	-14278.1	1	1	1	1	98:Y:0.692;144:T:0.554;172:T:0.517;257:D:0.740;264:P:0.717;273:V:0.698;289:H:0.509;295:R:0.707;321:E:0.739;396:S:0.544;398:A:0.688;406:P:0.711;410:M:0.756;420:A:0.729;422:S:0.696;452:D:0.742;455:L:0.693;511:S:0.696;527:S:0.692;613:E:0.556;628:A:0.680;637:P:0.684;699:P:0.524;750:V:0.696;779:K:0.543;786:P:0.687;868:G:0.738;880:P:0.687;1121:S:0.718;1383:D:0.700;1424:V:0.694
PID_112656	Usnea_nanji	-3850.03	-3850.03	1	1	1	1	459:N:0.574
PID_114341	Usnea_nanji	-867.679	-867.679	1	1	1	1	NA
PID_114502	Usnea_nanji	-2623.42	-2623.42	1	1	1	1	84:K:0.610;333:E:0.563
PID_114755	Usnea_nanji	-3443.1	-3440.97	1	21.8861	0.0387773	0.470787	67:K:0.602;86:N:0.880;362:G:0.881;387:M:0.981*;388:R:0.743;402:E:0.768;405:G:0.684;406:A:0.881
PID_11647	Usnea_nanji	-3355.87	-3355.87	1	1	1	1	55:S:0.508;92:T:0.542;162:I:0.510;317:N:0.504
PID_116547	Usnea_nanji	-2047.16	-2047.16	1	1	1	1	NA
PID_116967	Usnea_nanji	-2677.76	-2677.76	1	1	1	1	NA
PID_117088	Usnea_nanji	-2559.17	-2559.17	1	1	1	1	NA
PID_117327	Usnea_nanji	-2471.35	-2471.35	1	1	1	1	NA
PID_117350	Usnea_nanji	-2350.03	-2347.88	1	52.704	0.0380563	0.466867	1:M:0.544;2:S:0.555;3:G:0.543;4:Y:0.546;5:I:0.697;6:Q:0.548;7:T:0.563;8:W:0.553;9:H:0.955*;10:D:0.541;11:E:0.538;12:P:0.554;13:A:0.545;14:K:0.542;15:I:0.630;16:S:0.554;17:V:0.556;18:V:0.554;19:R:0.960*;20:K:0.552;21:Q:0.540;22:V:0.971*;23:S:0.555;24:H:0.550;25:G:0.548;26:P:0.552;27:G:0.541;28:F:0.555;29:S:0.554;30:R:0.644;31:E:0.538;32:H:0.547;33:E:0.558;34:T:0.551;35:V:0.553;36:E:0.538;37:L:0.55…
PID_11746	Usnea_nanji	-7142.3	-7142.29	1	1.29999	0.886991	1	48:F:0.715;70:P:0.714;99:K:0.727;527:N:0.708;704:G:0.709;914:N:0.709;928:L:0.717;938:G:0.711;974:G:0.732
PID_11757	Usnea_nanji	-5180.77	-5180.77	1	1	1	1	262:I:0.511;350:I:0.561
PID_119251	Usnea_nanji	-3346.62	-3345.88	1	4.86199	0.223812	1	13:Q:0.752;23:S:0.754;35:Y:0.730;37:K:0.730;121:Q:0.773;153:K:0.757;242:V:0.732;266:L:0.987*;279:D:0.714;345:A:0.715;417:L:0.758
PID_119390	Usnea_nanji	-990.411	-990.133	1	14.8281	0.455751	1	10:H:0.687;51:P:0.700
PID_119605	Usnea_nanji	-5783.59	-5782.48	1	7.80696	0.135693	0.972745	1:M:0.735;2:A:0.739;3:P:0.742;4:R:0.743;5:P:0.742;6:K:0.737;7:T:0.738;8:Y:0.741;9:G:0.739;10:T:0.738;11:R:0.742;12:R:0.739;13:S:0.741;14:Y:0.740;15:A:0.740;16:N:0.738;17:A:0.742;18:T:0.745;19:G:0.750;20:G:0.737;21:L:0.743;22:V:0.740;23:N:0.736;24:G:0.739;25:T:0.738;26:T:0.740;27:A:0.739;28:D:0.738;29:E:0.737;30:S:0.741;31:E:0.744;32:P:0.741;33:N:0.738;34:V:0.743;35:R:0.739;36:R:0.739;37:V:0.739;3…
PID_119801	Usnea_nanji	-3368.44	-3368.44	1	1	1	1	NA
PID_119834	Usnea_nanji	-6944.86	-6944.85	1	1.22282	0.902433	1	29:H:0.690;292:V:0.669;313:V:0.666;342:I:0.673;472:E:0.687;747:K:0.684;768:N:0.677;787:S:0.692
PID_120565	Usnea_nanji	-3670.63	-3665.53	1	999	0.00140566	0.0748085	8:L:0.527;157:E:0.976*;185:D:0.590;229:G:0.511
PID_121634	Usnea_nanji	-7944.96	-7944.96	1	1	1	1	70:A:0.605;101:V:0.598;625:S:0.592;871:V:0.595;968:K:0.621
PID_121778	Usnea_nanji	-4413.77	-4412.13	1	18.1797	0.0702721	0.666789	70:E:0.878;112:G:0.693;141:E:0.901;153:L:0.902;168:G:0.904;207:V:0.773;225:S:0.918;234:S:0.995**;253:R:0.782;254:I:0.905;272:I:0.543;296:E:0.906;377:A:0.857;394:P:0.906;406:K:0.832
PID_122120	Usnea_nanji	-4841.95	-4841.95	1	1	1	1	4:P:0.741;46:T:0.839;130:A:0.847;138:T:0.862;165:V:0.803;166:L:0.671;175:Y:0.753;184:E:0.850;187:M:0.847;240:S:0.506;250:I:0.956*;282:A:0.842;317:T:0.868;325:V:0.802;331:T:0.724;355:F:0.778;361:Q:0.862;388:S:0.527;397:L:0.813;402:Y:0.854;429:P:0.865;433:G:0.865;439:V:0.826
PID_123028	Usnea_nanji	-6970.06	-6968.92	1	6.99229	0.131776	0.964711	56:R:0.705;751:K:0.883
PID_123313	Usnea_nanji	-5379.23	-5379.23	1	1	1	1	58:F:0.596;144:S:0.549;230:A:0.565;312:A:0.562;395:E:0.541;413:N:0.573
PID_123435	Usnea_nanji	-1794.81	-1794.81	1	1	1	1	189:K:0.721;215:A:0.702
PID_123571	Usnea_nanji	-2644.21	-2641.93	1	368.986	0.0328138	0.43047	11:P:0.657;44:V:0.539;89:P:0.712;105:L:0.539;156:L:0.713;166:N:0.794;181:N:0.678
PID_123892	Usnea_nanji	-3433.93	-3431.58	1	15.0181	0.0300353	0.412467	98:G:0.555;147:K:0.615;198:Y:0.593;201:A:0.688;217:P:0.580;239:E:0.594;261:Y:0.917;271:F:0.650;274:Q:0.545
PID_125912	Usnea_nanji	-4768.63	-4768.63	1	1	1	1	357:S:0.603
PID_126507	Usnea_nanji	-2874.35	-2874.35	1	1	1	1	340:T:0.677;394:H:0.672
PID_126972	Usnea_nanji	-12588.7	-12588.7	1	1	1	1	191:K:0.619;264:T:0.619;857:R:0.580;1063:G:0.614;1069:G:0.612;1108:A:0.624;1221:V:0.610;1296:M:0.630;1447:T:0.620;1494:P:0.609;1581:L:0.605
PID_127827	Usnea_nanji	-2278.18	-2278.18	1	1	1	1	290:P:0.568
PID_127839	Usnea_nanji	-985.678	-985.678	1	1	1	1	NA
PID_13068	Usnea_nanji	-4300.61	-4300.61	1	1	1	1	139:S:0.510;331:F:0.510;429:I:0.504
PID_130701	Usnea_nanji	-2819.98	-2819.98	1	1	1	1	NA
PID_130757	Usnea_nanji	-2628.88	-2628.88	1	1	1	1	NA
PID_13148	Usnea_nanji	-5973.32	-5973.32	1	1	1	1	562:V:0.531
PID_131930	Usnea_nanji	-2096.43	-2096.43	1	1	1	1	NA
PID_131931	Usnea_nanji	-2505.68	-2505.68	1	1	1	1	213:T:0.574
PID_132215	Usnea_nanji	-1075.61	-1075.61	1	1	1	1	NA
PID_133735	Usnea_nanji	-3343.98	-3343.98	1	1	1	1	NA
PID_134098	Usnea_nanji	-907.843	-907.843	1	1	1	1	62:K:0.757;94:N:0.765
PID_134414	Usnea_nanji	-4588.7	-4587.65	1	4.28546	0.148524	1	19:A:0.690;27:V:0.595;95:T:0.627;135:F:0.552;190:I:0.557;194:Y:0.980*;265:D:0.616;308:V:0.507;325:I:0.559;329:I:0.983*;414:Y:0.657;417:Y:0.673;418:M:0.507;421:Q:0.675;478:V:0.659;523:A:0.594
PID_134851	Usnea_nanji	-16434.1	-16433.6	1	18.3006	0.306157	1	778:I:0.724;830:A:0.748
PID_134990	Usnea_nanji	-3648.83	-3643.16	1	103.127	0.000761765	0.0555175	56:L:0.962*;150:I:0.959*;175:L:0.954*;181:V:0.951*;235:L:0.704;275:Q:0.939;345:T:0.959*;354:Y:0.960*;477:R:0.606;478:D:0.570
PID_135129	Usnea_nanji	-2580.22	-2580.22	1	1	1	1	NA
PID_135181	Usnea_nanji	-3420.39	-3420.39	1	1	1	1	31:I:0.837;64:A:0.693;84:G:0.850;93:A:0.846;96:V:0.629;102:S:0.573;216:V:0.824;232:I:0.837;281:G:0.507;284:I:0.857
PID_135189	Usnea_nanji	-13989.9	-13989.7	1	2.64082	0.592817	1	NA
PID_135252	Usnea_nanji	-5187.52	-5187.52	1	1	1	1	NA
PID_135305	Usnea_nanji	-3416.63	-3416.62	1	1.48865	0.8898	1	NA
PID_136120	Usnea_nanji	-6765.25	-6765.25	1	1	1	1	NA
PID_136230	Usnea_nanji	-2186.22	-2186.22	1	1	1	1	NA
PID_136629	Usnea_nanji	-6145.08	-6145.08	1	1	1	1	629:M:0.501
PID_136731	Usnea_nanji	-3520.1	-3520.06	1	2.22534	0.789678	1	97:D:0.538;169:K:0.539;242:V:0.571;275:S:0.556
PID_137082	Usnea_nanji	-1393.25	-1393.25	1	1	1	1	9:V:0.823;63:P:0.801;122:K:0.794
PID_137194	Usnea_nanji	-3722.55	-3720.77	1	34.4609	0.0591947	0.604734	192:N:0.912
PID_137205	Usnea_nanji	-3043.16	-3042.9	1	10.8223	0.465962	1	26:A:0.547;49:P:0.533;53:R:0.578;149:V:0.605;374:S:0.566
PID_137524	Usnea_nanji	-14604.8	-14604.8	1	1	1	1	131:K:0.615;171:I:0.629;268:I:0.615;282:I:0.586;329:E:0.627;381:R:0.608;438:A:0.622;566:S:0.616;887:Q:0.589;1024:S:0.614;1291:I:0.617;1586:K:0.620
PID_139158	Usnea_nanji	-1567.33	-1565.86	1	31.5659	0.0863951	0.757723	63:R:0.872;141:S:0.583;168:M:0.532
PID_139260	Usnea_nanji	-3962.01	-3962.01	1	1	1	1	52:N:0.669;55:M:0.689;84:R:0.677
PID_139825	Usnea_nanji	-1376.1	-1376.1	1	1	1	1	NA
PID_139827	Usnea_nanji	-3579	-3579	1	1	1	1	63:N:0.504
PID_139864	Usnea_nanji	-1729.66	-1729.66	1	1	1	1	NA
PID_140445	Usnea_nanji	-3990.02	-3990.02	1	1	1	1	NA
PID_140773	Usnea_nanji	-4913.5	-4913.5	1	1	1	1	16:P:0.729;17:R:0.563;25:P:0.724;29:A:0.736;47:N:0.755;58:P:0.520;64:H:0.749;81:G:0.543;100:D:0.760;144:H:0.744;155:T:0.545;161:I:0.603;197:T:0.765;215:G:0.509;233:S:0.733;275:P:0.731;285:L:0.729;343:A:0.589;355:P:0.732;380:D:0.535;382:M:0.777;433:V:0.742;449:R:0.729
PID_141371	Usnea_nanji	-9418.52	-9418.52	1	1	1	1	NA
PID_141409	Usnea_nanji	-2564.71	-2564.71	1	1	1	1	24:N:0.592;89:Q:0.599;112:V:0.594
PID_141873	Usnea_nanji	-8424.93	-8424.93	1	1	1	1	129:N:0.513;162:I:0.529;512:I:0.519;554:D:0.516
PID_142211	Usnea_nanji	-2042.56	-2042.56	1	1.1242	0.97495	1	70:D:0.563;71:F:0.559;73:S:0.580;74:V:0.557;75:A:0.558;76:Q:0.567;98:L:0.550
PID_144800	Usnea_nanji	-2777.91	-2777.91	1	1	1	1	27:R:0.630;30:D:0.568;31:E:0.604;143:D:0.581;324:L:0.601
PID_144933	Usnea_nanji	-2801.06	-2801.06	1	1	1	1	NA
PID_144937	Usnea_nanji	-5057.91	-5057.91	1	1.19761	0.911956	1	14:T:0.507;23:I:0.654;82:P:0.519;88:A:0.692;137:L:0.657;201:K:0.688;234:A:0.501;239:S:0.735;241:F:0.668;258:S:0.667;264:R:0.691;268:T:0.505;308:D:0.557;335:W:0.672;341:S:0.660;346:V:0.694;370:H:0.661;387:D:0.645;390:T:0.686;415:K:0.649;418:T:0.512;432:W:0.857;437:N:0.545;444:E:0.629
PID_145331	Usnea_nanji	-1467.75	-1467.75	1	1	1	1	NA
PID_145844	Usnea_nanji	-2001.17	-2001.17	1	1	1	1	131:A:0.681;145:A:0.665
PID_146338	Usnea_nanji	-5483.69	-5483.69	1	1	1	1	103:P:0.596;682:I:0.597
PID_146433	Usnea_nanji	-5287.32	-5287.32	1	1.19511	0.952395	1	52:L:0.744;121:N:0.793;150:N:0.778;193:R:0.755;264:P:0.751;567:A:0.768
PID_14689	Usnea_nanji	-3651.5	-3651.5	1	1	1	1	NA
PID_146913	Usnea_nanji	-3318.37	-3318.37	1	1.07137	0.97347	1	33:T:0.798;35:T:0.821;196:E:0.809;234:P:0.804
PID_147223	Usnea_nanji	-3629.6	-3629.6	1	1	1	1	269:Q:0.586;299:L:0.599
PID_148708	Usnea_nanji	-5829.83	-5829.83	1	1	1	1	78:G:0.597;584:S:0.601
PID_148911	Usnea_nanji	-2572.22	-2572.22	1	1	1	1	NA
PID_150389	Usnea_nanji	-877.734	-877.734	1	1	1	1	NA
PID_150490	Usnea_nanji	-2185.29	-2185.29	1	1	1	1	46:Y:0.517;47:E:0.511
PID_150995	Usnea_nanji	-4799.31	-4799.31	1	1	1	1	NA
PID_152435	Usnea_nanji	-4238.79	-4238.69	1	1.82142	0.662338	1	137:V:0.827;180:G:0.826;187:R:0.788;195:D:0.817;262:P:0.815;351:P:0.819;386:I:0.812;445:M:0.823;461:S:0.822;515:P:0.802
PID_153601	Usnea_nanji	-9780.79	-9779.48	1	17.9084	0.105847	0.845397	188:V:0.503;588:S:0.829;951:R:0.509;961:I:0.526
PID_154469	Usnea_nanji	-3987.65	-3981.58	1	31.4566	0.000494134	0.0455113	81:S:0.841;172:F:0.869;243:Y:0.672;262:T:0.911;343:Q:0.906
PID_154713	Usnea_nanji	-3276.64	-3276.64	1	1	1	1	NA
PID_154763	Usnea_nanji	-709.862	-709.862	1	1	1	1	NA
PID_155018	Usnea_nanji	-2854.31	-2853.94	1	3.2083	0.38971	1	89:A:0.882;90:P:0.796;110:V:0.790;123:Y:0.874;134:S:0.927;153:I:0.902;169:S:0.920;171:G:0.895;206:L:0.848;224:A:0.912;241:E:0.904;252:R:0.746;307:R:0.923;315:K:0.615;333:W:0.736
PID_15515	Usnea_nanji	-6267.17	-6262.21	1	286.695	0.00162505	0.0814469	316:N:0.914;454:T:0.567;588:S:0.574
PID_156567	Usnea_nanji	-1707.35	-1707.35	1	1	1	1	NA
PID_156708	Usnea_nanji	-1753.21	-1752.68	1	9.56969	0.299974	1	11:P:0.722;29:T:0.940;87:N:0.528;129:I:0.788;174:A:0.716
PID_157652	Usnea_nanji	-1971.19	-1971.19	1	1	1	1	102:C:0.595;116:N:0.511;166:N:0.567
PID_157820	Usnea_nanji	-1440.49	-1434.7	1	999	0.000664183	0.0505814	1:M:0.554;2:T:0.557;3:V:0.557;4:A:0.557;5:D:0.555;6:L:0.557;7:K:0.555;8:S:0.557;9:Y:0.557;10:I:0.557;11:E:0.554;12:S:0.557;13:E:0.554;14:T:0.556;15:N:0.555;16:I:0.557;17:K:0.558;18:T:0.557;19:G:0.556;20:A:0.557;21:L:0.556;22:R:0.556;23:I:0.557;24:Y:0.557;25:Y:0.557;26:G:0.558;27:N:0.555;28:Q:0.558;29:E:0.554;30:L:0.557;31:V:0.557;32:D:0.555;33:D:0.555;34:A:0.558;35:K:0.555;36:T:0.556;37:L:0.557;3…
PID_158077	Usnea_nanji	-1157.01	-1157.01	1	1	1	1	114:E:0.645
PID_158210	Usnea_nanji	-3001.53	-3001.53	1	1	1	1	NA
PID_158364	Usnea_nanji	-2423.28	-2423.28	1	1	1	1	144:P:0.677;165:D:0.696;264:D:0.666
PID_164326	Usnea_nanji	-3074.74	-3074.74	1	1	1	1	160:S:0.542;200:F:0.598
PID_165101	Usnea_nanji	-8517.1	-8517.1	1	1	1	1	159:A:0.614;241:S:0.595;396:L:0.608;405:M:0.641;669:G:0.605
PID_165668	Usnea_nanji	-2020.77	-2018.15	1	68.8189	0.0221611	0.345619	53:D:0.576;77:A:0.675;234:D:0.589;247:T:0.986*;271:V:0.859
PID_166061	Usnea_nanji	-2502.99	-2502.99	1	1	1	1	280:I:0.513
PID_166067	Usnea_nanji	-9120.15	-9120.15	1	1	1	1	103:K:0.623;126:E:0.619;197:R:0.614;511:A:0.614;775:T:0.613
PID_168007	Usnea_nanji	-3485.35	-3485.35	1	1	1	1	123:T:0.513;361:I:0.518
PID_169467	Usnea_nanji	-4781.37	-4780.98	1	4.11017	0.372428	1	6:P:0.888;44:P:0.720;117:M:0.759;179:K:0.731;205:T:0.755;209:K:0.567;311:P:0.606;324:A:0.700;368:R:0.726;372:S:0.604;373:R:0.754;385:P:0.703;397:G:0.725;444:I:0.585;464:W:0.733
PID_169723	Usnea_nanji	-2308.45	-2308.45	1	1	1	1	69:Y:0.546;195:V:0.610;210:V:0.600
PID_169827	Usnea_nanji	-1567.22	-1567.22	1	1	1	1	NA
PID_171377	Usnea_nanji	-1588.72	-1588.72	1	1	1	1	NA
PID_172348	Usnea_nanji	-5593.07	-5593.07	1	1	1	1	36:A:0.523;51:P:0.519;78:L:0.510;157:S:0.502;208:K:0.509;246:Y:0.519;489:G:0.527;524:P:0.513;624:A:0.527
PID_174149	Usnea_nanji	-2871.04	-2870.8	1	156.756	0.495101	1	180:Q:0.596;218:S:0.542
PID_174462	Usnea_nanji	-2562.2	-2562	1	8.43882	0.518939	1	232:K:0.761
PID_176485	Usnea_nanji	-4484.37	-4484.07	1	6.41174	0.439911	1	49:R:0.588;183:S:0.572;275:K:0.513;400:V:0.555;404:Q:0.738;429:A:0.605;435:Q:0.502;506:R:0.579
PID_176831	Usnea_nanji	-2828.8	-2828.8	1	1	1	1	23:P:0.592;238:I:0.513;273:G:0.600
PID_177324	Usnea_nanji	-3587.54	-3587.53	1	1.32509	0.953216	1	24:E:0.662;27:K:0.661
PID_177365	Usnea_nanji	-1087.88	-1085.15	1	80.9889	0.0194795	0.332573	1:M:0.506;2:S:0.528;3:Y:0.529;4:A:0.528;5:R:0.518;6:S:0.523;7:L:0.631;8:L:0.534;9:T:0.519;10:P:0.526;11:V:0.519;12:L:0.535;13:V:0.520;14:T:0.519;15:L:0.518;16:I:0.521;17:G:0.522;18:V:0.520;19:G:0.958*;20:T:0.519;21:G:0.533;22:M:0.520;23:Q:0.531;24:P:0.518;25:V:0.529;26:L:0.533;27:P:0.529;28:I:0.536;29:S:0.527;30:K:0.516;31:H:0.527;32:R:0.528;33:Q:0.531;34:L:0.530;35:T:0.531;36:V:0.535;37:V:0.520;…
PID_177373	Usnea_nanji	-2754.72	-2754.72	1	1	1	1	15:S:0.555;45:A:0.631;57:A:0.645;58:S:0.538;79:S:0.670;120:P:0.644;130:G:0.662;132:H:0.656;139:H:0.658;156:H:0.659;263:T:0.518
PID_177398	Usnea_nanji	-1783.9	-1783.9	1	1	1	1	NA
PID_177449	Usnea_nanji	-2078.32	-2078.32	1	1	1	1	NA
PID_177727	Usnea_nanji	-15256.9	-15255.1	1	8.85532	0.0585371	0.601158	43:E:0.643;78:K:0.538;90:S:0.613;102:D:0.599;154:S:0.917;192:L:0.577;204:P:0.582;261:A:0.627;447:R:0.598;534:P:0.627;577:G:0.602;643:G:0.601;650:F:0.629;820:R:0.569;875:V:0.638;934:R:0.603;979:P:0.627;1004:A:0.588;1008:N:0.654;1055:Q:0.583;1060:V:0.595;1135:L:0.568;1280:I:0.625;1353:E:0.645;1475:V:0.673
PID_178411	Usnea_nanji	-1266.17	-1266.13	1	2.06984	0.794212	1	3:S:0.536;11:I:0.570;91:F:0.515
PID_178618	Usnea_nanji	-2558.17	-2558.17	1	1	1	1	1:M:0.604;6:V:0.581;23:G:0.607;25:Y:0.582;173:N:0.586
PID_179001	Usnea_nanji	-4635.19	-4635.14	1	1.82678	0.751484	1	225:V:0.504
PID_179021	Usnea_nanji	-22106.2	-22106.2	1	1	1	1	NA
PID_179223	Usnea_nanji	-5397.98	-5397.98	1	1	1	1	NA
PID_179235	Usnea_nanji	-2426.58	-2426.58	1	1	1	1	NA
PID_179402	Usnea_nanji	-969.431	-965.713	1	999	0.00639129	0.172712	10:C:0.740;38:V:0.694;43:H:0.679
PID_179634	Usnea_nanji	-2553.64	-2553.2	1	7.08624	0.344802	1	78:S:0.816;152:K:0.792;182:F:0.787;211:S:0.765;238:Q:0.603;249:D:0.818
PID_179686	Usnea_nanji	-7743.43	-7742.5	1	62.9331	0.172775	1	140:Y:0.808
PID_179688	Usnea_nanji	-4191.6	-4191.6	1	1	1	1	13:V:0.663;16:S:0.550;91:R:0.689;147:T:0.669;418:L:0.674
PID_179771	Usnea_nanji	-8870.84	-8870.84	1	1	1	1	NA
PID_180399	Usnea_nanji	-5787.96	-5787.01	1	5.70643	0.16843	1	23:H:0.866;72:C:0.993**;117:K:0.837;158:R:0.856;161:I:0.834;206:C:0.868;280:F:0.620;303:M:0.751;319:I:0.796;349:H:0.881;374:S:0.831;399:T:0.820;400:F:0.773;406:N:0.661;417:N:0.826;428:R:0.821
PID_18152	Usnea_nanji	-5740.78	-5740.78	1	1.00001	1	1	NA
PID_181590	Usnea_nanji	-4163.73	-4163.63	1	2.7622	0.655037	1	43:A:0.508;84:I:0.512;97:T:0.579;200:V:0.558;218:D:0.516
PID_181607	Usnea_nanji	-1447.33	-1447.33	1	1	1	1	NA
PID_181648	Usnea_nanji	-2314.14	-2313.87	1	4.45638	0.464686	1	3:R:0.504;8:R:0.950*;9:S:0.512;12:V:0.506;13:S:0.511;16:R:0.511;20:R:0.511;21:S:0.506;22:N:0.509;23:P:0.508;24:R:0.503;26:W:0.511;27:Y:0.502;30:P:0.722;32:E:0.519;33:T:0.792;35:E:0.935;36:N:0.503;39:I:0.503;40:T:0.571;41:F:0.600;44:V:0.508;45:I:0.507;46:L:0.501;47:A:0.504;50:P:0.502;53:Y:0.501;54:I:0.672;61:P:0.515;63:T:0.500;64:L:0.510;68:P:0.504;69:R:0.504;72:W:0.511;73:H:0.558;74:H:0.506;77:P:…
PID_181989	Usnea_nanji	-2541.6	-2541.59	1	1.14075	0.928349	1	65:A:0.658;68:A:0.525;79:G:0.659;97:A:0.743;133:I:0.769;184:V:0.608;200:F:0.756;201:G:0.772;207:D:0.748;243:L:0.732
PID_182018	Usnea_nanji	-5021.49	-5021	1	3.61554	0.319425	1	6:L:0.614;13:Q:0.639;82:N:0.637;143:F:0.959*;247:M:0.666;250:E:0.663;351:L:0.643;370:L:0.662;429:Y:0.660;520:K:0.658;527:Q:0.647;583:D:0.604
PID_183888	Usnea_nanji	-2820.42	-2820.42	1	1	1	1	19:A:0.545;97:A:0.511;140:E:0.553;182:I:0.529;218:T:0.517;269:T:0.509
PID_188039	Usnea_nanji	-2079.66	-2078.8	1	999	0.189577	1	NA
PID_190069	Usnea_nanji	-2871.79	-2871.79	1	1	1	1	1:M:0.502;124:T:0.511;134:E:0.502;171:L:0.522;217:K:0.509
PID_190097	Usnea_nanji	-2095.35	-2095.35	1	1	1	1	22:T:0.635;108:D:0.600;127:N:0.640;163:E:0.555;186:H:0.677;191:A:0.546;206:A:0.655
PID_190350	Usnea_nanji	-4563.46	-4563.38	1	2.64565	0.684998	1	107:T:0.669;234:A:0.611;235:E:0.670;315:I:0.658;434:S:0.657
PID_190587	Usnea_nanji	-4101.59	-4101.59	1	1	1	1	57:D:0.863;125:I:0.652;165:T:0.638;175:T:0.862;179:D:0.599;218:A:0.871;239:D:0.858;257:N:0.741;263:I:0.879;264:V:0.696;302:V:0.848;357:R:0.858;380:K:0.637
PID_191726	Usnea_nanji	-3390.66	-3390.66	1	1	1	1	4:A:0.826;39:A:0.950*;40:T:0.949;66:A:0.952*;75:G:0.956*;94:P:0.950;95:F:0.520;103:F:0.956*;104:W:0.945;118:K:0.947;138:A:0.950*;147:V:0.762;155:T:0.795;157:V:0.540;170:Q:0.511;221:F:0.953*;289:T:0.950;335:P:0.950;358:V:0.951*
PID_191979	Usnea_nanji	-6940.96	-6940.96	1	1	1	1	88:R:0.666;120:A:0.670;138:A:0.507;174:V:0.646;210:L:0.641;255:P:0.503;312:D:0.675;371:F:0.673;381:E:0.676;382:M:0.698;395:I:0.538;420:L:0.514;440:L:0.642;442:D:0.688;444:E:0.660;447:D:0.570;478:V:0.640;536:M:0.590;560:A:0.658;567:L:0.699;595:V:0.694;642:T:0.695
PID_192223	Usnea_nanji	-6119.55	-6119.55	1	1	1	1	28:E:0.520;138:A:0.520;159:G:0.520;259:K:0.521;453:D:0.519;492:R:0.533
PID_194377	Usnea_nanji	-3422.51	-3422.51	1	1	1	1	143:L:0.534
PID_194677	Usnea_nanji	-8587.93	-8587.93	1	1	1	1	13:R:0.616;184:T:0.565;275:E:0.585;362:K:0.580;375:P:0.589;380:K:0.578;405:E:0.597;422:A:0.556;514:Q:0.577;516:N:0.611;633:L:0.563;857:G:0.580
PID_194743	Usnea_nanji	-5699.9	-5699.9	1	1	1	1	NA
PID_196253	Usnea_nanji	-924.075	-924.075	1	1	1	1	NA
PID_196501	Usnea_nanji	-3304.76	-3304.76	1	1	1	1	171:A:0.698;253:P:0.680
PID_197443	Usnea_nanji	-1346.76	-1346.66	1	999	0.660639	1	NA
PID_199975	Usnea_nanji	-1968.1	-1968.1	1	1	1	1	216:S:0.701
PID_200527	Usnea_nanji	-4605.28	-4605.28	1	1	1	1	NA
PID_202569	Usnea_nanji	-2514.67	-2514.67	1	1	1	1	NA
PID_202621	Usnea_nanji	-2512.85	-2512.84	1	2.27998	0.861956	1	195:A:0.586;226:A:0.575
PID_202850	Usnea_nanji	-4217.43	-4212.19	1	96.3958	0.00121358	0.0716812	14:K:0.661;99:L:0.706;354:T:0.966*
PID_204169	Usnea_nanji	-3521.52	-3521.52	1	1	1	1	NA
PID_205166	Usnea_nanji	-8000.51	-8000.51	1	1	1	1	NA
PID_206083	Usnea_nanji	-2474.84	-2474.84	1	1	1	1	25:K:0.523
PID_206327	Usnea_nanji	-2243.69	-2243.69	1	1	1	1	NA
PID_206690	Usnea_nanji	-2253.38	-2253.81	1	3.36345	0.352516	1	NA
PID_207495	Usnea_nanji	-2119.61	-2119.61	1	1	1	1	NA
PID_207772	Usnea_nanji	-1854.26	-1854.25	1	1.42765	0.866799	1	4:A:0.545;51:A:0.553;68:E:0.593
PID_208753	Usnea_nanji	-3161.61	-3161.61	1	1	1	1	191:R:0.565
PID_208965	Usnea_nanji	-3032.41	-3030.16	1	24.525	0.0339471	0.437285	36:K:0.534;273:Y:0.974*;336:T:0.743;342:R:0.734
PID_214120	Usnea_nanji	-3611.07	-3611.07	1	1	1	1	26:N:0.508
PID_214236	Usnea_nanji	-14571.7	-14570.7	1	35.3719	0.158581	1	465:Q:0.688
PID_214522	Usnea_nanji	-4490.46	-4490.46	1	1	1	1	NA
PID_214861	Usnea_nanji	-2598.95	-2598.95	1	1	1	1	3:S:0.581;87:P:0.573;100:V:0.612;274:V:0.573
PID_217326	Usnea_nanji	-2681.49	-2681.49	1	1	0.998404	1	NA
PID_21738	Usnea_nanji	-5144.52	-5144.52	1	1	1	1	NA
PID_218057	Usnea_nanji	-4930.13	-4929.25	1	7.14604	0.185046	1	78:T:0.819;166:V:0.799;252:E:0.804;260:S:0.804;265:T:0.824;266:P:0.814;328:S:0.822;362:S:0.803;439:Y:0.983*;526:A:0.797;572:D:0.807
PID_218286	Usnea_nanji	-1801.83	-1801.83	1	1	0.997477	1	NA
PID_220133	Usnea_nanji	-872.138	-872.138	1	9.18796	1	1	NA
PID_220192	Usnea_nanji	-2920.17	-2920.17	1	1	1	1	78:A:0.725;88:Y:0.746;100:N:0.791;113:Q:0.738;115:I:0.806;132:H:0.766;270:R:0.804
PID_22050	Usnea_nanji	-7456.36	-7456.36	1	1	1	1	NA
PID_221326	Usnea_nanji	-2247.12	-2247.12	1	1.67239	0.900419	1	84:I:0.513
PID_221705	Usnea_nanji	-971.337	-971.334	1	1.37262	0.943202	1	109:A:0.646
PID_221951	Usnea_nanji	-1233.52	-1233.42	1	15.7209	0.660973	1	7:T:0.671
PID_221972	Usnea_nanji	-2118.11	-2118.11	1	1	1	1	NA
PID_222042	Usnea_nanji	-9564.66	-9564.42	1	10.7878	0.482824	1	174:G:0.572;225:P:0.524;413:V:0.521;460:I:0.549;589:E:0.542;661:D:0.569;709:I:0.545;869:M:0.572;1048:M:0.572
PID_22422	Usnea_nanji	-7539.89	-7539.89	1	1	1	1	NA
PID_22573	Usnea_nanji	-1791.93	-1791.93	1	1	1	1	43:V:0.666
PID_22830	Usnea_nanji	-3583.33	-3583.33	1	1.17318	0.997015	1	237:R:0.524
PID_228301	Usnea_nanji	-3889.65	-3887.01	1	999	0.0214254	0.344425	167:P:0.592;172:V:0.529;194:E:0.663
PID_228515	Usnea_nanji	-4921.84	-4921.84	1	1	1	1	458:R:0.620;484:A:0.624;579:L:0.596
PID_228611	Usnea_nanji	-4103.43	-4103.43	1	1	1	1	NA
PID_228813	Usnea_nanji	-8853.88	-8850.78	1	3.81772	0.0127365	0.259591	13:L:0.503;76:R:0.508;140:N:0.565;165:E:0.651;170:R:0.524;187:V:0.631;235:W:0.517;321:A:0.549;390:E:0.579;398:G:0.523;403:T:0.527;432:A:0.540;443:S:0.577;475:H:0.511;481:N:0.513;508:E:0.504;509:S:0.517;533:V:0.594;567:F:0.516;582:W:0.561;636:S:0.848;640:A:0.607;660:I:0.868;668:E:0.876;669:T:0.886
PID_228880	Usnea_nanji	-9240.01	-9240.01	1	1	1	1	21:R:0.540;124:S:0.572;169:T:0.522;236:Y:0.583;246:S:0.547;300:N:0.531;425:T:0.524;426:T:0.570;582:P:0.542;682:E:0.522
PID_228896	Usnea_nanji	-4716.33	-4716.31	1	1.69539	0.868489	1	194:L:0.737;419:Q:0.751;528:Q:0.755
PID_229044	Usnea_nanji	-3938.92	-3938.92	1	1	1	1	74:K:0.762;123:A:0.763;198:A:0.609;289:C:0.791;308:A:0.768;393:A:0.766;420:T:0.611
PID_230643	Usnea_nanji	-7121.9	-7121.9	1	1	1	1	493:L:0.540
PID_230949	Usnea_nanji	-5132.81	-5131.92	1	11.4268	0.181901	1	7:G:0.837;73:E:0.543;138:E:0.543;359:I:0.523
PID_232671	Usnea_nanji	-3726.89	-3726.89	1	1	1	1	NA
PID_232675	Usnea_nanji	-776.288	-776.288	1	1	1	1	7:V:0.654;55:I:0.524
PID_23314	Usnea_nanji	-2966.31	-2966.31	1	1	1	1	NA
PID_233145	Usnea_nanji	-3274.87	-3274.47	1	13.0643	0.371236	1	52:N:0.655
PID_233146	Usnea_nanji	-3278.42	-3278.42	1	1	1	1	NA
PID_233151	Usnea_nanji	-1081.6	-1081.6	1	1	1	1	NA
PID_233880	Usnea_nanji	-5752.18	-5751.83	1	3.58018	0.405955	1	63:K:0.699;315:S:0.687;372:Q:0.936;485:L:0.671;528:G:0.710;529:T:0.690;569:P:0.694;638:L:0.678;645:D:0.693;661:I:0.677;664:E:0.712;703:K:0.690
PID_234218	Usnea_nanji	-1686.15	-1686.05	1	2.46004	0.657337	1	1:M:0.979*;8:V:0.976*;18:D:0.979*;60:W:0.975*;88:L:0.977*;113:D:0.880;151:E:0.976*;176:A:0.973*;189:L:0.976*;200:D:0.974*
PID_234274	Usnea_nanji	-9464.54	-9464.54	1	1	1	1	7:K:0.672;8:I:0.686;19:S:0.672;263:K:0.697;270:K:0.659;409:T:0.646;440:G:0.659;447:K:0.696;543:N:0.664;685:A:0.631;716:M:0.674;807:I:0.625;851:Y:0.663;1044:T:0.642;1068:T:0.648;1105:D:0.672
PID_235074	Usnea_nanji	-3563.48	-3560.8	1	32.4306	0.0206372	0.342168	34:S:0.941;79:A:0.772;163:N:0.798;184:I:0.747;252:G:0.781;334:L:0.776
PID_235278	Usnea_nanji	-2656.24	-2655.65	1	46.4777	0.274101	1	159:A:0.611;211:E:0.577;277:V:0.528
PID_235398	Usnea_nanji	-2449.92	-2449.92	1	1	1	1	82:P:0.738;132:P:0.715;165:Q:0.716;173:A:0.714
PID_235527	Usnea_nanji	-2664.78	-2664.21	1	3.98569	0.286651	1	37:D:0.656;54:G:0.723;120:I:0.769;190:Q:0.738;251:E:0.711;252:I:0.731;273:S:0.716;383:I:0.676;389:A:0.990**;393:K:0.658
PID_235531	Usnea_nanji	-2705.33	-2701.64	1	87.5549	0.00664303	0.176266	321:S:0.974*;361:D:0.650
PID_235541	Usnea_nanji	-2416.49	-2416.48	1	1.42232	0.872881	1	104:V:0.691;164:V:0.692
PID_235818	Usnea_nanji	-5348.53	-5348.53	1	1	1	1	NA
PID_235834	Usnea_nanji	-1914.41	-1911.76	1	14.3624	0.0212178	0.344425	12:F:0.503;28:A:0.642;70:T:0.679;74:I:0.537;81:E:0.914;84:I:0.631;88:T:0.638;95:Y:0.827;105:P:0.536;134:E:0.723
PID_235933	Usnea_nanji	-3357.25	-3357.19	1	3.61113	0.734682	1	333:I:0.518;349:A:0.508
PID_236006	Usnea_nanji	-3049.15	-3048.8	1	2.376	0.406919	1	22:N:0.619;100:D:0.619;128:D:0.629;188:N:0.629;213:F:0.676;258:A:0.624;292:I:0.617
PID_236105	Usnea_nanji	-4000.76	-4000.76	1	1	1	1	NA
PID_236111	Usnea_nanji	-1498.82	-1498.82	1	1	1	1	NA
PID_236211	Usnea_nanji	-3902.48	-3902.44	1	2.96964	0.780621	1	18:Y:0.704;31:P:0.690;108:N:0.713;164:P:0.691;196:A:0.696;216:N:0.712
PID_236995	Usnea_nanji	-1850.04	-1848.02	1	16.6878	0.0444715	0.507356	43:S:0.648;50:K:0.643;72:R:0.798;94:L:0.611;138:I:0.564;142:Q:0.810;199:Q:0.989*
PID_237313	Usnea_nanji	-4141.6	-4137.21	1	119.891	0.00304489	0.115363	49:P:0.775;232:Q:0.788;392:L:0.583;441:Q:0.573
PID_237434	Usnea_nanji	-2264.84	-2264.84	1	1	1	1	21:Q:0.502
PID_240933	Usnea_nanji	-1424.78	-1424.78	1	1	0.998872	1	NA
PID_244465	Usnea_nanji	-1296.39	-1295.84	1	34.1776	0.295067	1	20:S:0.706
PID_245045	Usnea_nanji	-2769.24	-2768.59	1	8.82733	0.253482	1	89:M:0.652;165:S:0.660;170:N:0.630;174:F:0.686;204:A:0.675;286:V:0.650;321:G:0.655
PID_245080	Usnea_nanji	-5797.42	-5797.35	1	1.47331	0.706929	1	23:L:0.765;30:D:0.784;57:G:0.767;115:D:0.794;207:V:0.769;224:D:0.809;229:V:0.763;239:Q:0.757;504:A:0.794;520:G:0.762;541:S:0.779;574:E:0.775;614:T:0.789
PID_245156	Usnea_nanji	-3752.5	-3751.06	1	19.047	0.0899462	0.772884	23:V:0.953*;88:H:0.769;160:T:0.766;274:V:0.750;356:D:0.755
PID_245244	Usnea_nanji	-19362.3	-19362.3	1	1	1	1	70:L:0.627;87:G:0.633;708:T:0.622;815:A:0.613;971:A:0.633;1032:V:0.601;1213:I:0.621;1350:E:0.627;1426:I:0.621;1654:R:0.593;1717:T:0.596;1812:R:0.549;1850:Q:0.578;2307:V:0.613;2507:I:0.611
PID_245643	Usnea_nanji	-13696	-13695.1	1	26.4552	0.168323	1	21:S:0.609;192:Q:0.599;220:T:0.632;269:S:0.596;311:N:0.631;399:P:0.601;488:R:0.599;593:S:0.627;1061:R:0.745;1327:T:0.610
PID_246218	Usnea_nanji	-6002.57	-6002.57	1	1	1	1	65:E:0.734;114:E:0.739;205:G:0.732;237:K:0.560;325:A:0.768;383:K:0.735;386:K:0.764;455:K:0.743;458:I:0.728;524:L:0.699;546:P:0.714;597:H:0.744;629:V:0.903
PID_246293	Usnea_nanji	-2897.14	-2897.14	1	1.32503	0.932519	1	NA
PID_246803	Usnea_nanji	-15771.9	-15771.9	1	1	1	1	NA
PID_247814	Usnea_nanji	-906.934	-906.934	1	1	1	1	12:D:0.794
PID_247836	Usnea_nanji	-5483.87	-5483.86	1	1.18035	0.906586	1	5:R:0.526;22:K:0.641;71:T:0.507;87:I:0.645;117:S:0.635;141:T:0.616;144:M:0.649;161:Q:0.621;184:Y:0.632;194:N:0.636;331:L:0.622;361:A:0.604;384:L:0.634;399:I:0.636
PID_247878	Usnea_nanji	-3008.72	-3006.19	1	41.8748	0.0245487	0.369319	2:R:0.778;24:F:0.772;32:G:0.566;98:A:0.803;100:R:0.605;106:T:0.807;153:R:0.918;154:E:0.589;158:G:0.704;164:H:0.709;172:R:0.581;223:L:0.597;224:C:0.738;233:Y:0.719;243:V:0.503;248:W:0.603;264:R:0.801
PID_247956	Usnea_nanji	-6202.56	-6202.45	1	1.72136	0.648657	1	136:I:0.760;141:T:0.747;154:H:0.751;238:D:0.764;301:N:0.765;415:S:0.780;516:A:0.743;520:K:0.764;580:L:0.752;588:S:0.805;593:P:0.772;686:S:0.747;733:P:0.736
PID_247983	Usnea_nanji	-2546.48	-2544.69	1	16.1057	0.0589751	0.604597	3:T:0.985*;159:E:0.687;351:G:0.670
PID_249318	Usnea_nanji	-5099.21	-5099.21	1	1	1	1	243:D:0.625;255:R:0.618;640:F:0.584
PID_249403	Usnea_nanji	-4247.6	-4247.6	1	1	1	1	NA
PID_250420	Usnea_nanji	-2704.94	-2704.94	1	1	1	1	106:A:0.547;211:E:0.550;213:V:0.533
PID_253006	Usnea_nanji	-3315.17	-3312.55	1	106.951	0.0218531	0.344425	324:S:0.924
PID_25369	Usnea_nanji	-3148.24	-3148.24	1	1	1	1	27:P:0.590;79:P:0.564;81:P:0.587;100:N:0.598;230:I:0.577;326:H:0.577;358:F:0.585
PID_256058	Usnea_nanji	-2966.41	-2965.01	1	35.9131	0.0943308	0.797054	99:C:0.645;147:F:0.697;149:Q:0.529;164:D:0.648;187:A:0.599
PID_256404	Usnea_nanji	-2150.33	-2150.33	1	1	1	1	32:F:0.704;76:S:0.700;125:L:0.722;200:G:0.689;207:A:0.681
PID_257660	Usnea_nanji	-4481.83	-4481.83	1	1	1	1	277:A:0.527;392:V:0.504
PID_257897	Usnea_nanji	-1281.35	-1280.48	1	7.48343	0.18792	1	1:M:0.961*;2:P:0.620;108:N:0.575;118:E:0.529
PID_258003	Usnea_nanji	-3927.97	-3927.97	1	1	1	1	150:G:0.670;205:I:0.721;257:E:0.676
PID_259071	Usnea_nanji	-1168.59	-1168.59	1	1	1	1	NA
PID_259109	Usnea_nanji	-3747.15	-3745.97	1	9.20957	0.123844	0.929616	94:P:0.561;111:A:0.511;120:E:0.775;213:C:0.510;237:T:0.684
PID_260256	Usnea_nanji	-5142.78	-5142.78	1	1	1	1	NA
PID_260440	Usnea_nanji	-2648.21	-2647.52	1	12.7077	0.240717	1	75:G:0.879
PID_261046	Usnea_nanji	-2171	-2171	1	1	1	1	3:T:0.680;8:I:0.671;104:E:0.722;180:L:0.690;205:S:0.704
PID_261874	Usnea_nanji	-1899.33	-1898.75	1	144.965	0.283353	1	1:K:0.510;2:I:0.509;3:I:0.524;4:A:0.737;5:P:0.519;6:M:0.521;7:A:0.615;8:T:0.514;9:H:0.783;10:Y:0.511;11:R:0.513;12:D:0.503;13:H:0.515;14:H:0.504;15:K:0.522;16:I:0.534;17:V:0.506;18:K:0.510;19:A:0.518;20:I:0.506;21:E:0.510;22:K:0.512;23:C:0.514;24:S:0.520;25:L:0.513;26:Q:0.518;27:E:0.516;28:T:0.560;29:F:0.512;30:G:0.507;31:P:0.512;32:E:0.513;33:V:0.508;34:T:0.515;35:S:0.513;36:T:0.507;37:G:0.522;3…
PID_262032	Usnea_nanji	-3481.18	-3481.18	1	1	1	1	100:E:0.719;152:V:0.742;189:S:0.736;262:V:0.712;273:H:0.753;308:I:0.732;401:I:0.723;438:I:0.723
PID_262296	Usnea_nanji	-2526.98	-2526.98	1	1	1	1	NA
PID_262715	Usnea_nanji	-7680.29	-7680.29	1	1	1	1	NA
PID_262716	Usnea_nanji	-2730.02	-2730.02	1	1	1	1	286:I:0.651;298:P:0.660
PID_262896	Usnea_nanji	-1291.25	-1291.25	1	1	1	1	NA
PID_262897	Usnea_nanji	-1117.42	-1117.42	1	1	1	1	49:T:0.929;57:T:0.927
PID_263424	Usnea_nanji	-4601.64	-4601.64	1	1	1	1	19:T:0.570;86:N:0.560;375:V:0.576;456:D:0.559
PID_264199	Usnea_nanji	-2017.71	-2016.47	1	45.8591	0.115446	0.887393	9:Q:0.651;66:S:0.727;71:D:0.731
PID_264214	Usnea_nanji	-1973.54	-1973.26	1	3.19486	0.455056	1	4:I:0.666;27:P:0.682;111:Y:0.509
PID_264730	Usnea_nanji	-2027.48	-2027.47	1	3.65927	0.930475	1	20:P:0.535;43:S:0.588;160:H:0.602;198:Q:0.572
PID_264879	Usnea_nanji	-809.961	-809.921	1	1.41225	0.777837	1	NA
PID_272481	Usnea_nanji	-1575.98	-1575.97	1	1.27665	0.868689	1	NA
PID_272488	Usnea_nanji	-6759.03	-6759.03	1	1	1	1	NA
PID_272670	Usnea_nanji	-3403.78	-3403.78	1	1	1	1	5:H:0.503;132:S:0.535;165:I:0.522;214:Q:0.539
PID_272872	Usnea_nanji	-614.602	-614.553	1	11.9696	0.754022	1	21:T:0.567
PID_273187	Usnea_nanji	-5371.4	-5371.4	1	1	1	1	48:P:0.676;272:E:0.696;278:P:0.677;316:S:0.665;377:L:0.670
PID_273723	Usnea_nanji	-5073.8	-5070.55	1	53.8286	0.010785	0.239558	140:A:0.506;336:C:0.659;358:Y:0.621;376:R:0.616
PID_273793	Usnea_nanji	-12939	-12938.9	1	1.69835	0.739598	1	436:E:0.565;494:V:0.602;551:K:0.608;633:K:0.567;658:D:0.554;694:Q:0.563;774:K:0.568;885:F:0.610;1013:F:0.588;1314:I:0.570;1354:F:0.609;1373:K:0.568;1422:Y:0.577
PID_273888	Usnea_nanji	-2582.19	-2582.19	1	1	1	1	18:H:0.554;62:N:0.551;178:A:0.536
PID_273997	Usnea_nanji	-3462.63	-3461.39	1	8.47943	0.115411	0.887393	3:P:0.547;72:G:0.509;109:V:0.531;193:K:0.915;280:G:0.517
PID_274103	Usnea_nanji	-1935.19	-1935.19	1	1	1	1	NA
PID_274493	Usnea_nanji	-3009.81	-3009.79	1	1.20175	0.836257	1	2:A:0.891;85:S:0.910;125:Q:0.907;223:V:0.909;324:E:0.728;331:D:0.907;335:D:0.914
PID_275540	Usnea_nanji	-2125.59	-2123.59	1	18.5355	0.0459248	0.52007	64:A:0.519;70:S:0.613;71:D:0.926;72:S:0.994**;82:T:0.923;96:A:0.923;123:A:0.933;235:T:0.923
PID_276168	Usnea_nanji	-4077.45	-4075.75	1	14.4575	0.0650335	0.63986	26:E:0.941;116:V:0.580;200:W:0.612;346:Y:0.634;450:P:0.610
PID_276785	Usnea_nanji	-2898.34	-2898.34	1	1	1	1	8:L:0.722;257:K:0.717
PID_276790	Usnea_nanji	-5903.46	-5903.45	1	2.12387	0.896208	1	NA
PID_277027	Usnea_nanji	-5908.17	-5906.27	1	999	0.0513045	0.558162	294:E:0.584;365:I:0.769;654:Q:0.553;684:P:0.531;729:Q:0.543
PID_27731	Usnea_nanji	-3488.15	-3486.28	1	14.9441	0.0528814	0.566904	52:K:0.633;82:V:0.785;220:D:0.975*
PID_277736	Usnea_nanji	-6271.99	-6271.99	1	1	1	1	142:A:0.524
PID_278305	Usnea_nanji	-5140.93	-5140.93	1	1	1	1	NA
PID_27886	Usnea_nanji	-3769.41	-3766.47	1	671.458	0.0153237	0.291747	91:Q:0.687;252:G:0.848;327:G:0.666
PID_279114	Usnea_nanji	-947.362	-947.361	1	1.21503	0.961221	1	60:F:0.642
PID_279230	Usnea_nanji	-1542.86	-1542.86	1	1	1	1	NA
PID_279951	Usnea_nanji	-4316.07	-4313.45	1	10.7369	0.0221454	0.345619	20:A:0.633;38:T:0.861;70:T:0.817;111:T:0.869;182:T:0.817;183:A:0.861;197:A:0.982*;218:I:0.862;240:Q:0.824;244:N:0.825;277:N:0.822;326:G:0.735;366:T:0.886;368:F:0.859;370:N:0.861
PID_281062	Usnea_nanji	-1333.19	-1333.19	1	1	1	1	8:Q:0.715
PID_281069	Usnea_nanji	-1808.73	-1808.73	1	1	1	1	NA
PID_282645	Usnea_nanji	-4604.63	-4604.34	1	8.01975	0.440352	1	89:S:0.727
PID_282806	Usnea_nanji	-2356.46	-2356.46	1	1	1	1	215:S:0.504
PID_282933	Usnea_nanji	-3488.92	-3488.92	1	1	1	1	NA
PID_282950	Usnea_nanji	-3556.25	-3554.22	1	9.69202	0.043748	0.504005	12:F:0.521;16:R:0.509;31:I:0.510;78:E:0.848;136:T:0.518;139:D:0.786;143:K:0.515;145:R:0.507;169:S:0.502;172:C:0.539;186:C:0.830;204:C:0.505;217:P:0.510;255:W:0.508;270:G:0.515;271:S:0.509;272:A:0.504;280:S:0.501;284:G:0.512
PID_282980	Usnea_nanji	-2303.67	-2303.67	1	1	1	1	NA
PID_283089	Usnea_nanji	-2730.74	-2730.74	1	1	1	1	41:A:0.555;69:I:0.598;94:E:0.520
PID_28310	Usnea_nanji	-4834.52	-4834.52	1	1	1	1	13:S:0.637;69:A:0.690;164:V:0.636;284:I:0.657;288:N:0.670;435:T:0.650;437:A:0.645;440:D:0.684;445:M:0.728;483:S:0.701
PID_283271	Usnea_nanji	-1646.05	-1646.05	1	1	1	1	83:M:0.723
PID_283757	Usnea_nanji	-1704.27	-1704.27	1	1	1	1	97:P:0.748;114:A:0.705;120:P:0.721;228:A:0.716
PID_284307	Usnea_nanji	-1811.34	-1811.31	1	2.28731	0.802053	1	NA
PID_284364	Usnea_nanji	-3629.83	-3629.83	1	1	1	1	NA
PID_284669	Usnea_nanji	-1861.34	-1861.34	1	1	1	1	138:L:0.581
PID_285236	Usnea_nanji	-5226.58	-5226.58	1	1	1	1	NA
PID_285585	Usnea_nanji	-11893.7	-11893.7	1	1.31	0.754156	1	33:G:0.775;39:P:0.573;73:N:0.788;109:I:0.519;156:R:0.784;194:I:0.789;201:K:0.775;212:V:0.764;214:P:0.641;241:L:0.782;286:D:0.779;294:A:0.672;352:T:0.773;370:T:0.556;373:N:0.769;376:D:0.767;434:D:0.766;524:A:0.766;565:D:0.554;668:A:0.766;679:S:0.697;766:F:0.776;789:L:0.768;809:V:0.618;832:L:0.664;840:T:0.637;850:I:0.776;857:F:0.581;934:V:0.765;990:Q:0.500;1001:F:0.786;1018:Q:0.766;1232:D:0.767;126…
PID_285600	Usnea_nanji	-3728.82	-3727.36	1	14.3181	0.0870472	0.760791	92:K:0.557;129:S:0.534;160:D:0.569;214:E:0.807;226:D:0.527;320:N:0.558;324:K:0.553
PID_28597	Usnea_nanji	-9276.15	-9276.14	1	1.17192	0.887158	1	118:E:0.622;176:S:0.633;201:M:0.647;393:M:0.677;395:A:0.619;441:D:0.644;478:Q:0.613;602:A:0.593;673:T:0.577;709:E:0.609;739:A:0.591;759:V:0.596;799:S:0.625
PID_286249	Usnea_nanji	-1939.13	-1939.13	1	1	1	1	66:D:0.513;206:T:0.532
PID_286734	Usnea_nanji	-3113.12	-3113.05	1	2.01946	0.71791	1	31:T:0.615;64:T:0.566;75:E:0.581
PID_286792	Usnea_nanji	-2159.02	-2159.02	1	1	1	1	95:V:0.636;123:L:0.670
PID_286912	Usnea_nanji	-12979.2	-12978	1	44.0134	0.129719	0.959113	365:S:0.544;818:G:0.792
PID_287045	Usnea_nanji	-4523.69	-4521.56	1	15.1637	0.0389664	0.472105	104:D:0.672;115:A:0.538;164:V:0.652;225:L:0.666;234:E:0.670;286:I:0.538;290:A:0.503;293:S:0.684;296:M:0.556;336:T:0.525;405:H:0.692;423:D:0.978*;439:L:0.627;483:P:0.703
PID_287532	Usnea_nanji	-1231.61	-1225.39	1	999	0.000420942	0.0435735	1:M:0.622;98:Q:0.966*;103:D:0.503
PID_28837	Usnea_nanji	-2457.28	-2457.28	1	1	1	1	47:D:0.669;178:I:0.718;265:W:0.697
PID_288679	Usnea_nanji	-4704.97	-4704.97	1	1	1	1	NA
PID_289433	Usnea_nanji	-1969.83	-1969.83	1	1	1	1	188:I:0.715
PID_289727	Usnea_nanji	-4394.5	-4394.5	1	1	1	1	NA
PID_291003	Usnea_nanji	-4420.84	-4420.84	1	1	1	1	NA
PID_292149	Usnea_nanji	-9117.44	-9116.41	1	374.529	0.151868	1	26:L:0.530;54:P:0.554;93:A:0.588;219:L:0.554;270:K:0.555;272:G:0.549;412:T:0.556;458:K:0.558;523:E:0.553;558:A:0.566;640:N:0.567;745:H:0.564;839:L:0.569;1061:R:0.790
PID_293056	Usnea_nanji	-2576.24	-2576.24	1	1	1	1	70:Y:0.511;186:K:0.557
PID_293547	Usnea_nanji	-3605.86	-3605.86	1	1	1	1	364:Y:0.539;451:E:0.571
PID_294227	Usnea_nanji	-2179.59	-2179.59	1	1	1	1	NA
PID_295694	Usnea_nanji	-4929.22	-4929.14	1	1.81701	0.684658	1	15:G:0.568;71:N:0.610;80:H:0.608;192:A:0.568;193:E:0.571;256:M:0.593;475:Q:0.569;540:H:0.577;544:M:0.592;578:R:0.579
PID_295854	Usnea_nanji	-6727.55	-6727.52	1	1.26551	0.828228	1	6:S:0.795;81:S:0.846;107:P:0.827;162:D:0.829;164:A:0.606;169:N:0.730;179:L:0.768;182:E:0.827;220:I:0.827;262:Q:0.742;263:N:0.785;280:E:0.837;295:I:0.829;355:A:0.829;357:F:0.834;420:V:0.824;456:R:0.831;468:Q:0.837;491:W:0.720;518:K:0.845;560:S:0.728;566:L:0.823;592:T:0.847;645:T:0.778;660:A:0.829;696:R:0.747
PID_295860	Usnea_nanji	-12406.3	-12406.3	1	1	1	1	205:Y:0.737;290:M:0.561;330:F:0.736;425:P:0.721;529:Y:0.739;616:Q:0.728;689:S:0.698;793:R:0.731;1094:M:0.745;1189:I:0.733;1194:K:0.734;1198:N:0.507
PID_296019	Usnea_nanji	-2315.82	-2315.82	1	1	1	1	52:A:0.503;57:N:0.543
PID_296043	Usnea_nanji	-2005.35	-2005.35	1	1	0.998872	1	NA
PID_296591	Usnea_nanji	-3103.27	-3103.27	1	1	1	1	93:P:0.570;159:H:0.560;258:A:0.541;293:R:0.538;337:S:0.586
PID_297086	Usnea_nanji	-901.243	-901.23	1	1.91309	0.87135	1	81:A:0.649
PID_297993	Usnea_nanji	-2061.93	-2061.83	1	33.1246	0.653291	1	24:P:0.620
PID_298457	Usnea_nanji	-3125.2	-3125.2	1	1	0.990426	1	41:P:0.528;348:P:0.526;369:V:0.507
PID_298668	Usnea_nanji	-1269.94	-1269.73	1	30.3746	0.526508	1	4:S:0.794;161:G:0.804
PID_298975	Usnea_nanji	-5696.64	-5695.7	1	29.9641	0.171136	1	100:D:0.519;459:D:0.508;566:R:0.708
PID_299085	Usnea_nanji	-6154.04	-6151.19	1	999	0.016999	0.306103	NA
PID_299087	Usnea_nanji	-1185.01	-1184.87	1	2.42472	0.590446	1	NA
PID_299462	Usnea_nanji	-1044.13	-1044.13	1	1	1	1	156:T:0.765
PID_301616	Usnea_nanji	-2526.38	-2526.08	1	16.1416	0.441095	1	120:Q:0.588;127:M:0.585;277:V:0.563
PID_302181	Usnea_nanji	-4186.43	-4186.43	1	1	1	1	30:A:0.502
PID_302704	Usnea_nanji	-2405.14	-2403.27	1	93.3335	0.0532736	0.570066	44:G:0.561;45:K:0.594;64:Y:0.706;69:A:0.508;97:P:0.618;168:S:0.533;192:V:0.659
PID_303600	Usnea_nanji	-3771.88	-3771.86	1	2.75371	0.828016	1	NA
PID_303681	Usnea_nanji	-894.392	-894.392	1	1	1	1	NA
PID_303688	Usnea_nanji	-3468.06	-3468.06	1	1	1	1	NA
PID_304300	Usnea_nanji	-1540.6	-1540.12	1	4.78614	0.328071	1	11:R:0.976*;25:A:0.527;28:T:0.504;32:A:0.607;54:D:0.833;62:S:0.974*;73:T:0.776;80:M:0.530;90:P:0.961*;125:V:0.979*;146:G:0.775
PID_304340	Usnea_nanji	-3283.25	-3283.25	1	1	1	1	NA
PID_304899	Usnea_nanji	-3436.69	-3436.2	1	7.37624	0.324204	1	9:D:0.555;92:S:0.749;100:S:0.605;278:I:0.564;305:V:0.567
PID_304946	Usnea_nanji	-2947.24	-2947.24	1	1	1	1	110:S:0.531
PID_305089	Usnea_nanji	-6545.96	-6545.96	1	1.36383	0.949925	1	236:T:0.511
PID_305314	Usnea_nanji	-4162.63	-4162.63	1	1	1	1	79:R:0.563;126:T:0.578;423:R:0.600
PID_30559	Usnea_nanji	-2666.77	-2663.65	1	21.7427	0.0124626	0.259152	35:P:0.742;44:T:0.706;74:F:0.969*;97:C:0.685;132:N:0.500;142:L:0.692;187:L:0.503;188:Q:0.510;197:C:0.721;247:M:0.582
PID_305848	Usnea_nanji	-1774.74	-1774.74	1	1	1	1	191:A:0.525
PID_306190	Usnea_nanji	-2696.45	-2694.03	1	26.0211	0.0278478	0.393492	104:V:0.934;191:Q:0.537;192:S:0.616;209:V:0.590
PID_30629	Usnea_nanji	-6283.73	-6282.08	1	17.0821	0.0694149	0.666275	95:K:0.940;96:K:0.634;221:V:0.578;271:L:0.568;287:L:0.640;392:S:0.622;682:K:0.641
PID_306317	Usnea_nanji	-1615.89	-1615.89	1	1	1	1	NA
PID_306395	Usnea_nanji	-1178.09	-1178.09	1	1	1	1	NA
PID_306505	Usnea_nanji	-3264.35	-3264.35	1	1	1	1	NA
PID_306986	Usnea_nanji	-6174.71	-6174.71	1	1	1	1	30:R:0.542;107:S:0.548;119:L:0.535;136:V:0.594;149:H:0.593;153:I:0.570;172:I:0.558;186:D:0.559;204:L:0.547;380:P:0.560;486:E:0.556;506:G:0.873;627:G:0.559
PID_307366	Usnea_nanji	-5558.95	-5557.22	1	609.191	0.0624295	0.622597	26:R:0.842;132:I:0.613;403:L:0.567;530:P:0.552
PID_307492	Usnea_nanji	-4869.26	-4867.31	1	22.7177	0.0485944	0.540717	28:I:0.754;228:H:0.729;284:K:0.956*;524:Q:0.715;598:A:0.734
PID_307955	Usnea_nanji	-4706.68	-4706.63	1	1.60164	0.762814	1	96:A:0.694;258:E:0.732;345:A:0.694;399:P:0.668;474:V:0.749
PID_308195	Usnea_nanji	-6979.93	-6979.93	1	1	0.986602	1	112:N:0.714;217:N:0.718;258:R:0.698;359:A:0.716;467:A:0.677;501:D:0.710;518:N:0.704;813:V:0.672
PID_308277	Usnea_nanji	-3225.16	-3225.16	1	1	1	1	181:P:0.501
PID_30840	Usnea_nanji	-943.071	-943.071	1	2.45336	0.987234	1	NA
PID_309122	Usnea_nanji	-3229.95	-3228.96	1	5.73646	0.158565	1	16:D:0.863;98:A:0.518;156:W:0.546;193:G:0.513;208:I:0.530;248:K:0.521;249:C:0.524;283:E:0.870
PID_309278	Usnea_nanji	-6336.23	-6336.18	1	1.85923	0.759973	1	143:L:0.704;146:S:0.714;275:E:0.730;354:T:0.738;659:G:0.748;793:V:0.729
PID_309691	Usnea_nanji	-10073.3	-10073.3	1	1	1	1	NA
PID_310483	Usnea_nanji	-3485.37	-3485.37	1	1	1	1	217:R:0.647
PID_310702	Usnea_nanji	-4268.32	-4268.32	1	2.06293	0.934851	1	64:S:0.503;252:E:0.581
PID_313429	Usnea_nanji	-6735.06	-6735.06	1	1	1	1	NA
PID_316535	Usnea_nanji	-2554.58	-2551.45	1	21.8563	0.0123693	0.258906	43:V:0.648;61:G:0.503;68:V:0.549;74:A:0.676;92:F:0.939
PID_316587	Usnea_nanji	-3379.16	-3379.16	1	1	1	1	80:A:0.559;219:L:0.606;265:I:0.553
PID_317595	Usnea_nanji	-4298.55	-4298.55	1	1.01256	0.997743	1	239:I:0.662;364:I:0.664
PID_318001	Usnea_nanji	-4651.09	-4651.09	1	1	1	1	NA
PID_318277	Usnea_nanji	-4625.98	-4623.29	1	30.9599	0.0201598	0.337494	165:N:0.527;216:F:0.576;299:D:0.830
PID_318749	Usnea_nanji	-7694.32	-7694.32	1	1	1	1	NA
PID_318887	Usnea_nanji	-2290.28	-2290.17	1	2.4506	0.647699	1	15:D:0.690;46:A:0.747;52:S:0.742;76:G:0.784;221:G:0.700;236:I:0.725;291:N:0.738
PID_318961	Usnea_nanji	-540.387	-540.387	1	9.36405	1	1	NA
PID_319177	Usnea_nanji	-3931.13	-3930.99	1	2.29967	0.600285	1	50:T:0.612;71:D:0.631;130:Q:0.621;150:E:0.615;221:K:0.621;260:R:0.622;261:Y:0.610
PID_320872	Usnea_nanji	-4815.51	-4815.47	1	2.83117	0.764793	1	34:P:0.661;168:S:0.657;177:Q:0.644;204:V:0.638;414:S:0.636
PID_320893	Usnea_nanji	-9774.05	-9772.43	1	38.5702	0.0720392	0.681352	1016:E:0.796
PID_321134	Usnea_nanji	-3237.27	-3237.27	1	1	1	1	59:V:0.556;216:F:0.525;219:A:0.557
PID_321275	Usnea_nanji	-6174.89	-6174.39	1	5.47271	0.315905	1	222:H:0.870
PID_321821	Usnea_nanji	-5251.35	-5251.35	1	1	1	1	103:M:0.773;175:D:0.734;179:T:0.765;367:P:0.694;596:T:0.718;607:P:0.749;615:P:0.750
PID_321926	Usnea_nanji	-4734.11	-4734.11	1	1	1	1	297:P:0.890
PID_322200	Usnea_nanji	-6488.88	-6488.88	1	2.16445	0.938919	1	NA
PID_322253	Usnea_nanji	-3431.25	-3431.23	1	2.62848	0.840374	1	30:K:0.505;31:S:0.746;61:T:0.547;74:S:0.579;85:I:0.736;103:V:0.553;125:G:0.542;138:F:0.507;169:L:0.515;201:I:0.591
PID_322266	Usnea_nanji	-3231.28	-3228.48	1	23.1104	0.017924	0.317543	8:L:0.539;9:Q:0.501;14:D:0.511;26:L:0.936;27:V:0.825;30:A:0.518;36:P:0.917;37:R:0.507;38:F:0.516;39:P:0.951*;43:N:0.512;49:G:0.516;51:I:0.562;60:L:0.565;62:A:0.621;67:C:0.867;75:N:0.504;77:M:0.575;79:H:0.840;80:V:0.501;85:N:0.820;86:S:0.902;91:V:0.891;97:M:0.777;98:S:0.506;101:D:0.563;102:V:0.939;104:S:0.511;108:H:0.515;109:C:0.974*;112:S:0.931;114:E:0.534;115:I:0.533;118:P:0.517;129:L:0.801;138:…
PID_322301	Usnea_nanji	-1584.1	-1584.1	1	1	1	1	NA
PID_324926	Usnea_nanji	-3301.3	-3300.77	1	9.81426	0.304786	1	1:K:0.564;2:G:0.563;3:S:0.562;4:I:0.561;5:I:0.557;6:A:0.560;7:T:0.561;8:W:0.564;9:A:0.561;10:L:0.563;11:A:0.560;12:V:0.561;13:I:0.561;14:A:0.663;15:V:0.562;16:S:0.848;17:L:0.561;18:R:0.565;19:F:0.559;20:I:0.566;21:A:0.560;22:R:0.565;23:R:0.565;24:L:0.565;25:S:0.562;26:K:0.580;27:A:0.560;28:R:0.563;29:F:0.752;30:W:0.564;31:Y:0.564;32:D:0.561;33:D:0.561;34:W:0.564;35:L:0.561;36:V:0.560;37:L:0.561;3…
PID_32530	Usnea_nanji	-923.023	-923.023	1	1	1	1	7:A:0.634
PID_32568	Usnea_nanji	-2190.05	-2187.58	1	57.7624	0.0263866	0.382997	41:A:0.980*;57:K:0.732;83:S:0.708;174:T:0.607
PID_326239	Usnea_nanji	-1713.81	-1712.64	1	12.0502	0.12576	0.93824	27:M:0.564;64:N:0.983*;199:E:0.673
PID_330358	Usnea_nanji	-3913.28	-3913.28	1	1	1	1	NA
PID_331284	Usnea_nanji	-2338.37	-2338.37	1	1	1	1	49:D:0.572;164:T:0.579;247:D:0.561
PID_331344	Usnea_nanji	-6109.42	-6109.42	1	1	1	1	7:H:0.597;52:K:0.585;289:N:0.624;316:A:0.605;676:D:0.628
PID_331896	Usnea_nanji	-1752.96	-1752.35	1	16.9648	0.269976	1	60:N:0.539;70:R:0.664;95:D:0.720;123:T:0.840
PID_331942	Usnea_nanji	-559.778	-559.778	1	1	1	1	35:E:0.721
PID_332998	Usnea_nanji	-1390.78	-1390.78	1	1	1	1	53:M:0.563;67:T:0.549
PID_333420	Usnea_nanji	-9062.51	-9062.51	1	1	1	1	NA
PID_334359	Usnea_nanji	-3800.27	-3800.27	1	1	1	1	103:A:0.506
PID_33447	Usnea_nanji	-16783.8	-16783.8	1	1.02582	0.987335	1	NA
PID_335799	Usnea_nanji	-4410.28	-4410.28	1	1	1	1	353:T:0.607;485:A:0.609;491:M:0.610
PID_336076	Usnea_nanji	-6831.57	-6831.57	1	1	1	1	79:D:0.702;104:Y:0.688;111:H:0.722;131:P:0.667;202:T:0.683;438:L:0.679;469:V:0.685;613:A:0.678;651:R:0.684;655:F:0.709;679:A:0.707
PID_33673	Usnea_nanji	-15402.8	-15402.8	1	1	1	1	NA
PID_336899	Usnea_nanji	-3135.26	-3135.26	1	1	1	1	1:T:0.604;7:L:0.661;32:D:0.590;185:E:0.605
PID_337547	Usnea_nanji	-3211.57	-3208.61	1	999	0.014993	0.288322	40:K:0.532;156:L:0.507;355:E:0.953*
PID_337665	Usnea_nanji	-1351.83	-1349.76	1	22.4589	0.0422219	0.498935	157:S:0.977*
PID_338574	Usnea_nanji	-1880.09	-1880.09	1	1	1	1	38:K:0.685;89:G:0.687
PID_338575	Usnea_nanji	-12782.1	-12782.1	1	1	1	1	167:Q:0.666;236:A:0.666;426:E:0.675;519:G:0.660;1582:D:0.677
PID_339830	Usnea_nanji	-3053.13	-3053.13	1	1	1	1	NA
PID_340310	Usnea_nanji	-5043.09	-5043.09	1	1.00832	0.998046	1	94:K:0.557;447:Y:0.551;494:S:0.561;545:R:0.542
PID_340466	Usnea_nanji	-1901.06	-1901.06	1	1	1	1	NA
PID_341525	Usnea_nanji	-7504.18	-7504.14	1	1.49474	0.77848	1	18:G:0.962*;73:N:0.961*;97:T:0.958*;130:T:0.967*;174:V:0.959*;178:P:0.953*;240:R:0.611;254:K:0.501;425:I:0.962*;472:T:0.957*;535:S:0.966*;591:Q:0.833;656:E:0.623;659:M:0.917;750:P:0.624;767:E:0.960*;815:V:0.967*
PID_342265	Usnea_nanji	-1241.32	-1241.32	1	1	1	1	NA
PID_342941	Usnea_nanji	-2607.89	-2607.89	1	1	1	1	3:S:0.641;39:V:0.612;59:I:0.659;67:T:0.677;74:T:0.666;120:M:0.640;210:E:0.677;219:A:0.672;238:I:0.618
PID_343645	Usnea_nanji	-10626.8	-10626.8	1	1	1	1	46:H:0.589;170:R:0.539;467:A:0.591;518:E:0.562;560:G:0.551;569:P:0.552;570:Y:0.572;653:A:0.543;684:D:0.584;737:E:0.563;856:E:0.594;879:I:0.578;960:F:0.560
PID_344218	Usnea_nanji	-6928.77	-6926.89	1	49.9963	0.0526626	0.566631	144:D:0.626
PID_344457	Usnea_nanji	-2236.73	-2236.73	1	1	1	1	NA
PID_345391	Usnea_nanji	-1170.06	-1169.83	1	565.465	0.500811	1	NA
PID_346321	Usnea_nanji	-4208.09	-4208.09	1	1	1	1	10:L:0.661;30:E:0.699;226:T:0.691
PID_346827	Usnea_nanji	-2747.39	-2747.39	1	1	1	1	110:P:0.597;128:T:0.596;364:N:0.577;367:D:0.574
PID_34727	Usnea_nanji	-1704.13	-1704.13	1	1	1	1	NA
PID_347422	Usnea_nanji	-2662.42	-2662.42	1	1	1	1	55:A:0.568;105:T:0.559;164:S:0.589
PID_347427	Usnea_nanji	-1808.8	-1808.58	1	72.2256	0.508997	1	43:P:0.686;88:D:0.722
PID_347971	Usnea_nanji	-3638.04	-3638.04	1	1	1	1	103:D:0.713;285:K:0.676;293:T:0.602;294:H:0.817
PID_348066	Usnea_nanji	-1482.98	-1482.46	1	2.88214	0.306423	1	16:L:0.523;68:R:0.539;79:S:0.507;82:C:0.527;93:V:0.529
PID_348556	Usnea_nanji	-2572.48	-2570.12	1	45.0821	0.0297804	0.411869	146:P:0.686;150:L:0.566;186:W:0.724
PID_348780	Usnea_nanji	-4078.33	-4078.33	1	1.07015	0.950589	1	26:D:0.677;101:S:0.673;166:P:0.642;174:V:0.668;177:P:0.684;240:M:0.536;241:P:0.638;267:T:0.662;269:S:0.581;293:R:0.673;343:P:0.682
PID_349101	Usnea_nanji	-1379.61	-1379.61	1	1	1	1	NA
PID_349876	Usnea_nanji	-2811.4	-2807.41	1	219.469	0.00474297	0.148996	1:T:0.554;24:R:0.663;25:C:0.503;32:I:0.528;81:L:0.886;152:N:0.772;182:K:0.861;219:E:0.552;235:P:0.583;245:P:0.739;251:L:0.825
PID_35003	Usnea_nanji	-2079.33	-2079.33	1	1	1	1	5:Q:0.552;52:L:0.561
PID_350877	Usnea_nanji	-3623.64	-3623.64	1	1	1	1	16:V:0.735;158:P:0.770;183:S:0.512;275:W:0.744;286:H:0.755;326:R:0.716;328:G:0.763;377:G:0.749
PID_351615	Usnea_nanji	-5777.34	-5777.27	1	1.1648	0.709125	1	80:R:0.558
PID_352569	Usnea_nanji	-4534.74	-4530.32	1	4.05411	0.0029598	0.114942	4:A:0.890;7:N:0.864;10:I:0.962*;17:A:0.716;20:D:0.929;28:L:0.719;36:I:0.966*;42:N:0.675;45:Q:0.677;123:A:0.510;142:A:0.750;147:A:0.660;150:E:0.866;175:N:0.580;181:T:0.914;239:S:0.874;246:F:0.899;250:A:0.884;275:A:0.569
PID_353970	Usnea_nanji	-2064.73	-2064.2	1	14.6531	0.304811	1	105:E:0.674
PID_359285	Usnea_nanji	-2722.93	-2722.93	1	1.58531	0.949773	1	40:N:0.732
PID_359506	Usnea_nanji	-3481.83	-3481.83	1	1	0.98972	1	NA
PID_359586	Usnea_nanji	-3535.85	-3535.85	1	1	1	1	462:A:0.504
PID_360391	Usnea_nanji	-3198.02	-3198.02	1	1	1	1	78:D:0.504;271:S:0.528
PID_360732	Usnea_nanji	-5049.25	-5049.25	1	1	1	1	NA
PID_360734	Usnea_nanji	-1633.33	-1632.59	1	10.3413	0.224008	1	9:T:0.600;93:L:0.700;98:N:0.628;99:C:0.775;131:S:0.552
PID_360769	Usnea_nanji	-3833.95	-3833.95	1	1	1	1	NA
PID_361792	Usnea_nanji	-1015.26	-1015.26	1	1	1	1	NA
PID_361956	Usnea_nanji	-2666.13	-2666.13	1	1	1	1	7:K:0.649;22:D:0.692;42:A:0.609;51:C:0.674
PID_362796	Usnea_nanji	-1937.6	-1935.36	1	40.6941	0.034079	0.437285	117:L:0.911
PID_362819	Usnea_nanji	-4500.31	-4495.94	1	158.728	0.00309787	0.115363	59:A:0.593;157:G:0.749;244:W:0.593;248:M:0.546
PID_363005	Usnea_nanji	-3469.38	-3468.4	1	5.4939	0.161062	1	107:L:0.580;112:E:0.530;139:L:0.652;227:T:0.981*;378:K:0.680;386:G:0.578;397:E:0.628
PID_363612	Usnea_nanji	-4651.99	-4651.99	1	1	1	1	NA
PID_364842	Usnea_nanji	-4356.41	-4354.99	1	7.21073	0.0911597	0.779243	24:H:0.612;79:E:0.592;203:P:0.574;258:G:0.577;274:S:0.916;384:V:0.568;391:S:0.591
PID_364900	Usnea_nanji	-5133.03	-5133.03	1	1	1	1	3:A:0.562;121:V:0.575;171:S:0.554;275:Y:0.561
PID_366629	Usnea_nanji	-1658.78	-1658.78	1	1	1	1	38:F:0.514
PID_370333	Usnea_nanji	-8536.39	-8536.39	1	1	1	1	NA
PID_370651	Usnea_nanji	-5537.38	-5537.02	1	16.0043	0.393391	1	52:P:0.619;77:S:0.761;118:P:0.661;241:Y:0.641;497:N:0.662
PID_371431	Usnea_nanji	-6529.6	-6529.41	1	5.1767	0.537561	1	98:M:0.615
PID_371995	Usnea_nanji	-6613.26	-6613.26	1	1	1	1	113:A:0.522;236:C:0.505;349:F:0.523;468:K:0.529;572:A:0.534
PID_373388	Usnea_nanji	-3712.83	-3711.96	1	1.60646	0.186537	1	1:M:0.948;15:I:0.612;16:S:0.752;17:R:0.725;18:H:0.605;20:P:0.825;22:E:0.602;24:S:0.534;25:R:0.516;27:I:0.506;29:N:0.680;30:R:0.947;33:R:0.534;34:K:0.946;36:S:0.949;37:E:0.510;38:F:0.797;41:L:0.950;47:S:0.945;48:N:0.862;50:D:0.509;54:R:0.518;55:P:0.946;67:A:0.951*;70:Q:0.649;71:H:0.949;73:H:0.953*;78:P:0.947;82:W:0.942;85:I:0.941;95:C:0.990*;96:H:0.950*;97:A:0.950*;103:M:0.948;104:F:0.950*;106:A:0…
PID_373865	Usnea_nanji	-11312.8	-11312.7	1	2.88706	0.583563	1	21:S:0.629;37:L:0.629;121:R:0.611;163:Q:0.895;348:V:0.688;381:N:0.676;474:S:0.682;556:R:0.647;587:R:0.615;611:L:0.607;668:S:0.639;671:N:0.620;677:F:0.639;905:S:0.626;982:R:0.613;988:K:0.675;1004:N:0.614;1057:I:0.651;1059:D:0.615;1060:K:0.630;1102:F:0.638;1208:P:0.609;1223:K:0.687;1309:N:0.606;1322:L:0.760
PID_373883	Usnea_nanji	-5553.67	-5549.87	1	31.4471	0.00583272	0.169237	21:T:0.862;42:G:0.825;136:L:0.740
PID_374280	Usnea_nanji	-1167.59	-1165.55	1	53.8972	0.0435489	0.502698	1:I:0.608;22:A:0.802;28:Q:0.835;39:T:0.526;42:T:0.739;56:P:0.737;58:A:0.954*;60:P:0.737;78:Q:0.794;80:T:0.833;83:T:0.833;104:G:0.786
PID_375825	Usnea_nanji	-1800.76	-1800.58	1	2.79278	0.555894	1	15:T:0.579;36:R:0.591;52:G:0.590;75:A:0.597;99:F:0.579;118:R:0.597;149:S:0.599;150:Y:0.850;151:D:0.569;152:P:0.604
PID_375900	Usnea_nanji	-1913.21	-1913.14	1	1.99609	0.71206	1	79:T:0.528
PID_376191	Usnea_nanji	-2281.73	-2280.6	1	4.66726	0.132558	0.965562	9:P:0.587;20:T:0.977*;33:I:0.530;155:G:0.653;194:V:0.527;228:H:0.571
PID_376838	Usnea_nanji	-4316.34	-4314.63	1	26.8019	0.0643012	0.635856	122:H:0.548;390:H:0.900
PID_378299	Usnea_nanji	-1359.98	-1356.75	1	33.8314	0.0109994	0.242484	42:S:0.670;156:K:0.988*
PID_378363	Usnea_nanji	-1224.36	-1224.1	1	15.4195	0.473116	1	45:N:0.775;51:P:0.741;83:T:0.784;158:R:0.769
PID_379677	Usnea_nanji	-5027.41	-5027.41	1	1	1	1	NA
PID_379843	Usnea_nanji	-3442.3	-3442.3	1	1	1	1	NA
PID_380640	Usnea_nanji	-7801.91	-7801.91	1	1	1	1	748:S:0.515
PID_380952	Usnea_nanji	-1366.01	-1366.01	1	1	1	1	101:I:0.626
PID_381331	Usnea_nanji	-954.151	-954.151	1	1	1	1	NA
PID_381363	Usnea_nanji	-1574.28	-1568.85	1	415.023	0.000978434	0.0630499	8:K:0.815;15:S:0.927;100:R:0.795;149:V:0.778
PID_381370	Usnea_nanji	-2534.18	-2534.18	1	1	1	1	24:L:0.585;82:E:0.656;196:I:0.650;220:P:0.608
PID_381878	Usnea_nanji	-3401.5	-3401.5	1	1	1	1	76:N:0.537;155:A:0.578;356:S:0.554;457:L:0.556;484:H:0.547
PID_382095	Usnea_nanji	-2748.71	-2748.71	1	1	1	1	43:F:0.662;87:A:0.661
PID_38228	Usnea_nanji	-1002.08	-1002.05	1	16.4178	0.818092	1	65:R:0.591
PID_383321	Usnea_nanji	-2556.21	-2556.21	1	1	1	1	78:L:0.703;201:E:0.726;222:H:0.705;223:H:0.712;256:Q:0.701;297:I:0.702
PID_384004	Usnea_nanji	-2599.02	-2598.58	1	4.08885	0.349692	1	128:N:0.551;131:H:0.542;155:K:0.941;174:M:0.519;199:L:0.545;277:K:0.565
PID_384182	Usnea_nanji	-6234.02	-6233.35	1	13.3649	0.24893	1	8:N:0.708
PID_384511	Usnea_nanji	-4484.82	-4484.77	1	2.64057	0.753603	1	116:S:0.651;139:Q:0.623;248:D:0.590;260:D:0.655;309:R:0.609;334:R:0.519;423:Q:0.616;439:L:0.605;474:K:0.597;483:S:0.608
PID_385831	Usnea_nanji	-3190.26	-3190.26	1	1	1	1	141:V:0.542;158:K:0.551;181:P:0.520
PID_38598	Usnea_nanji	-872.83	-872.83	1	1	1	1	NA
PID_385989	Usnea_nanji	-4735.2	-4735.2	1	1	1	1	325:D:0.553;327:A:0.523;463:A:0.529;516:K:0.564
PID_386062	Usnea_nanji	-1969.21	-1969.21	1	1	1	1	175:I:0.504;177:R:0.656;203:N:0.649
PID_386146	Usnea_nanji	-2255.74	-2255.74	1	1	1	1	NA
PID_386310	Usnea_nanji	-4911.55	-4911.55	1	1	1	1	NA
PID_386572	Usnea_nanji	-13363.4	-13363.1	1	3.40149	0.443438	1	115:P:0.501;323:K:0.903;565:F:0.504;629:T:0.508;1544:N:0.509
PID_387215	Usnea_nanji	-2856.67	-2853.29	1	999	0.00932258	0.217633	1:M:0.541;126:M:0.815
PID_387575	Usnea_nanji	-5444.39	-5444.39	1	1	1	1	494:A:0.592;593:T:0.588
PID_38864	Usnea_nanji	-3884.04	-3883.66	1	3.46552	0.379568	1	35:V:0.627;41:V:0.626;83:N:0.676;203:A:0.679;207:S:0.664;254:E:0.641;264:D:0.683;275:R:0.642;318:F:0.655;327:E:0.786
PID_389303	Usnea_nanji	-1122.07	-1122.07	1	1.14061	0.969024	1	12:A:0.662;74:E:0.666
PID_390647	Usnea_nanji	-4790.52	-4785.44	1	182.621	0.00144188	0.0754929	46:Q:0.527;266:K:0.903;315:P:0.952*
PID_392341	Usnea_nanji	-7372.65	-7372.64	1	2.1996	0.884534	1	NA
PID_392361	Usnea_nanji	-11247.2	-11246.7	1	44.418	0.351489	1	531:S:0.696
PID_393554	Usnea_nanji	-712.337	-712.337	1	1	1	1	26:R:0.748;36:K:0.752;52:E:0.711;53:K:0.707
PID_395850	Usnea_nanji	-5051.31	-5046.96	1	48.9969	0.00318824	0.116123	49:S:0.915;91:S:0.509;103:V:0.599;395:E:0.827
PID_396253	Usnea_nanji	-2961.44	-2961.44	1	1	1	1	29:W:0.842;45:G:0.882;63:Q:0.853;100:I:0.848;101:A:0.853;110:R:0.837;130:W:0.849;155:D:0.834;294:K:0.827;333:V:0.843;348:Q:0.841;349:V:0.857;352:L:0.852;354:R:0.845;381:D:0.647
PID_396451	Usnea_nanji	-5479.7	-5475.44	1	393.071	0.0035068	0.122404	587:K:0.974*
PID_397049	Usnea_nanji	-5969.75	-5969.75	1	1	1	1	NA
PID_397607	Usnea_nanji	-6855.78	-6855.78	1	1.3382	0.926371	1	19:S:0.597;103:S:0.577;154:P:0.585;247:K:0.665;475:D:0.638
PID_397764	Usnea_nanji	-6520.17	-6520.17	1	1	1	1	NA
PID_397778	Usnea_nanji	-7865.25	-7865.25	1	1	1	1	69:G:0.502;126:D:0.516;337:D:0.520;412:E:0.545;523:P:0.517;526:G:0.549;612:D:0.554;729:N:0.517;775:M:0.533;784:D:0.516;942:G:0.532
PID_398326	Usnea_nanji	-4394.76	-4391.8	1	999	0.0149683	0.288322	23:V:0.815
PID_3988	Usnea_nanji	-5690.19	-5690.19	1	1	1	1	NA
PID_399307	Usnea_nanji	-4168.73	-4165.34	1	182.629	0.00922076	0.217633	14:V:0.597;65:I:0.529;100:D:0.536;109:V:0.574;110:V:0.537;113:P:0.510;272:D:0.968*
PID_399797	Usnea_nanji	-992.813	-992.813	1	1	1	1	23:T:0.716;67:E:0.714
PID_400112	Usnea_nanji	-3055.18	-3055.18	1	3.11197	0.959932	1	26:T:0.588;287:T:0.506
PID_400262	Usnea_nanji	-3074.47	-3074.46	1	1.03273	0.951209	1	NA
PID_400873	Usnea_nanji	-2420.42	-2418.76	1	688.074	0.0681383	0.658259	37:V:0.502;63:A:0.908;69:Q:0.576;165:A:0.599
PID_401050	Usnea_nanji	-6679.22	-6679.22	1	1	1	1	18:M:0.571;42:A:0.637;178:I:0.644;397:R:0.632;553:L:0.645;577:S:0.627;585:N:0.642;608:T:0.644;620:I:0.639;650:N:0.515;651:N:0.505
PID_401151	Usnea_nanji	-2708.71	-2708.71	1	1	1	1	10:Q:0.701;44:M:0.578;181:A:0.756;213:Y:0.706;302:P:0.729
PID_401987	Usnea_nanji	-2941.77	-2941.77	1	1	1	1	NA
PID_402174	Usnea_nanji	-1909.89	-1909.89	1	1	1	1	40:M:0.587;218:A:0.597
PID_402241	Usnea_nanji	-1981.36	-1981.36	1	1	1	1	51:S:0.740;55:D:0.734;100:G:0.728;213:L:0.733;231:L:0.729
PID_402870	Usnea_nanji	-4550.01	-4550.01	1	1	1	1	369:K:0.710;376:E:0.730;404:I:0.705;452:D:0.718;559:I:0.718;564:G:0.724;580:G:0.738
PID_40364	Usnea_nanji	-1981.9	-1981.9	1	1.02849	0.992687	1	34:D:0.642;92:L:0.635;173:L:0.638;198:R:0.731
PID_405012	Usnea_nanji	-3245.28	-3245.27	1	1.94094	0.882039	1	NA
PID_405451	Usnea_nanji	-3696.94	-3696.94	1	15.6899	1	1	NA
PID_406684	Usnea_nanji	-1295.35	-1295.35	1	1	1	1	25:S:0.788;26:K:0.784;132:A:0.754
PID_407171	Usnea_nanji	-867.809	-867.808	1	3.09069	0.955257	1	57:L:0.668
PID_407465	Usnea_nanji	-2304.49	-2304.49	1	1	1	1	189:D:0.700;274:D:0.702
PID_408722	Usnea_nanji	-8254.87	-8249.07	1	8.989	0.000656151	0.0505814	29:L:0.831;50:K:0.698;73:R:0.558;96:Q:0.866;105:H:0.728;108:I:0.770;113:H:0.540;128:W:0.585;133:S:0.585;135:S:0.515;159:P:0.774;160:P:0.582;173:P:0.590;175:V:0.551;183:K:0.502;192:T:0.874;193:S:0.865;195:R:0.841;200:S:0.517;206:T:0.781;210:V:0.532;218:R:0.821;245:K:0.507;249:I:0.855;264:S:0.863;273:V:0.851;281:A:0.849;285:M:0.823;290:R:0.502;291:L:0.536;293:V:0.868;304:S:0.770;313:W:0.735;327:T:0…
PID_412978	Usnea_nanji	-8278.38	-8278.38	1	1	1	1	22:C:0.553;93:F:0.567;99:E:0.554;432:K:0.575;689:D:0.555;1062:Q:0.538
PID_413838	Usnea_nanji	-1199.61	-1199.19	1	1	0.36181	1	NA
PID_414324	Usnea_nanji	-1529.88	-1528.15	1	13.9723	0.0626732	0.622907	21:S:0.628;148:S:0.705;154:W:0.987*;194:G:0.662
PID_415880	Usnea_nanji	-6451.84	-6451.84	1	1.0162	0.993044	1	NA
PID_415881	Usnea_nanji	-7117.38	-7115.74	1	9.22425	0.070137	0.666585	9:P:0.586;129:G:0.862;175:T:0.704;178:G:0.671;240:S:0.599;242:A:0.660;279:V:0.637;369:G:0.530;423:V:0.587;441:S:0.977*;487:I:0.592;492:E:0.641;495:K:0.664;573:V:0.697;582:H:0.815;623:R:0.682;627:W:0.704;658:T:0.546;727:V:0.637
PID_416106	Usnea_nanji	-9077.37	-9077.37	1	1	0.998872	1	156:A:0.519;613:D:0.543;618:Y:0.522;750:T:0.525;790:K:0.537;961:K:0.537
PID_41780	Usnea_nanji	-3168.81	-3168.81	1	1	1	1	70:L:0.880;136:K:0.903;165:A:0.884;200:L:0.856;319:S:0.666;327:G:0.887;345:G:0.891
PID_41999	Usnea_nanji	-3453.7	-3452.53	1	11.3592	0.126449	0.940984	8:S:0.698;60:I:0.652;124:D:0.942;242:A:0.580
PID_420526	Usnea_nanji	-451.17	-451.17	1	1	1	1	NA
PID_420543	Usnea_nanji	-7520.91	-7520.91	1	1	1	1	NA
PID_420565	Usnea_nanji	-5272.86	-5272.86	1	1	1	1	236:P:0.613
PID_420756	Usnea_nanji	-1685.67	-1685.67	1	1	1	1	NA
PID_421218	Usnea_nanji	-13074	-13074	1	2.00069	0.85191	1	NA
PID_421225	Usnea_nanji	-957.818	-957.818	1	1	1	1	25:D:0.582;70:S:0.677
PID_424194	Usnea_nanji	-2059.59	-2059.56	1	1.55671	0.829382	1	91:H:0.642;95:S:0.653;117:L:0.643;179:L:0.626
PID_424216	Usnea_nanji	-1545.22	-1538.06	1	35.5734	0.000154486	0.0226476	4:L:0.696;27:T:0.710;29:E:0.592;30:P:0.575;44:Y:0.541;52:T:0.858;108:G:0.832;127:A:0.521;129:Y:0.765;131:Y:0.848;137:T:0.985*;138:Y:0.985*;142:P:0.917;143:G:0.659;146:N:0.619
PID_424431	Usnea_nanji	-4653.11	-4652.45	1	6.38415	0.25241	1	511:L:0.884
PID_424803	Usnea_nanji	-1696.01	-1693.17	1	999	0.0169929	0.306103	154:R:0.693
PID_425093	Usnea_nanji	-3227.9	-3226.2	1	47.88	0.0653451	0.640776	291:W:0.813
PID_42648	Usnea_nanji	-5423.73	-5423.73	1	1	1	1	NA
PID_427199	Usnea_nanji	-11408	-11408	1	1	1	1	NA
PID_427451	Usnea_nanji	-1589.38	-1589.38	1	1	1	1	106:P:0.611;179:K:0.688
PID_429138	Usnea_nanji	-5686.71	-5686.64	1	1.5463	0.69892	1	34:G:0.508;43:T:0.680;52:D:0.681;111:L:0.683;164:E:0.694;168:P:0.660;174:D:0.683;182:R:0.676;252:V:0.683;310:F:0.530;443:Y:0.698;474:A:0.701;520:T:0.666
PID_429437	Usnea_nanji	-3637.32	-3637.28	1	2.14419	0.792037	1	13:L:0.654;211:N:0.721;402:D:0.688;439:P:0.700;456:L:0.633
PID_429492	Usnea_nanji	-4680.64	-4680.64	1	1	1	1	NA
PID_429739	Usnea_nanji	-2981.95	-2981.95	1	1	1	1	47:A:0.565;243:A:0.565
PID_431292	Usnea_nanji	-9238.13	-9238.13	1	1	1	1	NA
PID_431643	Usnea_nanji	-2653	-2653	1	19.2983	1	1	NA
PID_432292	Usnea_nanji	-5492.46	-5492.46	1	1	1	1	NA
PID_432565	Usnea_nanji	-2036.88	-2036.88	1	1	0.998872	1	NA
PID_433276	Usnea_nanji	-2092.02	-2092.02	1	1.08917	0.976281	1	17:K:0.561;158:D:0.747;255:N:0.776
PID_433360	Usnea_nanji	-2779.08	-2774.8	1	999	0.00342334	0.120931	50:G:0.716;203:Q:0.505
PID_433801	Usnea_nanji	-743.392	-743.392	1	1	1	1	NA
PID_433911	Usnea_nanji	-1942.58	-1942.58	1	1	1	1	95:R:0.582
PID_435075	Usnea_nanji	-2898.41	-2897.44	1	35.8755	0.163451	1	9:W:0.510;13:L:0.744;37:A:0.790;86:T:0.786;93:A:0.792;247:W:0.737
PID_435197	Usnea_nanji	-2288.21	-2285.86	1	564.947	0.0300919	0.412467	56:V:0.505;140:Q:0.832
PID_435247	Usnea_nanji	-1960.3	-1960.3	1	1	1	1	48:K:0.775;178:I:0.775;179:E:0.770;190:V:0.789
PID_436101	Usnea_nanji	-1454.62	-1454.43	1	17.3736	0.545133	1	121:S:0.591
PID_436341	Usnea_nanji	-2227.46	-2227.46	1	1.31081	0.897859	1	NA
PID_436822	Usnea_nanji	-5283.94	-5283.52	1	2.55945	0.35903	1	37:V:0.565;105:Q:0.773;132:Q:0.697;243:D:0.550;296:A:0.542;313:A:0.683
PID_437595	Usnea_nanji	-5848.02	-5848.01	1	1.23997	0.921287	1	62:A:0.537;120:V:0.530;160:V:0.531;195:I:0.560;269:A:0.585;278:D:0.557;316:S:0.547;368:G:0.606;369:G:0.585;542:T:0.546;569:D:0.547;598:N:0.579
PID_437755	Usnea_nanji	-3778.47	-3778.09	1	5.80527	0.379716	1	118:L:0.533;242:D:0.590
PID_437777	Usnea_nanji	-2955.35	-2955.35	1	1	1	1	106:D:0.557
PID_438151	Usnea_nanji	-2251.64	-2251.64	1	1	1	1	86:Y:0.563;111:A:0.557
PID_438220	Usnea_nanji	-1416.17	-1416.17	1	1	1	1	NA
PID_438379	Usnea_nanji	-9624.01	-9621.59	1	26.4703	0.0277712	0.393358	64:R:0.596;172:S:0.610;200:S:0.611;250:K:0.591;263:E:0.619;311:S:0.557;321:P:0.837;400:D:0.599;450:G:0.557;497:S:0.607;499:S:0.568;502:A:0.569;616:H:0.744;747:R:0.553;789:D:0.593;810:V:0.593
PID_438571	Usnea_nanji	-6412.6	-6412.6	1	1	1	1	NA
PID_439242	Usnea_nanji	-1410.27	-1410.23	1	1	0.794609	1	48:T:0.590
PID_439711	Usnea_nanji	-3043.94	-3043.94	1	1	1	1	131:K:0.580;217:R:0.575;268:I:0.582;305:N:0.583
PID_440228	Usnea_nanji	-884.735	-884.735	1	1	1	1	NA
PID_441428	Usnea_nanji	-1429.3	-1429.3	1	1	1	1	17:I:0.765;37:S:0.740;68:Q:0.821
PID_441504	Usnea_nanji	-2547.36	-2547.36	1	1	1	1	33:T:0.598;54:I:0.594;182:A:0.603
PID_441739	Usnea_nanji	-2860.24	-2859.9	1	5.30278	0.404445	1	26:P:0.885;45:N:0.911;159:G:0.680;192:A:0.668;329:R:0.917
PID_441843	Usnea_nanji	-1672.28	-1672.28	1	1	1	1	17:V:0.712;76:E:0.695
PID_442848	Usnea_nanji	-4544.28	-4542.77	1	45.8578	0.0824732	0.734989	36:L:0.530;212:T:0.604;436:E:0.651
PID_44404	Usnea_nanji	-1670.87	-1670.87	1	1	1	1	NA
PID_44433	Usnea_nanji	-3280.28	-3280.08	1	5.0793	0.533982	1	82:G:0.773;232:T:0.755;250:R:0.826;314:P:0.702
PID_445469	Usnea_nanji	-2200.19	-2200.19	1	1	1	1	NA
PID_447129	Usnea_nanji	-4089.93	-4088.87	1	23.0765	0.145702	1	233:G:0.690;235:Q:0.710;240:T:0.684;261:D:0.702;287:T:0.696;423:V:0.692
PID_447449	Usnea_nanji	-3765.23	-3765.23	1	1	1	1	60:G:0.650;82:A:0.630;144:R:0.504;186:I:0.632;203:A:0.633;240:V:0.627;280:D:0.637;321:V:0.623;356:S:0.724
PID_448154	Usnea_nanji	-3203.89	-3203.89	1	1	1	1	128:E:0.583
PID_45037	Usnea_nanji	-2822.49	-2822.35	1	6.16723	0.591672	1	46:Q:0.723;152:I:0.758;161:D:0.751;264:T:0.735;273:A:0.780;276:K:0.744;298:D:0.757
PID_45681	Usnea_nanji	-7232.71	-7232.71	1	1	1	1	93:D:0.594;123:D:0.680;172:D:0.608;242:P:0.615;245:G:0.651;267:T:0.672;319:I:0.643;351:S:0.544;405:C:0.641;410:L:0.606
PID_45834	Usnea_nanji	-13431.4	-13418.3	1	154.258	3.21e-07	0.000223484	57:Q:0.546;92:K:0.882;139:S:0.966*;542:F:0.551;748:R:0.581;816:H:0.923;864:S:0.989*;1007:L:0.658;1036:H:0.688;1064:T:0.770
PID_459846	Usnea_nanji	-5067.12	-5067.12	1	1	1	1	30:R:0.620;159:T:0.691;265:Q:0.650;402:E:0.711;424:S:0.690;567:T:0.695
PID_460013	Usnea_nanji	-3021.54	-3021.54	1	1.67883	0.894196	1	25:V:0.540;38:A:0.518;165:Q:0.517;255:C:0.533;283:G:0.534
PID_460243	Usnea_nanji	-10591.1	-10589.2	1	4.8746	0.0468043	0.525786	2:I:0.755;27:R:0.685;41:N:0.706;78:L:0.691;136:A:0.518;201:M:0.584;217:A:0.748;235:S:0.743;252:D:0.723;254:H:0.741;271:R:0.709;305:G:0.700;316:E:0.523;319:I:0.544;352:F:0.717;376:A:0.742;381:T:0.694;399:H:0.517;431:Q:0.551;469:L:0.730;473:Q:0.695;482:T:0.691;520:F:0.744;522:P:0.699;552:E:0.744;567:S:0.875;568:L:0.682;587:M:0.547;612:E:0.742;650:S:0.731;716:N:0.538;729:T:0.942;773:F:0.533;799:L:0.…
PID_46042	Usnea_nanji	-2069.36	-2066.17	1	14.6919	0.0116139	0.251306	129:S:0.613;190:V:0.991**;198:Q:0.610;206:G:0.996**;207:A:0.787;210:R:0.511;220:Q:0.725;228:T:0.651;229:A:0.661
PID_460859	Usnea_nanji	-5416.76	-5415.07	1	82.547	0.0664437	0.646146	5:N:0.757
PID_465285	Usnea_nanji	-1699.56	-1699.56	1	1	0.998404	1	143:G:0.585
PID_465591	Usnea_nanji	-4074.39	-4074.22	1	1.89556	0.558296	1	5:P:0.593;47:A:0.905;56:I:0.612;89:I:0.767;94:F:0.799;141:I:0.891;195:K:0.695;206:V:0.806;267:R:0.771;279:R:0.857;281:G:0.872;289:D:0.923;308:A:0.911;312:D:0.559;318:G:0.928;336:G:0.756;337:N:0.917
PID_465827	Usnea_nanji	-1729.35	-1729.35	1	1	1	1	55:K:0.635;160:Y:0.669;162:R:0.621;169:T:0.650
PID_46590	Usnea_nanji	-4580.45	-4580	1	3.61328	0.346931	1	199:T:0.510;276:S:0.518
PID_467058	Usnea_nanji	-3311.31	-3311.31	1	1	1	1	NA
PID_468161	Usnea_nanji	-2592	-2592	1	1	1	1	NA
PID_468222	Usnea_nanji	-2139.98	-2138.07	1	23.7301	0.0501844	0.552122	63:N:0.989*;170:T:0.686;275:A:0.719
PID_468644	Usnea_nanji	-6248.92	-6248.87	1	2.17348	0.738816	1	50:G:0.595;437:N:0.630;497:V:0.611;580:N:0.639;699:A:0.636
PID_470246	Usnea_nanji	-1265.87	-1265.76	1	3.8829	0.648552	1	90:S:0.878;111:S:0.865
PID_470385	Usnea_nanji	-1211.64	-1211.64	1	1	1	1	NA
PID_4716	Usnea_nanji	-6467.98	-6467.98	1	1	1	1	NA
PID_472318	Usnea_nanji	-5285.29	-5285.29	1	1.14046	0.978742	1	69:H:0.748;347:T:0.753;562:K:0.736
PID_472738	Usnea_nanji	-4057.96	-4057.96	1	1	1	1	252:D:0.626;436:A:0.605;504:E:0.657
PID_473213	Usnea_nanji	-5123.24	-5121.47	1	27.3989	0.0599422	0.608777	272:D:0.881
PID_474664	Usnea_nanji	-2654.95	-2654.95	1	1	0.976281	1	NA
PID_474784	Usnea_nanji	-15232.6	-15232.6	1	1	1	1	NA
PID_474809	Usnea_nanji	-2483.03	-2483.03	1	1	1	1	NA
PID_474956	Usnea_nanji	-10377.5	-10377.5	1	1	1	1	18:N:0.656;66:P:0.657;96:L:0.654;159:G:0.668;172:I:0.662;241:A:0.658;422:S:0.678;443:G:0.668;450:T:0.547;509:Q:0.680;606:Q:0.643;628:I:0.545;640:T:0.654;743:Q:0.665;751:N:0.696;767:S:0.594;785:T:0.658;808:V:0.509;828:K:0.505;922:S:0.657
PID_475119	Usnea_nanji	-918.964	-918.964	1	1	1	1	NA
PID_475181	Usnea_nanji	-3670.03	-3670.03	1	1	1	1	NA
PID_475257	Usnea_nanji	-14696.8	-14696.8	1	1	1	1	NA
PID_475699	Usnea_nanji	-2966.76	-2966.76	1	1	1	1	38:T:0.635
PID_4788	Usnea_nanji	-1034.1	-1033.58	1	9.8433	0.309652	1	23:M:0.817
PID_4792	Usnea_nanji	-2852.33	-2852.15	1	999	0.546889	1	NA
PID_479344	Usnea_nanji	-13494.2	-13494.2	1	1	1	1	140:A:0.519;1056:M:0.517;1078:P:0.509;1257:D:0.504;1395:S:0.509
PID_480010	Usnea_nanji	-13520.7	-13520.7	1	1	1	1	NA
PID_480041	Usnea_nanji	-1486.55	-1486.55	1	2.05901	0.925575	1	95:A:0.548
PID_481229	Usnea_nanji	-9076.92	-9076.5	1	5.30512	0.359636	1	9:N:0.648;49:S:0.578;98:G:0.602;139:P:0.598;175:T:0.592;190:P:0.573;247:D:0.609;290:A:0.574;435:R:0.576;526:A:0.574;683:R:0.584;765:T:0.587;793:Q:0.605;862:M:0.619;869:S:0.869;945:M:0.626
PID_481313	Usnea_nanji	-2131.82	-2131.44	1	3.17363	0.38206	1	3:S:0.887;17:V:0.630;28:V:0.527;51:G:0.611;104:A:0.524;118:Q:0.542;149:L:0.689;172:P:0.888;174:G:0.913;188:T:0.908;199:N:0.791
PID_481488	Usnea_nanji	-1605.57	-1605.57	1	1	1	1	NA
PID_481518	Usnea_nanji	-1818.91	-1818.91	1	1	1	1	NA
PID_483769	Usnea_nanji	-5929.81	-5927.82	1	15.9621	0.0459407	0.52007	2:I:0.750;163:R:0.768;176:P:0.707;261:Q:0.719;264:D:0.747;280:M:0.935;336:P:0.756;343:A:0.777;360:P:0.708;419:S:0.728;468:T:0.761;574:A:0.722;622:Q:0.653;662:V:0.766;669:H:0.598
PID_484032	Usnea_nanji	-2692.69	-2692.69	1	1	1	1	21:P:0.501
PID_484205	Usnea_nanji	-4646.55	-4646.55	1	1	1	1	90:W:0.541;137:T:0.587;158:I:0.595;162:S:0.622;407:E:0.559
PID_485008	Usnea_nanji	-9904.37	-9904.37	1	1	1	1	191:G:0.578;313:F:0.560;401:N:0.572;419:T:0.587;696:K:0.576;810:R:0.540;815:Q:0.534;827:L:0.582;867:T:0.557;886:S:0.529;980:S:0.552;1089:I:0.587;1173:A:0.548
PID_485838	Usnea_nanji	-1125.1	-1124.92	1	6.3701	0.552011	1	13:P:0.700;25:T:0.962*;37:V:0.948;55:N:0.964*;79:V:0.590;90:V:0.592;96:K:0.968*;123:G:0.958*;128:S:0.627
PID_485934	Usnea_nanji	-4482.42	-4478	1	72.9018	0.0029381	0.11486	20:N:0.776;181:A:0.735;204:A:0.819;231:L:0.699;308:T:0.969*;313:Q:0.787;318:G:0.811;441:T:0.816
PID_485942	Usnea_nanji	-1594.74	-1592.9	1	19.6882	0.0552196	0.582388	30:Y:0.824;103:G:0.854;138:I:0.824;190:H:0.991**
PID_485964	Usnea_nanji	-4184.37	-4184.37	1	1.23983	0.948697	1	3:N:0.623;84:V:0.583;144:I:0.522;337:K:0.645;338:I:0.503;344:Y:0.569;350:N:0.538;416:E:0.727;437:L:0.601;456:V:0.579
PID_487189	Usnea_nanji	-2306.56	-2307.27	1	118.062	0.231747	1	14:K:0.644;19:D:0.602;133:A:0.741
PID_487514	Usnea_nanji	-6084.25	-6084.25	1	1	1	1	81:I:0.638
PID_487770	Usnea_nanji	-2279.97	-2279.97	1	1	1	1	NA
PID_487827	Usnea_nanji	-7533.07	-7533.07	1	1	1	1	55:R:0.566;61:V:0.510;99:T:0.898;159:S:0.572;194:Q:0.544;372:P:0.568;450:A:0.535;479:L:0.550;486:L:0.535;584:A:0.543
PID_487834	Usnea_nanji	-2615.36	-2615.14	1	2.76335	0.506914	1	85:V:0.778
PID_488070	Usnea_nanji	-3931.88	-3929.45	1	19.7169	0.027399	0.391484	29:L:0.714;60:S:0.741;227:S:0.784;274:A:0.729;326:D:0.976*
PID_489004	Usnea_nanji	-8369.08	-8369.08	1	1	1	1	NA
PID_489254	Usnea_nanji	-7816.15	-7816.15	1	1	1	1	357:D:0.517
PID_489516	Usnea_nanji	-4467.19	-4467.19	1	1	1	1	14:H:0.641;23:S:0.600;34:L:0.570;53:N:0.656;56:N:0.679;133:L:0.576;145:A:0.659;155:A:0.695;181:W:0.602;307:V:0.673;361:I:0.686;377:R:0.566;448:G:0.609
PID_4906	Usnea_nanji	-2931.31	-2928.03	1	999	0.0104729	0.23534	160:P:0.892
PID_490992	Usnea_nanji	-4997.48	-4994.31	1	41.0474	0.0118817	0.254743	151:V:0.940;163:M:0.512;182:D:0.875;197:T:0.528;301:S:0.517;323:S:0.599;401:I:0.539;506:N:0.537
PID_492001	Usnea_nanji	-3158.94	-3158.8	1	3.89921	0.598875	1	53:L:0.690;56:D:0.648;156:V:0.636;229:I:0.712;276:L:0.691;350:V:0.681
PID_492303	Usnea_nanji	-3405.29	-3405.29	1	1	1	1	143:V:0.586;303:A:0.573;367:Q:0.577
PID_492353	Usnea_nanji	-2579.9	-2579.9	1	1	1	1	48:P:0.717;200:P:0.739;213:T:0.743;298:I:0.729
PID_492390	Usnea_nanji	-1826.95	-1826.95	1	1	1	1	30:A:0.629;53:R:0.624;132:A:0.590;140:I:0.613
PID_492953	Usnea_nanji	-3849.26	-3849.26	1	1	1	1	80:F:0.560;102:D:0.511;268:I:0.525
PID_492994	Usnea_nanji	-1291.19	-1291.19	1	1	1	1	13:E:0.634;24:H:0.863;43:P:0.855;93:I:0.872;94:A:0.870;125:R:0.846
PID_493682	Usnea_nanji	-4770.44	-4770.44	1	1	1	1	219:R:0.655;590:T:0.648
PID_494008	Usnea_nanji	-4514.8	-4513.65	1	6.87916	0.129275	0.958371	1:M:0.905;138:V:0.602;176:L:0.676;316:F:0.669;325:L:0.607;417:A:0.588;422:V:0.933
PID_494220	Usnea_nanji	-3671.88	-3671.88	1	1	1	1	NA
PID_494328	Usnea_nanji	-5311.47	-5311.24	1	2.84873	0.496584	1	72:R:0.650;131:N:0.638;199:M:0.831;344:R:0.803;403:S:0.798;528:G:0.730;543:P:0.807;547:L:0.772;569:D:0.650;570:G:0.647
PID_494878	Usnea_nanji	-2568.47	-2568.47	1	1	1	1	187:A:0.797;303:V:0.781;319:A:0.778;354:E:0.787
PID_497242	Usnea_nanji	-3047.96	-3047.96	1	1	1	1	174:F:0.708;188:E:0.686;206:V:0.673;220:R:0.704;275:E:0.716;277:L:0.667;281:Q:0.675;308:N:0.708
PID_497746	Usnea_nanji	-7080.99	-7080.99	1	1	1	1	4:P:0.776;91:G:0.774;120:R:0.754;477:E:0.781;480:Q:0.736;600:D:0.756;649:D:0.777;691:N:0.778;694:A:0.788;843:L:0.727;844:M:0.781
PID_497773	Usnea_nanji	-4937	-4936.84	1	2.40029	0.571897	1	106:Q:0.670;115:D:0.668;131:S:0.650;154:P:0.615;161:I:0.646;214:Q:0.669;272:A:0.633
PID_497810	Usnea_nanji	-4966.03	-4963.7	1	66.8727	0.0311782	0.419333	36:V:0.692;56:P:0.715;73:P:0.667;125:V:0.618;145:R:0.700;167:K:0.687;189:A:0.786;222:A:0.662;317:G:0.683;357:S:0.682;414:G:0.737
PID_498252	Usnea_nanji	-2678.78	-2678.78	1	1	0.998872	1	NA
PID_498267	Usnea_nanji	-1888.93	-1888.49	1	5.02065	0.34736	1	5:K:0.553;16:R:0.833;96:H:0.848;156:P:0.587;175:S:0.624;186:G:0.863;193:C:0.588
PID_49827	Usnea_nanji	-4391.59	-4391.59	1	1	1	1	NA
PID_498294	Usnea_nanji	-6049.73	-6048.6	1	10.176	0.131996	0.965117	227:T:0.576;368:E:0.971*;447:R:0.551
PID_498718	Usnea_nanji	-2296.3	-2296.3	1	1	1	1	NA
PID_49925	Usnea_nanji	-2974.89	-2974.89	1	1	1	1	NA
PID_499399	Usnea_nanji	-4617.87	-4617.64	1	1.90818	0.50082	1	3:T:0.779;130:I:0.694;139:E:0.577;152:S:0.635;160:E:0.748;189:K:0.535;250:P:0.544;260:E:0.513;263:R:0.611;269:G:0.642;297:R:0.768;306:S:0.558;315:K:0.792;317:H:0.560;333:K:0.746;345:N:0.574;351:S:0.568;366:G:0.615;371:K:0.698
PID_499640	Usnea_nanji	-1745.28	-1745.28	1	1	1	1	122:D:0.537
PID_499729	Usnea_nanji	-1779.26	-1777.02	1	999	0.0339887	0.437285	1:P:0.560;2:N:0.558;3:F:0.559;4:L:0.560;5:G:0.560;6:L:0.559;7:C:0.560;8:P:0.559;9:E:0.560;10:V:0.560;11:R:0.559;12:C:0.560;13:I:0.559;14:I:0.559;15:Y:0.559;16:S:0.558;17:Y:0.559;18:L:0.561;19:F:0.559;20:P:0.560;21:Q:0.560;22:P:0.560;23:G:0.558;24:D:0.560;25:E:0.560;26:I:0.559;27:L:0.559;28:A:0.563;29:L:0.561;30:S:0.559;31:R:0.560;32:E:0.560;33:P:0.559;34:K:0.560;35:H:0.560;36:D:0.559;37:Y:0.559;3…
PID_499787	Usnea_nanji	-4914.44	-4914.44	1	1	1	1	30:P:0.548;50:P:0.572;57:N:0.571;64:S:0.560;283:M:0.561;343:M:0.561
PID_500021	Usnea_nanji	-3841.25	-3839.97	1	12.3943	0.109792	0.861118	16:I:0.942;24:G:0.578;53:L:0.573;87:I:0.525;128:C:0.557;251:L:0.651;318:L:0.561
PID_500454	Usnea_nanji	-3984.81	-3984.8	1	1.19382	0.899	1	37:P:0.699;54:T:0.715;60:F:0.691;79:G:0.522;86:D:0.721;128:M:0.719;170:M:0.721;192:E:0.671;227:Q:0.562;243:P:0.542;261:D:0.658;264:L:0.634;274:E:0.645;275:T:0.583;276:D:0.512;296:L:0.680;301:K:0.714;305:V:0.692;306:R:0.530;319:E:0.671;328:R:0.579
PID_500816	Usnea_nanji	-3393.23	-3393.23	1	1	1	1	NA
PID_501512	Usnea_nanji	-1467.64	-1467.62	1	2.54693	0.844263	1	57:S:0.651
PID_502978	Usnea_nanji	-6350.17	-6349.4	1	4.58067	0.213165	1	6:A:0.570;170:P:0.597;260:I:0.565;379:D:0.572;432:G:0.931;459:P:0.588;520:T:0.617;689:E:0.570
PID_503084	Usnea_nanji	-3900.43	-3898.84	1	53.4686	0.0750117	0.692707	160:Y:0.691;460:P:0.839;462:I:0.694
PID_50348	Usnea_nanji	-6175.3	-6175.3	1	1.07172	0.975411	1	NA
PID_503700	Usnea_nanji	-2950.24	-2947.69	1	35	0.0238409	0.364812	53:V:0.610;151:H:0.522;170:S:0.536;237:K:0.867;250:A:0.631
PID_503701	Usnea_nanji	-1444.01	-1444.01	1	1	1	1	NA
PID_503950	Usnea_nanji	-2830.97	-2830.97	1	1	1	1	NA
PID_504893	Usnea_nanji	-1294.39	-1294.39	1	1.10767	0.985463	1	NA
PID_50505	Usnea_nanji	-1812.21	-1812.21	1	1	1	1	22:F:0.663;160:I:0.660
PID_505212	Usnea_nanji	-5706.88	-5703.05	1	999	0.00568163	0.16666	57:G:0.597;111:K:0.881;352:R:0.513
PID_50547	Usnea_nanji	-4946.46	-4946.46	1	1	1	1	NA
PID_505899	Usnea_nanji	-3213.03	-3210.3	1	19.2526	0.0195097	0.332573	3:V:0.631;9:K:0.547;19:N:0.984*;34:P:0.609;69:Q:0.501;145:T:0.707;185:V:0.708;226:E:0.626;235:E:0.734;307:P:0.677;308:K:0.703
PID_506989	Usnea_nanji	-1956.54	-1956.54	1	1.13925	0.970345	1	NA
PID_507030	Usnea_nanji	-7852.27	-7852.27	1	1	1	1	NA
PID_507507	Usnea_nanji	-4780	-4780	1	1	1	1	22:S:0.626;28:N:0.625;84:L:0.550;234:Q:0.556;295:V:0.588
PID_507556	Usnea_nanji	-3105.67	-3105.67	1	1	1	1	238:L:0.625
PID_510740	Usnea_nanji	-1887.92	-1879.11	1	55.1373	2.6902e-05	0.00751206	5:A:0.510;22:K:0.649;32:H:0.504;43:Q:0.663;46:D:0.855;54:D:0.830;59:H:0.528;64:R:0.859;65:V:0.920;74:R:0.649;76:V:0.685;77:P:0.554;88:L:0.606;89:R:0.590;90:R:0.550;91:P:0.627;93:P:0.561;102:T:0.907;105:D:0.629;107:E:0.596;109:P:0.611;113:E:0.692;117:G:0.592;118:S:0.964*;129:A:0.594;136:L:0.611;139:R:0.696;142:R:0.518;146:C:0.554
PID_510942	Usnea_nanji	-7284.85	-7284.85	1	1	1	1	207:R:0.528;463:D:0.512
PID_511075	Usnea_nanji	-3922.25	-3922.25	1	1	1	1	NA
PID_511831	Usnea_nanji	-792.508	-792.508	1	1	1	1	NA
PID_511850	Usnea_nanji	-7710.87	-7710.87	1	1	1	1	72:Q:0.562;193:T:0.582;257:A:0.581;663:G:0.580;1038:N:0.584
PID_514093	Usnea_nanji	-6120.75	-6120.75	1	1	1	1	51:F:0.611;90:D:0.630;228:R:0.577;263:S:0.608;344:I:0.599;453:D:0.597;588:V:0.592;659:R:0.627
PID_514966	Usnea_nanji	-2349.41	-2349.39	1	3.19678	0.85867	1	291:S:0.525;309:G:0.689
PID_515389	Usnea_nanji	-4854.42	-4854.42	1	1	1	1	33:A:0.517;420:I:0.517
PID_515872	Usnea_nanji	-3408.1	-3408.1	1	1	1	1	51:V:0.577;95:P:0.568;241:K:0.616;294:D:0.615;370:D:0.616;371:S:0.613
PID_515921	Usnea_nanji	-3924.45	-3924.43	1	1.75186	0.884529	1	291:T:0.597;303:R:0.588;318:I:0.612
PID_517205	Usnea_nanji	-3034.48	-3032.87	1	165.339	0.0724541	0.681976	154:E:0.604
PID_517227	Usnea_nanji	-2772.72	-2772.72	1	1	1	1	12:P:0.641;19:R:0.622;273:A:0.612;283:A:0.596
PID_517626	Usnea_nanji	-1737.66	-1737.66	1	1	1	1	84:S:0.529
PID_517627	Usnea_nanji	-22828.1	-22821.2	1	242.891	0.000213945	0.028513	707:S:0.761;708:Q:0.762;2267:G:0.613
PID_518330	Usnea_nanji	-2506.91	-2506.91	1	1	1	1	NA
PID_518338	Usnea_nanji	-5499.02	-5499.02	1	1	1	1	185:K:0.549;573:P:0.575
PID_518448	Usnea_nanji	-4130.72	-4130.07	1	5.10367	0.254749	1	26:A:0.821;27:E:0.801;50:F:0.827;60:T:0.799;119:P:0.796;170:P:0.797;225:P:0.796;232:A:0.820;241:G:0.817;399:A:0.798;443:H:0.811;522:Q:0.733
PID_518639	Usnea_nanji	-4994.1	-4994.1	1	1	1	1	NA
PID_521314	Usnea_nanji	-18515.8	-18515.8	1	2.76191	0.82678	1	NA
PID_521865	Usnea_nanji	-6697.89	-6696.08	1	27.0089	0.057043	0.59099	489:T:0.646;516:K:0.961*;517:D:0.675;573:S:0.675;824:S:0.679;830:Q:0.674
PID_522200	Usnea_nanji	-4402.45	-4398.43	1	47.8264	0.0045812	0.14824	174:D:0.537;223:H:0.569;337:T:0.832;388:S:0.967*
PID_522376	Usnea_nanji	-2305.92	-2305.92	1	1	1	1	23:I:0.561;116:P:0.526
PID_522805	Usnea_nanji	-2731.68	-2731.68	1	1	1	1	NA
PID_522892	Usnea_nanji	-2347.36	-2347.26	1	13.0524	0.642193	1	153:Q:0.583
PID_524064	Usnea_nanji	-3154.25	-3154.25	1	1	1	1	101:L:0.526;273:E:0.614
PID_524172	Usnea_nanji	-2115.19	-2115.17	1	2.49991	0.855958	1	313:A:0.654
PID_524668	Usnea_nanji	-3512.05	-3512.05	1	1	1	1	NA
PID_524687	Usnea_nanji	-7656.1	-7652.35	1	10.4162	0.00619239	0.172275	112:D:0.573;145:A:0.536;148:N:0.578;237:I:0.617;290:R:0.686;398:R:0.954*;462:S:0.600;468:L:0.532;476:A:0.655;522:V:0.525;533:L:0.601;535:Q:0.535;555:P:0.599;556:L:0.528;560:R:0.541;569:S:0.562;570:S:0.563;579:L:0.529;583:L:0.524
PID_525291	Usnea_nanji	-21463.3	-21461.7	1	13.9113	0.0735775	0.687785	1307:L:0.715;1446:D:0.730
PID_527008	Usnea_nanji	-1115.18	-1115.18	1	1	1	1	17:P:0.857;53:T:0.862;128:Q:0.860
PID_529575	Usnea_nanji	-3630.94	-3630.94	1	1	1	1	5:P:0.664;52:V:0.661;111:T:0.676;115:H:0.676;461:P:0.664
PID_529612	Usnea_nanji	-2082.06	-2081.74	1	5.04024	0.42586	1	4:F:0.736;18:S:0.521;28:Q:0.532;31:A:0.695;78:N:0.566;117:E:0.589;120:D:0.688;136:G:0.845;143:K:0.521;165:V:0.590
PID_529668	Usnea_nanji	-5308.44	-5306.18	1	69.4144	0.0332725	0.433578	138:K:0.572;339:D:0.561;393:C:0.843;426:K:0.593;500:S:0.563;506:V:0.560
PID_530057	Usnea_nanji	-2004.26	-2004.26	1	1	1	1	183:R:0.526
PID_530188	Usnea_nanji	-4584.08	-4584.08	1	1	1	1	95:Q:0.575;106:D:0.568;158:D:0.569;161:E:0.540;169:A:0.546;387:K:0.597;474:S:0.565;505:K:0.594;516:K:0.573
PID_530249	Usnea_nanji	-8770.58	-8770.58	1	1	1	1	NA
PID_530286	Usnea_nanji	-2491.56	-2490.17	1	999	0.0956464	0.803539	NA
PID_531328	Usnea_nanji	-3173.31	-3173.31	1	1	1	1	77:A:0.640;114:F:0.675;128:Q:0.623;130:F:0.651;172:L:0.617;231:G:0.671
PID_531341	Usnea_nanji	-2657.14	-2657.1	1	1.50517	0.780601	1	101:S:0.693;145:I:0.711;256:V:0.683;288:D:0.703;295:G:0.670
PID_531534	Usnea_nanji	-2567.89	-2567.89	1	1	1	1	NA
PID_531699	Usnea_nanji	-923.11	-923.11	1	1	1	1	6:E:0.703
PID_531805	Usnea_nanji	-2392.56	-2392.56	1	1	1	1	NA
PID_532063	Usnea_nanji	-9277.3	-9274.08	1	19.3448	0.0111934	0.244007	9:S:0.695;12:A:0.919;23:F:0.733;144:W:0.929;215:H:0.719;304:S:0.716;479:A:0.746;533:N:0.753;672:L:0.705;702:A:0.687;969:E:0.709
PID_533001	Usnea_nanji	-1172.39	-1172.39	1	1	1	1	NA
PID_533863	Usnea_nanji	-6849.64	-6849.64	1	1	1	1	NA
PID_534027	Usnea_nanji	-4484.49	-4484.49	1	1	1	1	6:A:0.705;67:A:0.666;137:N:0.727;291:E:0.705
PID_535647	Usnea_nanji	-4163.34	-4163.34	1	1	1	1	145:S:0.566
PID_53633	Usnea_nanji	-4838.61	-4838.61	1	1	1	1	31:P:0.540;147:M:0.579;148:L:0.569;371:S:0.549;473:Y:0.580
PID_536484	Usnea_nanji	-3122.9	-3122.9	1	1	1	1	NA
PID_537892	Usnea_nanji	-6437.55	-6437.55	1	1	1	1	666:R:0.630
PID_538262	Usnea_nanji	-1678.51	-1677.28	1	1	0.116899	0.894901	62:G:0.611
PID_538330	Usnea_nanji	-1030.49	-1030.49	1	1	1	1	NA
PID_539908	Usnea_nanji	-1666.51	-1664.63	1	17.8184	0.0523932	0.566239	26:N:0.696;70:N:0.693;180:V:0.993**;232:E:0.613
PID_540353	Usnea_nanji	-5570.4	-5570.4	1	1	1	1	NA
PID_540463	Usnea_nanji	-2067.29	-2067.29	1	1	1	1	104:L:0.578;121:H:0.605
PID_541151	Usnea_nanji	-2576.7	-2576.7	1	1	1	1	196:E:0.503
PID_541191	Usnea_nanji	-3685.9	-3685.13	1	20.2136	0.216712	1	90:H:0.501;109:G:0.614
PID_541335	Usnea_nanji	-2634.44	-2634.44	1	1	1	1	325:D:0.619;328:E:0.631
PID_541337	Usnea_nanji	-3909.24	-3909.24	1	1	1	1	NA
PID_541696	Usnea_nanji	-2326.6	-2326.6	1	1	1	1	34:S:0.726;74:T:0.728;118:S:0.725;164:A:0.745
PID_544314	Usnea_nanji	-1853.77	-1853.77	1	1	1	1	NA
PID_544722	Usnea_nanji	-4233.41	-4233.41	1	1	1	1	47:F:0.648;51:I:0.633;292:V:0.638;346:L:0.620;512:E:0.631
PID_545836	Usnea_nanji	-5371.78	-5369.61	1	40.8944	0.0369252	0.459722	113:A:0.598;376:S:0.590
PID_547821	Usnea_nanji	-4254.21	-4253.64	1	5.59858	0.285422	1	3:A:0.501;36:P:0.581;39:P:0.753;42:M:0.524;43:G:0.641;124:P:0.833;163:R:0.760;165:Y:0.620;166:R:0.502;174:W:0.558;184:H:0.602;252:E:0.812;256:A:0.565;291:T:0.761;343:G:0.762
PID_54898	Usnea_nanji	-2440.39	-2440.39	1	1	1	1	10:S:0.621;45:V:0.588;113:R:0.608;145:L:0.598
PID_549086	Usnea_nanji	-3913.77	-3913.77	1	1	1	1	66:I:0.507;100:I:0.513;265:V:0.519;286:S:0.526;428:P:0.515
PID_549408	Usnea_nanji	-2393.91	-2393.9	1	1.34646	0.952797	1	NA
PID_549462	Usnea_nanji	-3879.9	-3879.9	1	1	1	1	5:P:0.583;202:P:0.579;225:P:0.536;275:R:0.583;277:N:0.577;340:K:0.601
PID_55176	Usnea_nanji	-5356.22	-5356.09	1	5.80059	0.614033	1	31:G:0.507;47:P:0.502;152:Q:0.503;301:G:0.508;602:G:0.538;632:S:0.528;661:S:0.558
PID_55239	Usnea_nanji	-2795.56	-2795.56	1	1	1	1	3:L:0.657;18:P:0.682;50:L:0.669;131:G:0.733;132:K:0.701
PID_553772	Usnea_nanji	-3815.75	-3815.75	1	1	1	1	NA
PID_55407	Usnea_nanji	-1352.16	-1352.16	1	1	1	1	NA
PID_554280	Usnea_nanji	-4111.29	-4109.02	1	23.7613	0.0333615	0.433773	26:N:0.636;27:F:0.517;40:S:0.687;69:A:0.663;101:N:0.556;112:W:0.512;135:N:0.531;166:A:0.530;175:L:0.562;193:I:0.816;205:H:0.533
PID_555029	Usnea_nanji	-7379.76	-7377.1	1	999	0.0211345	0.344258	131:N:0.539;152:I:0.516;160:A:0.523;359:E:0.540;420:P:0.529
PID_556429	Usnea_nanji	-3177.09	-3177.09	1	1	1	1	NA
PID_55759	Usnea_nanji	-6445.74	-6445.74	1	1	1	1	17:S:0.555;50:D:0.547;287:I:0.550;325:K:0.557;495:L:0.531;607:M:0.574;632:S:0.553
PID_557813	Usnea_nanji	-3379.9	-3379.75	1	6.69206	0.583608	1	26:S:0.603;132:F:0.570;161:P:0.555;176:S:0.588;258:C:0.569
PID_558299	Usnea_nanji	-1304.57	-1304.57	1	1	1	1	3:S:0.758;22:V:0.819;48:S:0.804;51:D:0.845;102:E:0.800;118:G:0.827
PID_558345	Usnea_nanji	-4010.73	-4010.47	1	11.4335	0.474724	1	1:M:0.639;69:L:0.643;82:L:0.593;184:I:0.500;216:L:0.544;299:L:0.585;322:D:0.612
PID_559739	Usnea_nanji	-4360.39	-4360.39	1	1	1	1	NA
PID_560560	Usnea_nanji	-1549.4	-1549.24	1	2.84088	0.574893	1	42:L:0.601;43:R:0.684
PID_560920	Usnea_nanji	-4581.63	-4580.56	1	14.4288	0.144125	1	386:N:0.858
PID_561223	Usnea_nanji	-4596.06	-4596.06	1	1	1	1	NA
PID_561618	Usnea_nanji	-4195.18	-4203.12	1	1	6.7031e-05	0.0126797	6:E:0.521;7:G:0.508;9:V:0.717;12:I:0.742;20:G:0.761;26:A:0.751;28:F:0.759;61:S:0.792;84:P:0.566;87:L:0.835;91:R:0.770;99:I:0.696;123:A:0.739;143:F:0.864;191:V:0.639;287:W:0.791;293:V:0.504;300:I:0.621;301:S:0.783;303:R:0.715;321:E:0.979*
PID_562615	Usnea_nanji	-2029.71	-2029.62	1	37.6108	0.663213	1	102:G:0.708
PID_56501	Usnea_nanji	-4045.24	-4045.24	1	1	1	1	NA
PID_566765	Usnea_nanji	-5269.2	-5269.2	1	1	1	1	NA
PID_567095	Usnea_nanji	-2980.95	-2980.95	1	1	1	1	29:R:0.821;134:R:0.815;141:T:0.817;163:Y:0.795;176:I:0.825;350:I:0.815
PID_567772	Usnea_nanji	-2419.92	-2419.89	1	1.62376	0.81033	1	32:L:0.576;42:N:0.866;53:D:0.884;81:F:0.868;133:I:0.755;216:I:0.893;229:R:0.889;230:V:0.808;240:A:0.855;256:P:0.884
PID_567789	Usnea_nanji	-2824.28	-2824.28	1	1	1	1	NA
PID_567806	Usnea_nanji	-2433.75	-2433.75	1	1	1	1	239:V:0.878
PID_568090	Usnea_nanji	-1533.64	-1532.34	1	176.783	0.106322	0.845397	17:R:0.728;64:S:0.680;67:D:0.842;95:K:0.789;103:F:0.506;104:S:0.743;108:S:0.759;115:T:0.534;124:G:0.585
PID_56827	Usnea_nanji	-7151.91	-7151.91	1	1	1	1	NA
PID_568356	Usnea_nanji	-3659.28	-3659.28	1	1	1	1	NA
PID_569551	Usnea_nanji	-4827.69	-4827.68	1	1.32497	0.876666	1	72:V:0.930;261:D:0.520
PID_569855	Usnea_nanji	-4361.15	-4361.15	1	1	1	1	NA
PID_569919	Usnea_nanji	-4540.31	-4540.31	1	1	1	1	321:H:0.509
PID_570036	Usnea_nanji	-3037.53	-3037.53	1	14.8242	0.998872	1	NA
PID_570067	Usnea_nanji	-5550.92	-5550.92	1	1.06423	0.957216	1	333:V:0.592
PID_57074	Usnea_nanji	-2984.42	-2984.42	1	1	1	1	34:V:0.621;84:G:0.619;182:L:0.662;192:P:0.625;196:A:0.649;272:V:0.669;308:V:0.639
PID_570781	Usnea_nanji	-1351.49	-1351.49	1	1	1	1	38:S:0.776
PID_571140	Usnea_nanji	-3238.97	-3238.22	1	6.21424	0.220464	1	8:G:0.784;34:R:0.755;55:K:0.729;63:Y:0.768;150:G:0.754;227:V:0.751;232:I:0.754;258:K:0.763;300:H:0.772;305:S:0.741;383:L:0.744
PID_571913	Usnea_nanji	-4017.95	-4017.95	1	1	0.994472	1	171:R:0.537
PID_571916	Usnea_nanji	-5883.02	-5883.02	1	1	1	1	183:L:0.526
PID_571968	Usnea_nanji	-1633.71	-1633.5	1	9.12469	0.51707	1	128:L:0.572;159:P:0.577;225:A:0.544
PID_572165	Usnea_nanji	-1411.93	-1411.01	1	6.75655	0.174582	1	84:F:0.719;125:V:0.727;145:F:0.759;181:V:0.824
PID_574799	Usnea_nanji	-2935.78	-2935.78	1	1	1	1	NA
PID_575018	Usnea_nanji	-5757.59	-5757.51	1	2.23479	0.683812	1	NA
PID_577916	Usnea_nanji	-5199.46	-5199.46	1	1	1	1	NA
PID_57844	Usnea_nanji	-1731.9	-1731.9	1	1	1	1	73:L:0.764;134:I:0.645
PID_578673	Usnea_nanji	-4105.81	-4105.81	1	1	1	1	294:S:0.882;394:E:0.850;517:N:0.878
PID_579304	Usnea_nanji	-1920.59	-1920.59	1	1	0.985031	1	NA
PID_579815	Usnea_nanji	-2537.82	-2534.98	1	70.9116	0.0171109	0.306103	2:K:0.865;47:H:0.547;48:L:0.583;73:N:0.739;85:Q:0.538;107:N:0.722;142:A:0.805;164:P:0.734;188:T:0.620;226:K:0.880
PID_579924	Usnea_nanji	-14507.1	-14507.1	1	1.28546	0.885052	1	NA
PID_580045	Usnea_nanji	-3164.08	-3164.08	1	1	1	1	12:G:0.534;20:A:0.529
PID_580328	Usnea_nanji	-3125.42	-3125.42	1	1	1	1	NA
PID_580330	Usnea_nanji	-5913.29	-5912.5	1	6.68466	0.208564	1	22:V:0.524;49:S:0.714;63:L:0.691;116:V:0.524;122:I:0.614;350:N:0.734;378:Q:0.737;403:D:0.932;422:I:0.684;437:A:0.721;467:K:0.502;477:N:0.553;494:I:0.747;553:K:0.713;561:G:0.729;573:E:0.553
PID_580413	Usnea_nanji	-3963.99	-3962.78	1	16.4725	0.12054	0.91348	54:I:0.639;193:G:0.583;211:A:0.920;214:P:0.591;332:N:0.617
PID_580445	Usnea_nanji	-5074.87	-5074.87	1	1	1	1	43:N:0.620;324:P:0.616;339:D:0.635;344:Q:0.576;439:S:0.637
PID_581128	Usnea_nanji	-4931.1	-4930.01	1	4.27319	0.139667	0.988676	10:V:0.606;17:A:0.682;18:Q:0.605;26:Y:0.749;31:K:0.730;36:C:0.762;39:I:0.701;40:N:0.500;58:Q:0.588;81:I:0.617;99:E:0.733;111:N:0.622;112:S:0.657;153:W:0.624;175:T:0.792;187:P:0.735;198:V:0.730;210:H:0.650;274:T:0.753;306:N:0.647;321:G:0.580;401:S:0.646;417:I:0.771;440:E:0.618
PID_581963	Usnea_nanji	-2519.89	-2516.62	1	53.9142	0.0105039	0.23534	104:M:0.670;131:A:0.601;230:R:0.654;239:E:0.975*
PID_5821	Usnea_nanji	-6751.23	-6751.22	1	1.82141	0.871895	1	NA
PID_582507	Usnea_nanji	-1474.11	-1473.31	1	26.3521	0.206922	1	6:N:0.540;117:G:0.745
PID_582550	Usnea_nanji	-2824.61	-2824.44	1	2.63894	0.556158	1	21:D:0.705;44:S:0.861;49:H:0.844;84:T:0.528;140:A:0.775;218:I:0.654;260:V:0.593
PID_584020	Usnea_nanji	-2035.16	-2030.73	1	28.9965	0.00290756	0.114429	38:S:0.947;92:A:0.923;155:L:0.542;156:M:0.638
PID_584777	Usnea_nanji	-4738.84	-4738.84	1	1	1	1	138:F:0.605;172:R:0.556;237:D:0.583;342:T:0.572;479:T:0.616
PID_585426	Usnea_nanji	-2800.59	-2800.56	1	2.41045	0.813334	1	144:K:0.686;201:R:0.691;206:E:0.705
PID_586129	Usnea_nanji	-7166.86	-7166.86	1	1.15743	0.946114	1	90:V:0.673;341:N:0.709;348:A:0.700;816:N:0.692;840:A:0.673;841:N:0.705;856:I:0.697
PID_586230	Usnea_nanji	-8232.34	-8230.97	1	15.1587	0.0969717	0.810031	1:V:0.682;29:D:0.652;38:R:0.607;138:E:0.681;247:L:0.711;280:T:0.603;399:S:0.527;510:G:0.534;512:L:0.614;574:V:0.505;621:G:0.631;695:R:0.588;708:V:0.518
PID_586348	Usnea_nanji	-1676.85	-1676.84	1	1.53741	0.876743	1	5:S:0.505;120:Y:0.751;121:M:0.742;134:Q:0.759
PID_587058	Usnea_nanji	-6581.44	-6581.18	1	6.17101	0.470286	1	44:I:0.569;144:D:0.565;176:E:0.547;216:L:0.613;508:G:0.572;534:S:0.582;704:P:0.552
PID_587062	Usnea_nanji	-4240.28	-4240.28	1	1	1	1	79:T:0.565;146:G:0.542;255:F:0.547;294:L:0.508
PID_587074	Usnea_nanji	-6882.99	-6882.99	1	1	1	1	7:L:0.747;31:L:0.643;222:S:0.758;283:L:0.772;304:A:0.775;362:K:0.749;432:L:0.739;469:I:0.754;604:M:0.764;608:H:0.554;642:F:0.770;658:T:0.655;701:Q:0.755;730:D:0.744
PID_587536	Usnea_nanji	-5000.39	-4998.93	1	19.7351	0.087466	0.763245	116:T:0.651;124:D:0.684;380:V:0.652;464:V:0.928
PID_589243	Usnea_nanji	-2807.15	-2807.14	1	1	0.98049	1	NA
PID_590778	Usnea_nanji	-3761.89	-3760.76	1	36.3935	0.13275	0.965562	105:S:0.823
PID_591108	Usnea_nanji	-8930.51	-8926.08	1	30.3025	0.0028942	0.114429	173:T:0.526;484:G:0.519;543:V:0.729;562:L:0.773;780:E:0.632;950:G:0.941;969:P:0.504
PID_592748	Usnea_nanji	-2454.14	-2454.14	1	1	1	1	123:T:0.595;184:H:0.576
PID_593196	Usnea_nanji	-3311.03	-3311.03	1	1	1	1	NA
PID_593601	Usnea_nanji	-3892.9	-3892.9	1	1	1	1	NA
PID_593722	Usnea_nanji	-1975.64	-1974.32	1	11.5709	0.104451	0.841347	27:P:0.974*;73:D:0.716;77:F:0.754;96:L:0.601;99:S:0.710;123:I:0.740;130:T:0.747;132:T:0.708;134:T:0.740
PID_59397	Usnea_nanji	-6248.61	-6248.61	1	1	0.996091	1	NA
PID_594000	Usnea_nanji	-3995.81	-3995.81	1	1	1	1	NA
PID_595076	Usnea_nanji	-2613.35	-2613.29	1	2.25959	0.722245	1	211:N:0.801;232:F:0.797;241:H:0.803;261:S:0.805;282:Q:0.792
PID_595349	Usnea_nanji	-4317.11	-4316.67	1	5.04031	0.345922	1	40:A:0.734;63:Q:0.685;84:A:0.675;294:P:0.694;300:L:0.648;336:A:0.687;373:I:0.704;419:E:0.913
PID_595485	Usnea_nanji	-2051.3	-2051.3	1	1	1	1	54:S:0.589;108:T:0.613
PID_596503	Usnea_nanji	-1749.71	-1749.71	1	1	1	1	87:I:0.819;100:K:0.809;114:S:0.836
PID_597702	Usnea_nanji	-13126	-13126	1	1	1	1	181:S:0.591;437:E:0.583;578:E:0.599;628:Q:0.565;661:A:0.567;667:A:0.566;712:L:0.561;723:E:0.581;809:L:0.546;1186:I:0.570;1217:T:0.588;1357:I:0.567;1638:V:0.563
PID_597706	Usnea_nanji	-4632.15	-4630.55	1	23.2929	0.0736581	0.687785	108:A:0.954*;123:A:0.661;199:V:0.570
PID_599330	Usnea_nanji	-869.439	-869.439	1	1	1	1	NA
PID_600800	Usnea_nanji	-1512.02	-1512.02	1	1	1	1	53:H:0.804;56:I:0.645;58:E:0.675;84:D:0.769
PID_602415	Usnea_nanji	-860.414	-860.414	1	1	1	1	NA
PID_602578	Usnea_nanji	-2844.96	-2844.96	1	1	1	1	68:L:0.568;257:I:0.539
PID_603120	Usnea_nanji	-1908.49	-1908.49	1	1	1	1	NA
PID_603889	Usnea_nanji	-3607.68	-3607.68	1	1	1	1	46:P:0.582;233:D:0.513;396:I:0.516
PID_603960	Usnea_nanji	-2725.9	-2725.9	1	1	1	1	139:Y:0.724;185:F:0.736;241:S:0.688;261:R:0.733;293:N:0.747;299:F:0.730
PID_604309	Usnea_nanji	-2280.76	-2280.72	1	2.16671	0.758149	1	20:A:0.823;123:K:0.829;170:N:0.834
PID_604794	Usnea_nanji	-4378.34	-4378.34	1	1	1	1	93:N:0.563;118:P:0.515;418:E:0.523;440:N:0.542
PID_60500	Usnea_nanji	-4921.7	-4920.59	1	9.78455	0.136937	0.980466	109:V:0.800;130:N:0.845;200:R:0.811;203:A:0.828;233:I:0.565;274:R:0.792;306:H:0.535;317:Q:0.813;362:G:0.842;370:L:0.735;385:T:0.560;395:E:0.798;501:V:0.969*;538:S:0.518;544:S:0.782
PID_605016	Usnea_nanji	-2714.94	-2714.94	1	1	1	1	319:E:0.539
PID_605520	Usnea_nanji	-2057.24	-2057.24	1	1	1	1	137:G:0.509
PID_606724	Usnea_nanji	-4333.41	-4331	1	30.9003	0.0283673	0.398873	133:G:0.640;238:F:0.962*;239:L:0.681;274:Q:0.636;313:Q:0.655;468:P:0.641
PID_606814	Usnea_nanji	-4352.73	-4351.41	1	10.9566	0.104777	0.841796	1:F:0.822;83:A:0.808;161:K:0.816;198:S:0.822;481:E:0.826;515:I:0.823;521:S:0.968*
PID_612231	Usnea_nanji	-3518.34	-3518.33	1	4.41648	0.958223	1	82:K:0.625;147:S:0.636;261:P:0.621
PID_612580	Usnea_nanji	-4980.67	-4980.67	1	1	1	1	141:I:0.608;209:K:0.597;378:E:0.602
PID_613159	Usnea_nanji	-6731.81	-6731.81	1	1	1	1	NA
PID_613393	Usnea_nanji	-6935.35	-6930.94	1	71.9509	0.00300157	0.115363	16:T:0.840;56:A:0.692;388:H:0.933;666:N:0.618
PID_613570	Usnea_nanji	-9273.58	-9273.55	1	1.48525	0.815005	1	123:S:0.524;286:S:0.522;494:P:0.511;561:N:0.549;585:R:0.513;612:K:0.534;670:V:0.543;761:T:0.549;795:T:0.545;948:A:0.515;988:A:0.510
PID_613619	Usnea_nanji	-2774.81	-2774.27	1	8.4091	0.296917	1	4:L:0.518;13:C:0.515;107:N:0.675;116:P:0.505;197:P:0.527
PID_614516	Usnea_nanji	-1887.48	-1887.48	1	1	1	1	NA
PID_614524	Usnea_nanji	-1082.04	-1082	1	6.34373	0.786143	1	1:L:0.659
PID_614640	Usnea_nanji	-2671.86	-2671.86	1	1	1	1	NA
PID_614834	Usnea_nanji	-2533.57	-2533.57	1	1	1	1	151:N:0.664
PID_614918	Usnea_nanji	-10561.3	-10561.3	1	1	1	1	27:A:0.713;117:I:0.740;153:K:0.766;343:H:0.735;402:R:0.667;452:P:0.717;459:I:0.747;490:E:0.760;579:V:0.732;625:S:0.714;786:D:0.771;829:H:0.732;831:Q:0.708;985:P:0.695;1168:D:0.771
PID_61496	Usnea_nanji	-2220.39	-2220.39	1	1	1	1	64:D:0.504
PID_615144	Usnea_nanji	-2408.53	-2406.97	1	998.976	0.0771597	0.703677	14:S:0.545;16:F:0.563;29:S:0.559;113:L:0.765
PID_615215	Usnea_nanji	-2766.97	-2766.97	1	1	1	1	239:L:0.516;274:Q:0.571
PID_615238	Usnea_nanji	-1662.22	-1662.22	1	1	1	1	57:K:0.894;139:K:0.907;161:K:0.904;175:D:0.660;177:E:0.908;179:G:0.715
PID_616729	Usnea_nanji	-2007.54	-2007.54	1	1	1	1	NA
PID_616936	Usnea_nanji	-2616.66	-2616.65	1	1.33169	0.983727	1	NA
PID_617610	Usnea_nanji	-1722.43	-1722.1	1	12.3817	0.418983	1	64:E:0.569
PID_618024	Usnea_nanji	-1801.38	-1801.38	1	1	1	1	NA
PID_618097	Usnea_nanji	-2788.03	-2787.95	1	1.83256	0.690676	1	27:E:0.704;196:P:0.667;283:E:0.684
PID_618703	Usnea_nanji	-4817.65	-4814.24	1	182.94	0.00908127	0.216474	287:V:0.686;319:N:0.702;368:P:0.914;405:Q:0.683;469:A:0.676
PID_618707	Usnea_nanji	-2218.13	-2215.59	1	32.5666	0.0241428	0.367723	25:R:0.669;37:G:0.695;96:Q:0.928;187:H:0.618
PID_619350	Usnea_nanji	-6980.12	-6977.46	1	28.3879	0.0209924	0.344258	124:T:0.652;131:K:0.653;602:T:0.921;644:L:0.666;667:H:0.668;680:D:0.525
PID_620718	Usnea_nanji	-3901.62	-3899.68	1	35.7562	0.0491405	0.543698	9:A:0.878;171:Q:0.696;226:D:0.666;250:D:0.655
PID_620808	Usnea_nanji	-1793.32	-1793.32	1	1	1	1	NA
PID_620828	Usnea_nanji	-7195.36	-7195.36	1	1	1	1	88:S:0.536;163:V:0.569;642:T:0.597;662:G:0.578;665:A:0.564;704:I:0.582;738:A:0.585;765:A:0.549
PID_621411	Usnea_nanji	-3808.36	-3808.36	1	1	1	1	NA
PID_621413	Usnea_nanji	-5174.52	-5174.52	1	1	1	1	NA
PID_621577	Usnea_nanji	-2085.06	-2085.06	1	1	1	1	200:Q:0.657
PID_622118	Usnea_nanji	-14787.2	-14787.2	1	1	1	1	NA
PID_624231	Usnea_nanji	-3499.24	-3499.24	1	1	1	1	12:A:0.578
PID_624495	Usnea_nanji	-3017.42	-3016.06	1	43.6377	0.0994945	0.82054	1:M:0.651;2:A:0.652;3:D:0.664;4:L:0.654;5:A:0.652;6:G:0.653;7:L:0.652;8:V:0.653;9:S:0.652;10:N:0.652;11:L:0.653;12:A:0.652;13:V:0.653;14:T:0.653;15:A:0.652;16:S:0.653;17:D:0.652;18:A:0.654;19:N:0.652;20:R:0.653;21:S:0.654;22:P:0.655;23:E:0.658;24:D:0.652;25:R:0.653;26:L:0.654;27:G:0.652;28:A:0.653;29:E:0.652;30:L:0.654;31:D:0.652;32:M:0.652;33:H:0.652;34:N:0.684;35:L:0.655;36:N:0.652;37:I:0.652;3…
PID_624881	Usnea_nanji	-4461.03	-4461.03	1	1	1	1	NA
PID_625170	Usnea_nanji	-3349.02	-3349.02	1	1	1	1	108:L:0.819;218:N:0.604;315:Q:0.809;409:R:0.816;417:V:0.833
PID_625770	Usnea_nanji	-3852.54	-3852.54	1	1	1	1	NA
PID_626863	Usnea_nanji	-8585.55	-8584.05	1	14.3044	0.0830759	0.737838	123:L:0.514;155:L:0.576;167:Q:0.541;636:P:0.549;722:L:0.513;724:N:0.587;830:E:0.590;900:D:0.554;1049:P:0.878
PID_62706	Usnea_nanji	-3066.15	-3066.15	1	1	1	1	24:K:0.715;341:K:0.709
PID_627226	Usnea_nanji	-7230.65	-7230.65	1	1	1	1	61:D:0.508;96:G:0.507;539:I:0.509;605:D:0.504;726:R:0.500
PID_627268	Usnea_nanji	-4986.65	-4986.22	1	7.0091	0.352404	1	9:F:0.729;51:Q:0.697;92:S:0.741;105:Y:0.548;112:S:0.696;116:P:0.697;514:S:0.715;516:K:0.713
PID_627313	Usnea_nanji	-4457.64	-4457.64	1	1	1	1	NA
PID_627525	Usnea_nanji	-1708.52	-1708.52	1	1	1	1	NA
PID_628651	Usnea_nanji	-6996.25	-6996.25	1	1	1	1	24:D:0.526;76:N:0.528;138:T:0.514;268:S:0.508;296:V:0.553;392:G:0.514;429:V:0.520;561:V:0.520;610:P:0.503
PID_629156	Usnea_nanji	-3438.43	-3437.89	1	5.2238	0.296344	1	27:R:0.938;39:A:0.937;48:T:0.938;84:V:0.777;88:V:0.935;93:K:0.744;96:A:0.944;166:V:0.740;223:E:0.949;415:P:0.934;416:D:0.948;417:T:0.934;424:E:0.949
PID_629922	Usnea_nanji	-3873.59	-3873.59	1	1	1	1	19:N:0.600;51:A:0.574;318:A:0.631;319:A:0.629
PID_630367	Usnea_nanji	-1616.3	-1616.21	1	2.48484	0.660202	1	96:L:0.678;108:E:0.702
PID_630916	Usnea_nanji	-7281.82	-7281.82	1	1	1	1	NA
PID_631449	Usnea_nanji	-3741.07	-3737.98	1	30.5038	0.012896	0.261668	67:E:0.950*;97:S:0.725;359:A:0.558
PID_63284	Usnea_nanji	-1950.21	-1950.21	1	1	1	1	NA
PID_63422	Usnea_nanji	-1345.18	-1343.86	1	63.9785	0.103885	0.838344	20:D:0.618;25:V:0.610;76:Q:0.623
PID_63425	Usnea_nanji	-2764.39	-2764.39	1	1	1	1	10:L:0.589;199:V:0.622
PID_63453	Usnea_nanji	-4511.72	-4511.71	1	1.23429	0.926045	1	NA
PID_634628	Usnea_nanji	-12795.4	-12795.4	1	1.2374	0.913396	1	174:M:0.509;464:G:0.505
PID_635103	Usnea_nanji	-3076.84	-3076.84	1	1	1	1	150:V:0.594;202:K:0.738;221:I:0.753;245:D:0.734;257:A:0.668
PID_63544	Usnea_nanji	-3989.94	-3989.49	1	23.7712	0.342922	1	59:M:0.615;117:S:0.515;367:T:0.643
PID_636621	Usnea_nanji	-7805.64	-7805.64	1	1	1	1	NA
PID_638228	Usnea_nanji	-4385.55	-4385.33	1	14.7226	0.507167	1	6:T:0.620;160:M:0.641;351:N:0.637;399:P:0.561
PID_638462	Usnea_nanji	-3288.9	-3288.82	1	2.27734	0.700313	1	14:E:0.655;21:G:0.602;39:P:0.560
PID_638665	Usnea_nanji	-3216.75	-3213.9	1	3.97253	0.0169712	0.306103	63:E:0.812;65:D:0.819;82:H:0.828;87:S:0.716;89:D:0.806;93:G:0.733;98:R:0.639;112:F:0.533;141:W:0.501;142:A:0.762;150:K:0.633;161:L:0.827;166:S:0.784;176:S:0.814;185:R:0.807;197:D:0.658;198:S:0.538;200:H:0.679;204:S:0.567;205:R:0.631;207:R:0.516;216:I:0.598;219:Q:0.703;221:M:0.823;252:R:0.514;256:Q:0.826;275:H:0.542;300:Q:0.813;320:R:0.806;321:K:0.867;335:L:0.827
PID_639213	Usnea_nanji	-2624.71	-2623.92	1	45.3229	0.207826	1	65:S:0.610
PID_640815	Usnea_nanji	-2126.99	-2126.99	1	1	1	1	17:F:0.577;29:P:0.574;99:N:0.562;137:G:0.563
PID_64104	Usnea_nanji	-5583.61	-5582.31	1	5.91577	0.106395	0.845397	1:M:0.567;2:S:0.575;3:R:0.576;4:F:0.574;5:R:0.574;6:Q:0.569;7:V:0.572;8:S:0.574;9:N:0.569;10:A:0.571;11:E:0.568;12:A:0.624;13:E:0.956*;14:K:0.568;15:R:0.571;16:A:0.573;17:Y:0.962*;18:P:0.587;19:Q:0.575;20:L:0.574;21:S:0.576;22:A:0.572;23:S:0.580;24:A:0.571;25:E:0.570;26:D:0.570;27:E:0.570;28:V:0.600;29:R:0.577;30:L:0.577;31:L:0.576;32:G:0.572;33:G:0.612;34:S:0.575;35:G:0.573;36:R:0.569;37:D:0.568…
PID_641093	Usnea_nanji	-2848.85	-2848.3	1	4.86329	0.292255	1	12:R:0.856;14:W:0.755;97:K:0.712;111:K:0.720;253:L:0.753;307:Q:0.747;338:A:0.725;342:T:0.801;343:L:0.749;344:K:0.705;345:K:0.721
PID_641124	Usnea_nanji	-6592.06	-6590.07	1	20.7642	0.0461279	0.520181	1:M:0.624;20:L:0.828;25:G:0.666;147:C:0.603;232:E:0.595;467:P:0.583;497:A:0.604;551:A:0.635;556:E:0.594;611:A:0.578
PID_641403	Usnea_nanji	-3151.99	-3151.99	1	1	1	1	NA
PID_641946	Usnea_nanji	-6819.73	-6819.73	1	1	1	1	NA
PID_642368	Usnea_nanji	-9949.09	-9949.09	1	1	1	1	42:K:0.516;201:A:0.502;1052:T:0.501
PID_642388	Usnea_nanji	-2023.23	-2022.55	1	6.17557	0.243648	1	48:S:0.689;60:D:0.528;108:D:0.960*;110:S:0.951*;144:S:0.964*;190:T:0.810;194:S:0.676;198:S:0.787;216:P:0.534
PID_642496	Usnea_nanji	-4147.15	-4147.15	1	1	1	1	NA
PID_642507	Usnea_nanji	-3907.71	-3907.71	1	1	1	1	NA
PID_642711	Usnea_nanji	-5152.7	-5152.7	1	1	1	1	1:M:0.515;280:D:0.556;324:V:0.552;373:Q:0.580
PID_643169	Usnea_nanji	-1338.46	-1338.46	1	1.38922	0.968033	1	106:R:0.591
PID_643734	Usnea_nanji	-9404.06	-9402	1	90.6761	0.0420799	0.498935	453:S:0.500;713:P:0.666
PID_643791	Usnea_nanji	-2137.2	-2137.2	1	1	1	1	NA
PID_64410	Usnea_nanji	-13516.4	-13516.4	1	1	1	1	45:S:0.560;51:P:0.573;130:I:0.587;131:P:0.517;212:G:0.535;292:V:0.581;301:S:0.709;522:E:0.584;602:K:0.572;648:E:0.540;678:D:0.585;765:P:0.522;858:S:0.539;924:S:0.583;970:K:0.595;1062:N:0.602;1105:D:0.549;1106:F:0.547;1193:N:0.569;1205:E:0.594;1221:S:0.538;1264:A:0.518
PID_644759	Usnea_nanji	-3928.56	-3928.56	1	1.07129	0.956393	1	75:D:0.818;79:I:0.841;225:H:0.840;338:M:0.836
PID_644975	Usnea_nanji	-6746.28	-6746.28	1	1	1	1	NA
PID_645391	Usnea_nanji	-2471.04	-2471.04	1	1	1	1	45:N:0.707;49:E:0.717;113:D:0.715;262:V:0.686;296:S:0.696;302:G:0.696
PID_64740	Usnea_nanji	-1490.36	-1490.36	1	1	1	1	20:A:0.560;68:G:0.540
PID_648038	Usnea_nanji	-1830.4	-1830.4	1	1	1	1	NA
PID_649952	Usnea_nanji	-3432.9	-3432.9	1	1	1	1	44:L:0.772;67:A:0.760;87:D:0.737;199:G:0.580;235:R:0.770;236:F:0.772;370:D:0.775;406:K:0.780;410:V:0.782
PID_650535	Usnea_nanji	-3252.02	-3252.02	1	1	1	1	NA
PID_651336	Usnea_nanji	-4389.93	-4389.32	1	30.4542	0.266726	1	43:T:0.607;130:R:0.715;294:T:0.638;344:P:0.602
PID_65205	Usnea_nanji	-3383.3	-3383.3	1	1	1	1	17:T:0.814;58:A:0.626;59:D:0.789;269:E:0.730;297:L:0.781;301:D:0.777;331:A:0.519;339:S:0.716
PID_653108	Usnea_nanji	-1170.88	-1170.88	1	1	1	1	96:P:0.616
PID_653333	Usnea_nanji	-5999.31	-5996.94	1	30.2086	0.0295798	0.410061	88:T:0.705;131:L:0.556;140:M:0.540;291:Y:0.606;303:S:0.572;337:G:0.613;339:I:0.749;357:P:0.607;372:P:0.611;422:D:0.577
PID_653437	Usnea_nanji	-6181.59	-6181.59	1	1	1	1	422:T:0.520
PID_654822	Usnea_nanji	-4225.44	-4221.91	1	44.8495	0.00787661	0.199088	14:F:0.550;46:D:0.554;51:S:0.541;53:H:0.941;133:S:0.574;210:L:0.535;228:T:0.525;405:T:0.526
PID_65487	Usnea_nanji	-2171.22	-2171.2	1	1.15273	0.848852	1	3:I:0.558
PID_654885	Usnea_nanji	-965.756	-965.756	1	1	1	1	NA
PID_655046	Usnea_nanji	-7616.4	-7616.24	1	4.9934	0.570504	1	146:V:0.550;151:S:0.535;260:R:0.507;292:T:0.584;340:I:0.536;468:R:0.501;504:L:0.536;730:L:0.697;875:T:0.518
PID_655108	Usnea_nanji	-4100.75	-4100.75	1	1	0.998872	1	NA
PID_655670	Usnea_nanji	-4867.04	-4866.49	1	3.74435	0.295325	1	60:H:0.640;98:N:0.663;106:K:0.634;108:I:0.636;116:K:0.636;124:A:0.676;146:I:0.632;198:N:0.572;200:E:0.841;201:Y:0.829;224:M:0.785;251:I:0.507;262:T:0.501;332:A:0.537;344:E:0.507
PID_656028	Usnea_nanji	-3009.5	-3008.7	1	10.0826	0.206667	1	58:F:0.735;74:M:0.766;140:L:0.705;162:E:0.780;250:V:0.578;251:V:0.685;295:R:0.708
PID_657085	Usnea_nanji	-2852.32	-2851.19	1	27.2296	0.13308	0.965562	202:V:0.798
PID_66024	Usnea_nanji	-2126.76	-2126.76	1	1	1	1	NA
PID_66061	Usnea_nanji	-1338.92	-1338.92	1	1	1	1	NA
PID_66156	Usnea_nanji	-2295.94	-2294.57	1	16.9986	0.0986524	0.815934	31:P:0.848;109:S:0.773;154:P:0.769;162:F:0.742;165:D:0.766;174:A:0.775;182:P:0.619;183:D:0.599;198:R:0.627
PID_66226	Usnea_nanji	-1893.12	-1893.12	1	1	1	1	281:V:0.571
PID_669839	Usnea_nanji	-2694.1	-2693.72	1	7.66329	0.384961	1	94:E:0.546;106:S:0.509;218:T:0.567
PID_669955	Usnea_nanji	-3440.52	-3435.17	1	998.998	0.00107211	0.0676004	14:A:0.517;17:S:0.988*;19:I:0.514;246:K:0.521;317:P:0.514;336:I:0.673
PID_669971	Usnea_nanji	-2656.74	-2656.27	1	3.3469	0.32902	1	4:S:0.556;5:N:0.940;7:A:0.927;12:Q:0.587;36:G:0.620;41:E:0.503;42:T:0.714;43:L:0.780;59:H:0.652;69:N:0.944;70:T:0.606;75:L:0.509;77:E:0.629;78:T:0.500;83:M:0.882;84:W:0.798;85:S:0.517;88:R:0.502;89:G:0.916;93:N:0.762;96:A:0.697;101:H:0.514;106:I:0.513;107:A:0.510;110:Q:0.517;113:Y:0.501;114:T:0.511;117:K:0.720;122:L:0.519;137:D:0.701;139:D:0.507;142:W:0.510;146:A:0.518;147:T:0.688;149:N:0.715;154…
PID_670235	Usnea_nanji	-3296.93	-3296.93	1	1	1	1	62:F:0.554;175:F:0.516
PID_67142	Usnea_nanji	-6846.57	-6846.57	1	1	1	1	NA
PID_672318	Usnea_nanji	-1180.63	-1180.62	1	5.55992	0.898912	1	159:N:0.660
PID_672360	Usnea_nanji	-4461.38	-4461.38	1	1	1	1	NA
PID_672857	Usnea_nanji	-1319	-1318.94	1	999	0.734446	1	NA
PID_672858	Usnea_nanji	-1536.3	-1534.94	1	45.93	0.0992927	0.820074	19:A:0.555;33:R:0.730;37:G:0.521;58:E:0.793;111:V:0.524;112:K:0.910
PID_673948	Usnea_nanji	-6099.09	-6099.09	1	1	1	1	34:A:0.810;84:P:0.800;124:A:0.780;144:N:0.811;147:L:0.753;279:R:0.789;292:R:0.784;453:L:0.771;744:H:0.792;747:Y:0.782
PID_674143	Usnea_nanji	-1221.19	-1221.19	1	1	1	1	NA
PID_674366	Usnea_nanji	-3474.25	-3474.25	1	1	1	1	63:K:0.650;85:A:0.671;94:P:0.676;308:I:0.670;387:M:0.690
PID_675170	Usnea_nanji	-1841.68	-1839.97	1	35.4191	0.064659	0.637245	9:I:0.770;20:A:0.747;57:V:0.822;89:D:0.974*
PID_675218	Usnea_nanji	-3235.44	-3235.44	1	1	1	1	101:S:0.508
PID_67595	Usnea_nanji	-4681.34	-4680.24	1	10.103	0.138184	0.984581	224:F:0.880
PID_676044	Usnea_nanji	-7302.2	-7301.82	1	55.6353	0.386095	1	31:M:0.531;77:A:0.527;181:D:0.522;585:I:0.512
PID_676054	Usnea_nanji	-2964.23	-2964.2	1	1.53664	0.808368	1	62:N:0.558;83:E:0.545;119:P:0.584;168:V:0.538;256:A:0.556
PID_676269	Usnea_nanji	-6975.17	-6975.11	1	1.52145	0.713689	1	5:P:0.662;21:R:0.643;45:S:0.658;50:E:0.614;117:T:0.638;232:D:0.978*;532:I:0.563;567:K:0.624;575:R:0.620;584:P:0.692;648:A:0.630;685:I:0.564;701:N:0.511;712:F:0.574;756:V:0.507;773:A:0.631;790:L:0.631
PID_676377	Usnea_nanji	-7389.43	-7389.43	1	1	1	1	120:G:0.567;138:Q:0.571;222:L:0.611;241:W:0.572;345:A:0.630;372:V:0.562;531:M:0.615;606:S:0.625;657:P:0.567;750:D:0.607;787:R:0.605;817:T:0.648;839:N:0.590
PID_676547	Usnea_nanji	-6934.41	-6934.41	1	1	1	1	21:P:0.628;38:N:0.687;48:K:0.678;91:A:0.642;167:V:0.645;437:S:0.657;560:K:0.651;675:G:0.641
PID_677281	Usnea_nanji	-1617.26	-1617.26	1	1	1	1	111:V:0.687
PID_677296	Usnea_nanji	-9978.13	-9978.13	1	1	1	1	NA
PID_677906	Usnea_nanji	-1723.59	-1723.59	1	1	1	1	NA
PID_677935	Usnea_nanji	-2693.92	-2693.92	1	1	1	1	3:V:0.799;8:E:0.777;10:A:0.507;15:G:0.778;94:R:0.581;100:R:0.778;122:E:0.781;140:K:0.782;175:G:0.622;183:A:0.777;244:C:0.782;267:S:0.778
PID_678455	Usnea_nanji	-3003.31	-3003.31	1	1	1	1	325:R:0.631
PID_678489	Usnea_nanji	-3194.91	-3194.91	1	1	1	1	201:Y:0.596
PID_679034	Usnea_nanji	-1785.55	-1785.55	1	1	1	1	189:D:0.591
PID_679494	Usnea_nanji	-2032.12	-2032.12	1	1	1	1	63:A:0.526;90:I:0.516;96:H:0.671;103:T:0.673;108:S:0.675;146:K:0.653
PID_680265	Usnea_nanji	-17265.6	-17265.6	1	1	1	1	NA
PID_680517	Usnea_nanji	-10575.3	-10571.8	1	19.5	0.00783253	0.199088	149:P:0.668;399:L:0.666;427:S:0.673;520:S:0.958*;630:I:0.649;702:S:0.651;748:R:0.654;1133:Q:0.633;1193:D:0.963*
PID_680564	Usnea_nanji	-1508.9	-1508.9	1	1	1	1	54:T:0.533;74:R:0.555;160:E:0.565;165:R:0.551
PID_682199	Usnea_nanji	-2252.6	-2252.57	1	4.4419	0.832262	1	177:S:0.519
PID_682398	Usnea_nanji	-4114.7	-4111.16	1	61.3997	0.00786594	0.199088	37:I:0.691;38:G:0.665;82:G:0.653;166:Y:0.680;181:Q:0.704;276:D:0.504;310:G:0.661
PID_682712	Usnea_nanji	-2862.57	-2859.67	1	999	0.0160396	0.301312	83:V:0.597;85:R:0.588;103:E:0.590;117:R:0.598;233:G:0.966*
PID_682715	Usnea_nanji	-7511.61	-7511.61	1	1	1	1	NA
PID_68286	Usnea_nanji	-1944.08	-1944.08	1	1	1	1	95:F:0.721
PID_683200	Usnea_nanji	-1407.16	-1406.73	1	999	0.353565	1	7:T:0.702;34:T:0.716
PID_683254	Usnea_nanji	-3294.54	-3294.54	1	1	1	1	182:N:0.562
PID_683556	Usnea_nanji	-2296.31	-2296.31	1	1	1	1	NA
PID_683823	Usnea_nanji	-2201.54	-2201.28	1	28.4638	0.470866	1	148:S:0.534;155:E:0.733;204:P:0.729
PID_684099	Usnea_nanji	-2015.18	-2015.18	1	1	1	1	22:N:0.730
PID_68441	Usnea_nanji	-8239.47	-8239.47	1	1	1	1	NA
PID_68461	Usnea_nanji	-1351.97	-1351.38	1	35.8352	0.281081	1	29:L:0.641
PID_68499	Usnea_nanji	-1158.75	-1158.75	1	7.66048	1	1	NA
PID_685040	Usnea_nanji	-2758.16	-2758.16	1	1	1	1	NA
PID_685451	Usnea_nanji	-2669.72	-2666.36	1	999	0.00955489	0.22059	54:A:0.671;85:P:0.503;190:S:0.521;218:C:0.576;258:V:0.586;263:L:0.839
PID_68557	Usnea_nanji	-3396.14	-3396.14	1	1	1	1	NA
PID_686817	Usnea_nanji	-29310.5	-29308.7	1	5.23462	0.0617848	0.618269	93:D:0.707;1434:H:0.768
PID_688673	Usnea_nanji	-2678.81	-2678.63	1	4.52754	0.550809	1	28:D:0.704;36:E:0.727;83:I:0.731;109:K:0.739;112:G:0.699;153:M:0.731;202:G:0.767
PID_689619	Usnea_nanji	-5428.93	-5428.93	1	1	1	1	NA
PID_690143	Usnea_nanji	-11580.9	-11580	1	9.08748	0.160916	1	159:A:0.647;203:H:0.637;306:I:0.649;648:G:0.632;727:V:0.619;740:R:0.584;953:T:0.833;1005:M:0.689;1118:D:0.644;1130:S:0.608;1145:P:0.612;1291:V:0.627
PID_690216	Usnea_nanji	-6533.75	-6532.77	1	8.79598	0.162125	1	151:M:0.638;204:G:0.917;206:T:0.616;209:V:0.638;322:T:0.616;439:Y:0.637;459:L:0.592;510:D:0.627;622:S:0.606
PID_690984	Usnea_nanji	-3238.14	-3238.12	1	1.43594	0.872409	1	NA
PID_691094	Usnea_nanji	-409.761	-409.761	1	1	1	1	NA
PID_691406	Usnea_nanji	-4602.72	-4602.72	1	1	1	1	58:K:0.527;59:R:0.525;183:T:0.530;205:M:0.529;258:V:0.517;271:K:0.521;279:A:0.546;408:K:0.524;454:P:0.523
PID_692515	Usnea_nanji	-5099.63	-5099.63	1	1	1	1	546:D:0.523;693:Q:0.505
PID_692982	Usnea_nanji	-1481.63	-1481.63	1	1	1	1	1:T:0.682;35:N:0.675;112:T:0.693
PID_693180	Usnea_nanji	-1409.28	-1409.28	1	1	1	1	NA
PID_693184	Usnea_nanji	-8807.08	-8807.08	1	1	1	1	166:G:0.732;170:D:0.730;237:V:0.729;419:A:0.729;437:L:0.718;647:N:0.716;714:D:0.714;816:I:0.736;859:K:0.731;1126:I:0.713
PID_693486	Usnea_nanji	-2568.16	-2568.16	1	1	1	1	NA
PID_693550	Usnea_nanji	-5613.41	-5609.99	1	32.6379	0.0089461	0.215884	24:K:0.568;123:S:0.519;210:S:0.896;237:Q:0.563;409:G:0.528;421:H:0.623
PID_695610	Usnea_nanji	-2732.53	-2731.81	1	2.8481	0.228756	1	34:Q:0.521;40:D:0.861;53:D:0.583;78:S:0.607;95:L:0.911;107:L:0.873;108:S:0.527;122:M:0.852;129:Q:0.860;130:I:0.858;132:Q:0.641;135:G:0.865;136:P:0.844;139:T:0.598;152:E:0.583;169:I:0.538;171:V:0.544;193:A:0.873;199:P:0.872;209:T:0.559;210:A:0.829;213:T:0.879;225:V:0.528;235:H:0.875;238:L:0.553;243:P:0.858
PID_695815	Usnea_nanji	-3012.99	-3012.99	1	1	1	1	NA
PID_695847	Usnea_nanji	-2591.62	-2591.62	1	1	1	1	NA
PID_695916	Usnea_nanji	-3553.09	-3549.85	1	79.1298	0.0109117	0.241458	59:V:0.596;132:A:0.720;233:S:0.932
PID_696185	Usnea_nanji	-11149.8	-11148.7	1	13.8765	0.138476	0.985468	55:H:0.564;88:Y:0.537;112:S:0.607;121:T:0.597;154:A:0.590;172:F:0.590;210:F:0.568;243:W:0.539;457:I:0.562;492:Q:0.544;531:V:0.604;709:K:0.556;787:E:0.740;812:M:0.572;952:P:0.585;958:T:0.619;1115:A:0.548
PID_697815	Usnea_nanji	-1710.11	-1710.11	1	1	1	1	NA
PID_697909	Usnea_nanji	-7793.76	-7791.43	1	22.0984	0.0307414	0.416323	271:T:0.750;478:G:0.617;539:N:0.596
PID_698005	Usnea_nanji	-3616.9	-3616.87	1	1.28031	0.814002	1	32:F:0.735;90:S:0.737;121:F:0.752;123:F:0.748;129:N:0.729;133:R:0.722;140:S:0.739;161:L:0.675;180:K:0.738;251:A:0.756;328:W:0.723;364:G:0.744
PID_69952	Usnea_nanji	-9757.74	-9756.95	1	16.6716	0.210306	1	352:G:0.501;667:Y:0.505;935:E:0.612
PID_699672	Usnea_nanji	-2487.78	-2487.68	1	4.9034	0.660295	1	18:D:0.682;20:E:0.669;143:A:0.602
PID_701567	Usnea_nanji	-6140.21	-6140.21	1	1	1	1	NA
PID_701675	Usnea_nanji	-1839.52	-1839.48	1	4.62976	0.779373	1	NA
PID_702654	Usnea_nanji	-1009.62	-1009.62	1	5.96977	1	1	NA
PID_703373	Usnea_nanji	-3652.72	-3652.72	1	1	1	1	145:M:0.773;196:E:0.764;423:A:0.743
PID_703447	Usnea_nanji	-7383.77	-7383.77	1	1	1	1	NA
PID_703458	Usnea_nanji	-2154.43	-2154.43	1	1	1	1	44:G:0.726;156:E:0.756;187:V:0.701;193:K:0.718
PID_7056	Usnea_nanji	-1842.68	-1840.61	1	62.5681	0.0417851	0.497014	135:P:0.810;162:K:0.886
PID_71062	Usnea_nanji	-5358.45	-5358.26	1	1.6297	0.540628	1	19:Q:0.840;66:V:0.548;69:K:0.532;100:K:0.766;122:P:0.543;168:S:0.552;178:S:0.744;179:D:0.833;193:T:0.727;246:I:0.839;263:S:0.573;266:L:0.805;267:K:0.839;274:D:0.713;278:Q:0.827;298:A:0.827;309:K:0.836;324:N:0.658;335:K:0.594;337:P:0.580;343:R:0.837;345:M:0.742;349:Q:0.539;401:V:0.830;422:E:0.832;434:E:0.587;444:K:0.736;447:L:0.807
PID_712136	Usnea_nanji	-1971.32	-1971.32	1	1	1	1	25:A:0.844;149:S:0.756;214:G:0.845;249:Q:0.840
PID_712137	Usnea_nanji	-857.887	-857.887	1	1	1	1	NA
PID_713034	Usnea_nanji	-2562.54	-2562.54	1	1	1	1	4:L:0.615;16:C:0.620;143:N:0.595;166:Q:0.626;282:V:0.584;292:E:0.527
PID_714251	Usnea_nanji	-2605.22	-2605.22	1	1.16111	0.914541	1	38:T:0.858;61:V:0.852;80:D:0.577;86:V:0.853;146:L:0.872;147:T:0.503;177:E:0.866;200:P:0.565;228:E:0.861;268:R:0.852
PID_714693	Usnea_nanji	-2500.06	-2500.06	1	1	1	1	105:Y:0.566
PID_71493	Usnea_nanji	-2728.03	-2726.28	1	53.8243	0.0613483	0.617061	10:H:0.790;12:T:0.536;27:S:0.837;28:S:0.921;31:S:0.774;32:A:0.939;65:V:0.748;66:L:0.926;86:A:0.921;103:D:0.757;116:L:0.737;119:P:0.912;150:P:0.909;156:P:0.684;157:D:0.947;165:G:0.524;176:L:0.589
PID_71516	Usnea_nanji	-3406.46	-3406.14	1	3.46824	0.429737	1	17:E:0.855;116:I:0.873;147:R:0.842;214:Q:0.853;318:P:0.858;320:T:0.598;349:P:0.828
PID_71560	Usnea_nanji	-5975.48	-5975.48	1	1	1	1	10:G:0.819;61:P:0.796;63:F:0.839;225:P:0.818;245:N:0.821;699:S:0.829;747:G:0.836
PID_715838	Usnea_nanji	-8006.49	-8005.29	1	9.11509	0.120883	0.91348	108:R:0.529;416:H:0.656;512:S:0.654;522:H:0.619;537:E:0.647;638:R:0.644;681:L:0.622;683:I:0.748;705:S:0.615;798:S:0.636;801:E:0.627;831:A:0.605
PID_717805	Usnea_nanji	-4676.86	-4668.4	1	14.4533	3.8639e-05	0.0098737	27:H:0.835;89:G:0.835;94:L:0.517;98:S:0.844;106:F:0.893;108:S:0.502;133:G:0.595;141:W:0.991**;172:A:0.964*;176:E:0.542;240:S:0.942;247:D:0.614;251:N:0.631;254:T:0.914
PID_718264	Usnea_nanji	-5959.15	-5959.15	1	1	1	1	12:I:0.594;271:K:0.586;311:V:0.543;333:A:0.586;400:A:0.598
PID_718587	Usnea_nanji	-3797.32	-3795.79	1	24.8387	0.0799025	0.718632	134:E:0.804
PID_718717	Usnea_nanji	-1510.37	-1510.37	1	1	1	1	13:G:0.509;70:D:0.544;118:L:0.536;126:Y:0.567;143:R:0.576
PID_718997	Usnea_nanji	-8421.63	-8421.63	1	1	1	1	NA
PID_719111	Usnea_nanji	-2563.44	-2562.99	1	4.23676	0.344962	1	78:Y:0.651;88:V:0.647;102:W:0.558;108:V:0.624;141:T:0.651;144:V:0.637;176:R:0.616
PID_719181	Usnea_nanji	-2437.19	-2437.19	1	1	1	1	41:S:0.677;311:T:0.674;315:A:0.669
PID_72300	Usnea_nanji	-4653.86	-4644.16	1	999	1.0595e-05	0.00414194	23:Q:0.763;275:T:0.952*;317:Q:0.965*
PID_72611	Usnea_nanji	-2688.73	-2688.73	1	1	1	1	NA
PID_75863	Usnea_nanji	-1578.09	-1578.09	1	1	1	1	60:F:0.572;62:V:0.517;68:I:0.552
PID_7747	Usnea_nanji	-1364.7	-1364.7	1	1.8798	0.909328	1	23:V:0.535
PID_775807	Usnea_nanji	-5245.07	-5244.97	1	8.51464	0.654882	1	2:P:0.534;100:V:0.612;135:E:0.656;243:F:0.650;288:G:0.649;349:S:0.653;543:I:0.521;561:A:0.607
PID_776027	Usnea_nanji	-4768.07	-4768.07	1	1	1	1	NA
PID_776031	Usnea_nanji	-2570.23	-2570.23	1	1	1	1	57:R:0.619;72:H:0.563
PID_776038	Usnea_nanji	-2852.69	-2852.69	1	1.08896	0.976659	1	63:A:0.717;100:N:0.725;148:K:0.712;188:I:0.657;189:R:0.588
PID_776112	Usnea_nanji	-2531.25	-2531.25	1	1	1	1	179:M:0.643
PID_776235	Usnea_nanji	-1808.4	-1808.4	1	1	1	1	246:R:0.584
PID_776289	Usnea_nanji	-5251.91	-5251.9	1	1.64544	0.894691	1	180:S:0.524;421:L:0.501;433:R:0.520;465:S:0.507
PID_776451	Usnea_nanji	-4697.95	-4697.95	1	1	1	1	NA
PID_776462	Usnea_nanji	-2101.35	-2101.33	1	1.73416	0.836235	1	15:D:0.507;33:R:0.958*;157:E:0.968*;159:V:0.958*;165:E:0.968*;211:Y:0.962*;221:K:0.970*;251:N:0.964*
PID_776622	Usnea_nanji	-2387.25	-2387.25	1	1	1	1	58:T:0.713;78:D:0.708;129:E:0.713;189:C:0.725
PID_776623	Usnea_nanji	-1303.31	-1300.68	1	22.0483	0.0217009	0.344425	29:A:0.913;39:K:0.996**;76:L:0.872;85:R:0.896;96:N:0.702
PID_776682	Usnea_nanji	-3251.31	-3251.24	1	5.29044	0.708651	1	5:M:0.585;112:H:0.728;127:I:0.716;375:A:0.746;385:E:0.698;389:A:0.727
PID_776771	Usnea_nanji	-2049.4	-2049.4	1	1	1	1	42:Q:0.646;159:S:0.658;238:E:0.589;246:K:0.617;274:K:0.658;281:E:0.587
PID_776776	Usnea_nanji	-1544.66	-1544.55	1	4.2129	0.644196	1	45:E:0.595;87:Y:0.617
PID_776964	Usnea_nanji	-808.884	-808.884	1	1	1	1	NA
PID_777048	Usnea_nanji	-4479.77	-4479.77	1	1	1	1	NA
PID_777066	Usnea_nanji	-3990.09	-3990.09	1	1	1	1	21:K:0.692;269:I:0.688;279:N:0.502;330:A:0.686
PID_777149	Usnea_nanji	-1532.77	-1532.77	1	1	1	1	60:P:0.553;123:D:0.547;191:G:0.541
PID_777172	Usnea_nanji	-4767.23	-4767.23	1	1	1	1	168:D:0.570;372:D:0.551
PID_777236	Usnea_nanji	-2582.42	-2582.1	1	3.86623	0.426077	1	125:G:0.828
PID_777277	Usnea_nanji	-5797.74	-5797.64	1	2.55447	0.649997	1	4:S:0.524;45:P:0.610;187:N:0.709;196:T:0.595;282:D:0.516;401:P:0.586;453:G:0.590;506:G:0.567
PID_777324	Usnea_nanji	-7210.3	-7209.17	1	10.9738	0.133231	0.965562	63:H:0.796;74:H:0.792;81:I:0.807;119:A:0.798;164:E:0.782;165:D:0.783;533:Q:0.967*;647:Q:0.769;685:V:0.770;693:S:0.786;807:T:0.813;808:T:0.795;869:S:0.786
PID_777410	Usnea_nanji	-1348.36	-1348.36	1	1	1	1	85:L:0.648;90:Y:0.691
PID_777617	Usnea_nanji	-4734.61	-4734.61	1	1	1	1	97:V:0.565;577:S:0.545
PID_777651	Usnea_nanji	-2541.8	-2541.8	1	1	1	1	87:K:0.769
PID_777767	Usnea_nanji	-1366.24	-1362.28	1	84.6061	0.00493293	0.151449	125:G:0.971*
PID_778385	Usnea_nanji	-1019.29	-1019.29	1	1	1	1	19:P:0.541
PID_778564	Usnea_nanji	-3317.43	-3309.92	1	6.6271	0.000106291	0.0173136	23:M:0.623;30:R:0.735;38:M:0.603;45:D:0.658;46:V:0.505;60:M:0.654;65:G:0.902;67:D:0.658;81:R:0.568;86:V:0.640;89:M:0.656;94:G:0.777;97:V:0.584;104:Y:0.824;109:R:0.898;113:S:0.998**;117:D:0.586;122:M:0.603;130:V:0.579;136:I:0.965*;138:G:0.949;155:M:0.590;160:G:0.988*;161:A:0.762;162:D:0.537;163:V:0.666;170:Y:0.824;179:S:0.782;180:R:0.541;183:D:0.658;188:M:0.781;193:G:0.987*;202:Y:0.776;211:S:0.975…
PID_778583	Usnea_nanji	-5896.97	-5896.21	1	6.4674	0.218038	1	109:I:0.664;284:T:0.519;306:G:0.576;482:R:0.857
PID_778606	Usnea_nanji	-3861.7	-3858.06	1	59.8091	0.00698471	0.18367	116:C:0.984*;142:P:0.823;200:G:0.835;307:R:0.807;337:T:0.844;376:P:0.810
PID_779071	Usnea_nanji	-1795.77	-1795.77	1	1	1	1	NA
PID_779111	Usnea_nanji	-800.614	-800.614	1	1	1	1	NA
PID_779112	Usnea_nanji	-7743.07	-7743.07	1	1	1	1	31:N:0.725;100:T:0.714;295:K:0.724;327:Q:0.710;410:A:0.743;481:I:0.730;564:E:0.740;764:Q:0.725;843:D:0.728
PID_779430	Usnea_nanji	-4330.51	-4330.49	1	1.53889	0.832557	1	176:M:0.776;184:L:0.780;215:E:0.757;264:D:0.762
PID_779576	Usnea_nanji	-1236.87	-1236.87	1	1	1	1	NA
PID_779639	Usnea_nanji	-3485.48	-3485.48	1	1	1	1	21:R:0.608;43:H:0.627;134:Q:0.587;161:D:0.603;292:I:0.583;416:A:0.613
PID_779739	Usnea_nanji	-3046.43	-3046.43	1	1	1	1	322:T:0.544
PID_779853	Usnea_nanji	-2174.95	-2174.93	1	2.1483	0.838147	1	NA
PID_779896	Usnea_nanji	-3980.3	-3980.3	1	1	1	1	NA
PID_780081	Usnea_nanji	-1437.72	-1436.52	1	999	0.120342	0.91348	1:Y:0.606;23:S:0.603
PID_780211	Usnea_nanji	-3639.52	-3635.98	1	2.27433	0.00773518	0.198075	2:I:0.814;10:Q:0.770;17:V:0.869;21:S:0.814;29:S:0.989*;35:H:0.711;37:S:0.982*;39:P:0.760;41:P:0.619;47:T:0.920;51:A:0.634;52:V:0.820;54:P:0.774;55:V:0.713;60:F:0.747;61:E:0.891;66:I:0.567;68:L:0.994**;73:D:0.804;74:S:0.790;75:L:0.769;76:H:0.732;80:I:0.670;81:S:0.754;94:I:0.931;95:I:0.649;97:W:0.759;98:G:0.781;99:D:0.989*;100:R:0.583;101:P:0.893;102:A:0.667;104:G:0.878;105:A:0.694;106:P:0.984*;109…
PID_780416	Usnea_nanji	-4207.43	-4207.43	1	1	1	1	77:I:0.526;453:N:0.525
PID_780473	Usnea_nanji	-2671.49	-2671.49	1	1	1	1	18:P:0.530;22:Y:0.527
PID_780889	Usnea_nanji	-1554.31	-1552.44	1	16.9702	0.0527623	0.566663	5:Y:0.794;61:L:0.830;66:R:0.974*;146:P:0.535;164:H:0.601
PID_781028	Usnea_nanji	-2205.73	-2205.73	1	1	1	1	50:D:0.557;83:P:0.554;118:E:0.525
PID_781526	Usnea_nanji	-5108.87	-5108.87	1	1	1	1	24:A:0.842;35:R:0.577;91:D:0.753;109:G:0.695;114:L:0.818;136:A:0.603;143:T:0.815;151:F:0.832;165:G:0.713;185:R:0.828;266:V:0.536;274:I:0.757;319:V:0.838;324:N:0.828;349:A:0.815;350:D:0.749;364:S:0.829;424:F:0.833;438:L:0.715;440:R:0.842;473:E:0.674
PID_781596	Usnea_nanji	-5626.67	-5623.52	1	999	0.0121498	0.256281	133:K:0.585;173:S:0.599;271:Y:0.556;318:G:0.594;525:A:0.607;542:Q:0.883
PID_781684	Usnea_nanji	-3302.31	-3302.31	1	1	1	1	NA
PID_781692	Usnea_nanji	-3662.83	-3662.83	1	1	1	1	13:K:0.553;95:T:0.595;115:E:0.615;220:D:0.556;238:N:0.589;306:K:0.589;307:D:0.622;308:E:0.591;363:D:0.574;441:E:0.574
PID_781779	Usnea_nanji	-889.922	-889.922	1	1	1	1	NA
PID_781826	Usnea_nanji	-2072.4	-2070.43	1	7.39182	0.0469672	0.526607	1:T:0.880;6:R:0.803;16:G:0.799;40:L:0.840;63:G:0.862;68:A:0.812;87:E:0.836;101:R:0.832;115:C:0.810;119:V:0.720;150:R:0.969*;181:E:0.863;182:K:0.643;186:E:0.523
PID_781866	Usnea_nanji	-1911.08	-1911.08	1	1	1	1	1:M:0.674;3:F:0.675;29:L:0.642;87:R:0.653;100:L:0.633;105:N:0.706;112:F:0.682;148:D:0.676
PID_781967	Usnea_nanji	-4431.96	-4431.96	1	1	1	1	74:L:0.572;109:G:0.560;289:K:0.612;291:L:0.601;419:S:0.640
PID_781981	Usnea_nanji	-6142.21	-6142.21	1	1	1	1	NA
PID_782062	Usnea_nanji	-1858.2	-1857.96	1	11.0737	0.486621	1	38:T:0.680;200:H:0.663
PID_782067	Usnea_nanji	-1766.31	-1766.28	1	54.5017	0.813252	1	182:P:0.791
PID_782168	Usnea_nanji	-2168.42	-2168.42	1	1	1	1	114:T:0.503
PID_782170	Usnea_nanji	-1958.29	-1958.29	1	1	1	1	20:N:0.702;108:L:0.701;126:S:0.695
PID_782221	Usnea_nanji	-3238.16	-3238.16	1	1	1	1	15:I:0.793;17:L:0.778;122:A:0.803;308:P:0.810;339:K:0.796
PID_782304	Usnea_nanji	-1667.37	-1667.37	1	1	1	1	55:G:0.860;97:R:0.843;165:A:0.595
PID_782482	Usnea_nanji	-3451.84	-3451.84	1	1.26619	0.904404	1	159:T:0.849
PID_782519	Usnea_nanji	-769.847	-769.755	1	104.657	0.668605	1	13:P:0.540;73:P:0.541
PID_782522	Usnea_nanji	-852.171	-852.171	1	1	1	1	NA
PID_782705	Usnea_nanji	-4951.35	-4950.1	1	5.03228	0.114281	0.885259	46:R:0.504;104:V:0.509;114:L:0.904;297:G:0.622;299:M:0.917;311:I:0.500;313:S:0.672;323:N:0.796;329:T:0.508;375:I:0.518
PID_782792	Usnea_nanji	-4457.13	-4457.13	1	1	1	1	19:A:0.511;84:E:0.515;205:R:0.536;261:A:0.542
PID_782883	Usnea_nanji	-1835.26	-1835.26	1	1.00909	0.998404	1	75:S:0.681;195:E:0.647
PID_782886	Usnea_nanji	-2591.12	-2588.59	1	998.999	0.0246808	0.369319	45:S:0.697;82:I:0.665;126:G:0.943;131:A:0.720;183:I:0.645;230:G:0.666
PID_782898	Usnea_nanji	-3935.14	-3932.18	1	165.885	0.0149963	0.288322	242:S:0.832;289:S:0.507
PID_783056	Usnea_nanji	-3543.02	-3543.02	1	1	1	1	32:A:0.613;85:F:0.622;103:A:0.647;217:V:0.615;293:A:0.639;305:P:0.635;407:L:0.634
PID_783086	Usnea_nanji	-1769.91	-1769.91	1	1	1	1	181:N:0.669;199:K:0.666;214:T:0.657
PID_783715	Usnea_nanji	-523.78	-523.78	1	1	1	1	NA
PID_784247	Usnea_nanji	-1559.87	-1559.87	1	1	1	1	1:P:0.770;8:D:0.769;18:L:0.720;83:K:0.759;159:F:0.564;165:F:0.777
PID_784253	Usnea_nanji	-5463.6	-5463.57	1	1.43125	0.78069	1	121:G:0.585;149:E:0.603;275:V:0.576;292:I:0.603;411:T:0.597;489:G:0.598
PID_784336	Usnea_nanji	-954.012	-954.012	1	1	1	1	NA
PID_784465	Usnea_nanji	-582.146	-582.146	1	1	1	1	NA
PID_785043	Usnea_nanji	-1317.24	-1317.24	1	1	1	1	NA
PID_785573	Usnea_nanji	-2305.58	-2305.58	1	1	1	1	NA
PID_785581	Usnea_nanji	-5224.03	-5221.39	1	12.421	0.0216166	0.344425	7:N:0.817;72:L:0.900;140:H:0.594;143:A:0.745;150:N:0.873;264:L:0.811;309:L:0.776;322:R:0.952*;368:L:0.770;386:E:0.624;423:I:0.788;461:F:0.787;497:V:0.744;554:A:0.821
PID_785734	Usnea_nanji	-2682.43	-2682.43	1	1	1	1	77:N:0.568;88:S:0.513;147:S:0.542;238:T:0.520
PID_785827	Usnea_nanji	-2661.79	-2661.53	1	4.46201	0.467378	1	130:G:0.685;163:S:0.721;168:T:0.675;186:E:0.688;233:A:0.706;289:A:0.653;291:K:0.677;293:V:0.724
PID_785945	Usnea_nanji	-4676.38	-4674.86	1	6.12637	0.0804642	0.722576	79:T:0.810;83:T:0.804;155:G:0.765;168:S:0.820;177:V:0.766;200:G:0.794;211:Q:0.751;212:S:0.933;252:P:0.768;382:N:0.768;399:M:0.823;424:L:0.784;426:S:0.971*
PID_785946	Usnea_nanji	-1521.47	-1521.36	1	3.95887	0.632152	1	93:P:0.551
PID_785995	Usnea_nanji	-3750.32	-3750.29	1	1.9154	0.816947	1	24:P:0.612;39:N:0.625;309:S:0.630;315:Y:0.583;461:Q:0.582
PID_786017	Usnea_nanji	-3468.45	-3468.45	1	1	1	1	NA
PID_786048	Usnea_nanji	-2023.47	-2023.47	1	1	1	1	122:A:0.642;212:G:0.647
PID_786131	Usnea_nanji	-4078.82	-4078.82	1	1	1	1	NA
PID_786143	Usnea_nanji	-1355.63	-1355.63	1	1	1	1	1:P:0.512
PID_786565	Usnea_nanji	-2288.46	-2288.43	1	2.13433	0.819142	1	24:P:0.571
PID_786770	Usnea_nanji	-9635.33	-9635.26	1	2.25123	0.718129	1	199:S:0.644;325:K:0.699;515:K:0.694;590:G:0.717;932:M:0.747;990:H:0.696
PID_786793	Usnea_nanji	-3395.47	-3395.47	1	1	1	1	303:D:0.580;304:R:0.588;307:P:0.587
PID_786815	Usnea_nanji	-4837.42	-4837.42	1	1	1	1	64:F:0.570
PID_786839	Usnea_nanji	-1808.38	-1802.85	1	69.6689	0.000875413	0.0603932	4:S:0.651;5:L:0.621;7:A:0.513;8:R:0.635;9:G:0.783;11:H:0.795;16:D:0.868;28:L:0.804;29:T:0.732;31:G:0.970*;32:R:0.694;37:H:0.634;40:E:0.736;41:R:0.786;43:Y:0.814;44:A:0.589;53:R:0.839;60:S:0.526;63:K:0.963*;64:A:0.683;66:Q:0.942;73:A:0.629;74:K:0.531;75:A:0.748;76:G:0.533;77:H:0.585;90:I:0.714;95:K:0.941;96:D:0.942;97:M:0.865;98:N:0.707;100:S:0.907;105:V:0.716;109:R:0.874;111:C:0.598;112:A:0.608;1…
PID_786875	Usnea_nanji	-3822.92	-3822.92	1	1.56322	0.916652	1	66:V:0.715;385:K:0.781;393:A:0.709
PID_786961	Usnea_nanji	-1266.49	-1266.49	1	1	1	1	NA
PID_787210	Usnea_nanji	-5843.74	-5843.62	1	4.359	0.615281	1	296:W:0.588;348:P:0.570;468:T:0.575
PID_787246	Usnea_nanji	-3769.85	-3769.85	1	1	1	1	197:H:0.591;356:S:0.590
PID_787303	Usnea_nanji	-2286.27	-2270.26	1	68.5246	1.5e-08	2.932e-05	53:T:0.722;103:A:0.514;180:S:0.999**;187:A:0.992**;191:H:0.950*;192:N:0.962*;210:A:0.519;218:S:0.903;220:C:0.998**;221:C:0.996**;223:N:0.995**;224:A:0.535
PID_787337	Usnea_nanji	-874.91	-874.91	1	1	1	1	NA
PID_787434	Usnea_nanji	-422.464	-420.009	1	998.996	0.026688	0.385464	26:A:0.985*
PID_787730	Usnea_nanji	-926.533	-926.533	1	1	1	1	11:A:0.765;22:Q:0.765;69:E:0.771;75:D:0.692
PID_787870	Usnea_nanji	-4836.89	-4836.89	1	1	1	1	24:A:0.687;51:N:0.681;77:Y:0.712;124:A:0.697;491:L:0.689;530:S:0.704;594:I:0.697;611:E:0.682
PID_788047	Usnea_nanji	-8635.08	-8635.07	1	3.7851	0.856443	1	108:V:0.790;464:E:0.754;513:D:0.775;657:E:0.794;660:E:0.771;760:A:0.784;818:A:0.790;874:N:0.760;886:S:0.758;936:S:0.765;973:S:0.868;999:E:0.757;1041:S:0.748
PID_788102	Usnea_nanji	-935.104	-935.104	1	1	1	1	NA
PID_788185	Usnea_nanji	-5699.84	-5699.84	1	1	1	1	28:Q:0.605;117:Q:0.595;156:H:0.627;495:V:0.619;685:A:0.600
PID_788395	Usnea_nanji	-916.725	-916.725	1	1	1	1	78:R:0.622
PID_788682	Usnea_nanji	-2111.29	-2111.35	1	1	0.72154	1	178:L:0.831;253:M:0.885
PID_788838	Usnea_nanji	-570.48	-570.48	1	1	1	1	NA
PID_788917	Usnea_nanji	-948.609	-948.609	1	1	1	1	84:A:0.571
PID_788978	Usnea_nanji	-3551.88	-3551.88	1	1	1	1	40:L:0.538;97:M:0.584;98:Q:0.505
PID_789215	Usnea_nanji	-3283.48	-3283.41	1	1.74596	0.717749	1	150:S:0.731;155:V:0.964*;184:R:0.527;216:E:0.694;301:E:0.681;310:E:0.521;315:E:0.553;316:E:0.677;317:E:0.743
PID_789274	Usnea_nanji	-2898.31	-2898.31	1	1	1	1	30:Y:0.663;82:T:0.651;162:F:0.692;382:D:0.674
PID_789303	Usnea_nanji	-2099.03	-2099.03	1	1	1	1	NA
PID_789376	Usnea_nanji	-1389.74	-1389.74	1	23.1992	1	1	119:S:0.515
PID_789389	Usnea_nanji	-1045.51	-1045.48	1	4.22665	0.808831	1	44:A:0.808
PID_789517	Usnea_nanji	-2593.38	-2591.53	1	10.0546	0.0547368	0.582388	14:P:0.702;59:K:0.652;212:Y:0.648;239:K:0.508;248:K:0.981*;253:A:0.699;291:P:0.677;292:P:0.696
PID_789714	Usnea_nanji	-1136.5	-1136.5	1	1	1	1	27:I:0.844
PID_789760	Usnea_nanji	-1825.1	-1824.24	1	999	0.188934	1	106:V:0.725;190:T:0.620
PID_789794	Usnea_nanji	-3349.48	-3349.48	1	1	1	1	NA
PID_789962	Usnea_nanji	-1916	-1916	1	1	1	1	NA
PID_790191	Usnea_nanji	-2720.18	-2718.57	1	18.7819	0.0723722	0.681976	32:R:0.904;189:T:0.542;300:R:0.557
PID_790565	Usnea_nanji	-706.982	-706.982	1	1	1	1	NA
PID_790747	Usnea_nanji	-1451.95	-1451.95	1	1	1	1	23:D:0.784;30:D:0.796;89:K:0.811;98:K:0.728;110:K:0.811;124:A:0.725;126:I:0.716;136:P:0.792;142:E:0.736
PID_790856	Usnea_nanji	-1944.95	-1943.21	1	16.8269	0.0622963	0.622326	106:R:0.956*;175:P:0.635;178:K:0.612
PID_790933	Usnea_nanji	-4287.39	-4287.39	1	1	1	1	11:D:0.526
PID_791193	Usnea_nanji	-1278.25	-1276.42	1	32.9869	0.0553967	0.583207	103:A:0.649;116:W:0.982*
PID_791228	Usnea_nanji	-8501.61	-8501.42	1	2.28712	0.536963	1	7:R:0.649;70:D:0.537;80:H:0.527;93:Q:0.659;125:Q:0.659;131:S:0.542;145:G:0.581;164:E:0.637;271:E:0.636;311:K:0.649;353:H:0.660;405:G:0.643;521:D:0.632;585:F:0.659;615:K:0.671;654:K:0.678;685:G:0.645;705:D:0.637;712:K:0.659;814:R:0.950;884:A:0.677;960:S:0.659
PID_791345	Usnea_nanji	-2587.66	-2587.66	1	1	1	1	NA
PID_791604	Usnea_nanji	-1016	-1015.62	1	15.8057	0.38292	1	58:G:0.843;60:H:0.660;63:I:0.608
PID_791610	Usnea_nanji	-6872.81	-6872.81	1	1	1	1	NA
PID_791845	Usnea_nanji	-3617.23	-3617.23	1	1	1	1	NA
PID_791861	Usnea_nanji	-4775.88	-4775.88	1	1	1	1	NA
PID_791980	Usnea_nanji	-4171.8	-4171.8	1	1	1	1	NA
PID_792195	Usnea_nanji	-1792.49	-1790.94	1	16.1427	0.07825	0.710306	24:R:0.699;53:A:0.601;69:G:0.872;75:K:0.767;110:G:0.540;113:G:0.562
PID_792434	Usnea_nanji	-1873.45	-1873.45	1	1	1	1	98:A:0.587;121:G:0.535;186:A:0.527;212:L:0.536
PID_792993	Usnea_nanji	-1112.54	-1112.54	1	1	1	1	2:P:0.870;133:P:0.870
PID_793023	Usnea_nanji	-1470.59	-1470.51	1	2.61052	0.678023	1	41:K:0.636;77:L:0.640;93:R:0.618;94:G:0.629
PID_793665	Usnea_nanji	-1755.41	-1755.41	1	1	1	1	69:N:0.618
PID_793808	Usnea_nanji	-2418.06	-2418.06	1	1	1	1	NA
PID_793855	Usnea_nanji	-2765.45	-2764.81	1	5.17106	0.257093	1	67:K:0.654;94:S:0.703;137:G:0.623;154:S:0.722
PID_793901	Usnea_nanji	-2821.3	-2821.3	1	1	1	1	34:N:0.552;75:S:0.542;128:T:0.552;282:M:0.571
PID_793985	Usnea_nanji	-5582.55	-5582.54	1	1.92991	0.885013	1	114:I:0.550;475:P:0.529
PID_794059	Usnea_nanji	-2907.41	-2907.41	1	1	1	1	NA
PID_794074	Usnea_nanji	-1104.81	-1104.15	1	4.8409	0.24915	1	83:H:0.527;89:K:0.974*
PID_794157	Usnea_nanji	-4989.47	-4989.47	1	1	1	1	NA
PID_794361	Usnea_nanji	-5908.05	-5908.05	1	1	1	1	138:H:0.517;212:P:0.541;352:P:0.530;616:V:0.534
PID_794507	Usnea_nanji	-724.197	-724.197	1	1	1	1	NA
PID_794548	Usnea_nanji	-2672.71	-2672.16	1	23.1266	0.295848	1	82:V:0.702;117:L:0.676;141:K:0.740;179:Q:0.654;257:I:0.549;289:S:0.752;314:K:0.625
PID_794605	Usnea_nanji	-593.796	-593.796	1	1	1	1	NA
PID_794611	Usnea_nanji	-4872.38	-4872.38	1	1	1	1	59:M:0.903;72:S:0.904;73:R:0.893;95:I:0.897;156:E:0.906;237:A:0.890;312:N:0.903;373:I:0.897;374:D:0.906;463:N:0.689;473:D:0.898
PID_794709	Usnea_nanji	-3770.27	-3770.27	1	1	1	1	153:M:0.652
PID_794722	Usnea_nanji	-3179.4	-3179.4	1	1	1	1	13:V:0.507;53:L:0.500;139:P:0.609;154:I:0.620;161:L:0.542;164:M:0.510;171:L:0.664;182:M:0.567
PID_794851	Usnea_nanji	-2176.5	-2176.5	1	1	1	1	NA
PID_795106	Usnea_nanji	-13138.6	-13138.4	1	3.86523	0.535435	1	12:P:0.506;47:T:0.523;198:N:0.552;231:T:0.738;240:V:0.521;309:D:0.548;550:N:0.541;848:K:0.571;1457:N:0.551;1485:G:0.541;1494:F:0.523;1539:M:0.589;1570:M:0.561;1576:E:0.573
PID_795283	Usnea_nanji	-2044.95	-2044.95	1	1	1	1	47:P:0.723;66:Y:0.685;176:V:0.775;213:V:0.681
PID_795586	Usnea_nanji	-3453	-3453	1	1	1	1	15:K:0.638;96:I:0.615;182:A:0.607;189:S:0.625;316:K:0.613;359:R:0.609
PID_795594	Usnea_nanji	-7898.93	-7898.93	1	1	1	1	3:F:0.789;17:G:0.784;114:D:0.792;180:V:0.776;186:G:0.809;205:N:0.810;209:D:0.793;218:M:0.800;323:F:0.787;517:I:0.810;522:A:0.793;568:L:0.756;598:F:0.787;750:D:0.789;758:D:0.787;803:I:0.798;814:G:0.784;816:E:0.785;856:V:0.802;925:I:0.789
PID_795639	Usnea_nanji	-1614.59	-1614.59	1	1	1	1	NA
PID_795835	Usnea_nanji	-831.517	-830.659	1	33.1811	0.190159	1	7:T:0.846
PID_795906	Usnea_nanji	-1632.46	-1632.46	1	1	1	1	88:A:0.663;107:P:0.679
PID_796024	Usnea_nanji	-1566.69	-1566.69	1	1	1	1	NA
PID_796070	Usnea_nanji	-2553.89	-2553.89	1	1	1	1	NA
PID_796130	Usnea_nanji	-474.233	-473.92	1	70.4577	0.428675	1	63:A:0.802
PID_796139	Usnea_nanji	-391.503	-391.503	1	1	1	1	NA
PID_796155	Usnea_nanji	-960.24	-960.24	1	1	1	1	5:P:0.669
PID_796174	Usnea_nanji	-3031.88	-3031.86	1	1.36838	0.843437	1	63:T:0.662;148:N:0.688;250:N:0.688;287:D:0.676;320:F:0.714
PID_796187	Usnea_nanji	-2171.47	-2171.35	1	2.45823	0.62681	1	26:R:0.958*;49:K:0.756;58:A:0.946;123:H:0.756;134:K:0.781;181:G:0.955*;213:W:0.947;254:H:0.961*
PID_796252	Usnea_nanji	-1361.27	-1358.12	1	13.7286	0.0120646	0.256281	24:S:0.678;123:I:0.620;154:K:0.997**;159:W:0.988*
PID_796317	Usnea_nanji	-1150.38	-1150.38	1	1	1	1	NA
PID_796396	Usnea_nanji	-4525.47	-4522.58	1	14.1763	0.0162454	0.301312	44:A:0.567;86:L:0.527;141:D:0.656;170:N:0.580;206:P:0.596;231:W:0.921;243:A:0.965*;263:T:0.581;368:D:0.544;380:F:0.611;424:V:0.593
PID_796415	Usnea_nanji	-1815.03	-1815.03	1	1	1	1	35:T:0.555;62:A:0.534
PID_796515	Usnea_nanji	-2309.86	-2309.86	1	1	0.998872	1	NA
PID_796545	Usnea_nanji	-2076.85	-2076.85	1	1	1	1	203:S:0.622;231:T:0.547;246:E:0.653;249:E:0.625;269:I:0.645
PID_796626	Usnea_nanji	-2815.84	-2815.84	1	1	1	1	207:P:0.708;297:E:0.716
PID_796740	Usnea_nanji	-315.988	-315.988	1	1	1	1	NA
PID_796773	Usnea_nanji	-803	-803	1	1	1	1	NA
PID_796782	Usnea_nanji	-1455.2	-1455.2	1	1	1	1	NA
PID_796796	Usnea_nanji	-1060.9	-1060.9	1	1	1	1	NA
PID_796813	Usnea_nanji	-1423.36	-1423.36	1	1	1	1	NA
PID_796886	Usnea_nanji	-3044.82	-3044.82	1	1	1	1	3:E:0.788;14:D:0.813;44:S:0.767;150:I:0.794;229:I:0.810;246:T:0.798;354:M:0.839
PID_796902	Usnea_nanji	-1590.9	-1590.87	1	1.94939	0.831428	1	41:H:0.547;176:D:0.786;189:E:0.786
PID_796923	Usnea_nanji	-5328.81	-5328.81	1	1.47014	0.972924	1	3:I:0.621;346:G:0.601;389:D:0.643
PID_796960	Usnea_nanji	-1771.02	-1771.02	1	1	1	1	26:I:0.879
PID_796983	Usnea_nanji	-3534.46	-3534.46	1	1	1	1	397:N:0.588
PID_796984	Usnea_nanji	-3177.39	-3177.39	1	1.24779	0.964526	1	272:R:0.642;286:K:0.626
PID_796986	Usnea_nanji	-3649.66	-3649.66	1	1.5163	0.894871	1	21:I:0.672;25:S:0.694;174:S:0.653;182:P:0.659;318:H:0.687
PID_797008	Usnea_nanji	-7080.46	-7080.46	1	1	1	1	NA
PID_797018	Usnea_nanji	-3629.23	-3629.23	1	1	1	1	22:N:0.689;69:C:0.668;95:D:0.638;101:H:0.642;284:M:0.662;306:N:0.659;380:K:0.647
PID_797024	Usnea_nanji	-2205.93	-2205.93	1	1	1	1	89:K:0.625;146:I:0.597
PID_797030	Usnea_nanji	-4161.76	-4161.76	1	1	1	1	18:K:0.639;24:N:0.637;38:F:0.654;343:T:0.629;504:K:0.657
PID_797050	Usnea_nanji	-2397.17	-2397.17	1	1	1	1	45:T:0.628;80:I:0.560;186:N:0.627;285:I:0.617
PID_797059	Usnea_nanji	-4787.83	-4787.82	1	1.66677	0.903035	1	19:K:0.681;218:K:0.679
PID_797078	Usnea_nanji	-8938.96	-8938.76	1	5.50544	0.528937	1	18:P:0.608;24:R:0.601;321:Y:0.640;399:E:0.634;538:S:0.667;604:V:0.651;629:V:0.621;654:P:0.607;828:Q:0.623;852:S:0.642;911:A:0.661;1004:P:0.633
PID_797082	Usnea_nanji	-8066.23	-8064.97	1	999	0.113463	0.880088	511:T:0.608
PID_797088	Usnea_nanji	-9760.64	-9760.64	1	1	1	1	NA
PID_797114	Usnea_nanji	-4775.02	-4775	1	1.54022	0.847152	1	17:V:0.793;42:C:0.791;51:V:0.787;54:G:0.773;133:V:0.766;208:K:0.790;330:A:0.792;370:I:0.543;447:D:0.546
PID_797143	Usnea_nanji	-2916.58	-2914.79	1	10.644	0.0583524	0.600313	63:E:0.594;127:Q:0.509;233:W:0.988*
PID_797155	Usnea_nanji	-6296.65	-6296.47	1	6.27268	0.549068	1	89:S:0.735;101:S:0.730;148:R:0.705;245:I:0.711;304:Y:0.701;342:A:0.708;458:L:0.715;800:M:0.742
PID_797192	Usnea_nanji	-14785.3	-14781.3	1	14.8792	0.00463742	0.148244	102:D:0.724;183:T:0.714;360:R:0.709;374:A:0.736;591:S:0.720;901:S:0.730;941:E:0.720;1227:I:0.887;1618:K:0.720;1639:E:0.954*;1812:A:0.716;1822:N:0.964*
PID_797200	Usnea_nanji	-3617.46	-3617.45	1	2.46654	0.887604	1	391:I:0.712
PID_797217	Usnea_nanji	-1495.69	-1495.69	1	1	1	1	135:E:0.732;186:A:0.728
PID_797222	Usnea_nanji	-4049.97	-4049.97	1	1	1	1	266:Y:0.591;379:S:0.623;413:A:0.622;548:F:0.598;553:S:0.595
PID_797244	Usnea_nanji	-1243.09	-1243.09	1	1	1	1	146:I:0.790;167:S:0.798
PID_797258	Usnea_nanji	-4020.82	-4020.82	1	1	1	1	NA
PID_797273	Usnea_nanji	-2044.22	-2044.22	1	1	1	1	36:A:0.622;137:L:0.552;155:G:0.656;256:I:0.599
PID_797289	Usnea_nanji	-2403.34	-2403.34	1	1	1	1	278:P:0.505
PID_797290	Usnea_nanji	-3966.07	-3966.07	1	1	1	1	141:E:0.592;275:D:0.567;318:T:0.578;398:A:0.547
PID_797293	Usnea_nanji	-2288.76	-2288.76	1	1	1	1	21:P:0.721;55:S:0.712;262:E:0.703
PID_797321	Usnea_nanji	-4250.48	-4250.48	1	1	1	1	190:L:0.588
PID_797324	Usnea_nanji	-4908.2	-4908.2	1	1	1	1	40:L:0.658;259:S:0.714;389:D:0.696;627:K:0.692
PID_797331	Usnea_nanji	-2348.13	-2348.13	1	1.14934	0.952972	1	6:C:0.674;86:P:0.690;98:G:0.680;112:S:0.715
PID_797335	Usnea_nanji	-4067.29	-4067.29	1	1	1	1	528:R:0.612
PID_797359	Usnea_nanji	-3795.13	-3795.13	1	1	1	1	1:E:0.667;9:N:0.656;14:G:0.674;127:A:0.654
PID_797367	Usnea_nanji	-4385.52	-4385.52	1	1	1	1	NA
PID_797381	Usnea_nanji	-2057.77	-2057.77	1	1	1	1	137:V:0.652;165:Y:0.656
PID_797384	Usnea_nanji	-2497.67	-2497.67	1	1	0.996808	1	185:K:0.507
PID_797391	Usnea_nanji	-7695.08	-7695.08	1	1	1	1	32:I:0.919;59:L:0.899;66:A:0.924;144:F:0.923;172:V:0.914;180:E:0.918;181:N:0.923;202:K:0.912;240:T:0.716;279:I:0.920;336:A:0.910;340:P:0.910;371:D:0.700;398:N:0.925;399:A:0.917;400:S:0.923;402:K:0.687;448:I:0.921;500:N:0.704;525:A:0.916;534:T:0.693;547:P:0.914;577:A:0.925;608:P:0.898;622:G:0.918;650:S:0.915;689:N:0.653;705:T:0.540;770:T:0.924;900:V:0.919;913:A:0.917;930:V:0.914;935:N:0.920;941:A:…
PID_797404	Usnea_nanji	-3247.97	-3245.67	1	36.2276	0.0322246	0.424641	41:D:0.548;87:T:0.622;425:A:0.953*
PID_797417	Usnea_nanji	-744.57	-742.144	1	147.271	0.027594	0.392745	41:Y:0.803;43:P:0.974*
PID_797426	Usnea_nanji	-7633.9	-7633.9	1	1	0.998404	1	NA
PID_797432	Usnea_nanji	-6113.06	-6113.06	1	1	1	1	129:Q:0.563;493:V:0.545;809:P:0.560;813:Y:0.560
PID_797435	Usnea_nanji	-11697.8	-11696.3	1	29.6266	0.0750002	0.692707	13:S:0.594;49:C:0.598;199:A:0.764;302:E:0.601;488:S:0.608;546:D:0.627;584:D:0.583;613:S:0.642;668:R:0.605;731:D:0.583;974:Q:0.601;1027:L:0.532;1139:E:0.574
PID_797454	Usnea_nanji	-2393.27	-2393.27	1	1	1	1	74:A:0.530
PID_797471	Usnea_nanji	-1455.2	-1455.2	1	1	1	1	45:E:0.876;61:Y:0.859
PID_797484	Usnea_nanji	-4171.3	-4171.3	1	1	1	1	3:Y:0.534;229:M:0.580
PID_797528	Usnea_nanji	-2455.64	-2452.38	1	76.3136	0.0106563	0.2376	76:E:0.726;158:R:0.922
PID_797530	Usnea_nanji	-2503.26	-2503.26	1	1	1	1	159:T:0.601;268:K:0.607
PID_797532	Usnea_nanji	-6739.82	-6738.51	1	15.1063	0.105249	0.842432	132:S:0.598;536:P:0.852
PID_797545	Usnea_nanji	-6095.7	-6082.95	1	44.0708	4.43e-07	0.000259775	31:N:0.770;96:N:0.560;104:E:0.796;110:V:0.745;159:L:0.670;231:F:0.990*;265:P:0.548;287:S:0.675;290:Q:0.854;297:L:0.791;324:V:0.987*;413:T:0.976*;546:A:0.781;556:N:0.788
PID_797584	Usnea_nanji	-2747.25	-2747.24	1	1.37065	0.887738	1	NA
PID_797616	Usnea_nanji	-3696.95	-3695.97	1	4.64076	0.161095	1	1:S:0.770;75:A:0.931;78:Y:0.931;82:P:0.933;103:T:0.928;122:L:0.929;226:S:0.938;229:I:0.936;230:I:0.927;243:S:0.933;291:V:0.929;296:G:0.933;364:F:0.931;377:T:0.936;387:I:0.930;395:R:0.926;437:L:0.892;438:V:0.931;445:A:0.937;446:L:0.886
PID_797721	Usnea_nanji	-2626.53	-2626.53	1	1	1	1	NA
PID_797724	Usnea_nanji	-4416.25	-4416.25	1	1	1	1	46:K:0.604;48:V:0.548;75:K:0.552;164:K:0.556;468:P:0.604;525:S:0.548;530:A:0.570
PID_797734	Usnea_nanji	-3379.06	-3379.06	1	1	1	1	11:V:0.738;36:A:0.798;257:A:0.798;281:S:0.600;316:E:0.795;329:G:0.791
PID_797736	Usnea_nanji	-9376.85	-9376.85	1	1.13948	0.917483	1	778:I:0.520
PID_797801	Usnea_nanji	-8151.56	-8151.56	1	1	1	1	12:L:0.635;112:T:0.695;395:A:0.667;489:S:0.699;492:S:0.676;543:A:0.690;612:A:0.656;804:T:0.677;930:T:0.693;1023:V:0.671
PID_797807	Usnea_nanji	-3353.59	-3353.59	1	1	1	1	240:R:0.624;262:K:0.645
PID_797819	Usnea_nanji	-3143.13	-3143.13	1	1	1	1	NA
PID_797844	Usnea_nanji	-3898.41	-3898.41	1	1	1	1	28:A:0.504;176:Q:0.526;275:M:0.532
PID_797845	Usnea_nanji	-2585.3	-2585.07	1	7.65638	0.49949	1	48:V:0.551;136:S:0.622;217:T:0.548;235:T:0.642
PID_797885	Usnea_nanji	-1777.43	-1776.55	1	7.53284	0.183681	1	121:I:0.651;132:R:0.950;186:D:0.641
PID_797906	Usnea_nanji	-3703.08	-3703.08	1	1	1	1	100:I:0.613;112:I:0.624;119:I:0.604
PID_797908	Usnea_nanji	-1379.33	-1379.33	1	1	1	1	NA
PID_797932	Usnea_nanji	-3576.53	-3576.53	1	1	1	1	248:H:0.596;280:V:0.585;394:T:0.585
PID_797948	Usnea_nanji	-4605.41	-4605.41	1	1	1	1	40:E:0.582;118:A:0.562;328:M:0.571;424:S:0.562;584:K:0.581
PID_797965	Usnea_nanji	-5066.05	-5064.96	1	9.48971	0.139635	0.988676	14:D:0.920;15:S:0.543;48:R:0.559;150:A:0.551;207:A:0.600;390:F:0.616
PID_797976	Usnea_nanji	-4267.76	-4266.05	1	17.2285	0.0641456	0.635388	7:G:0.864;65:T:0.853;95:P:0.989*;109:R:0.843;112:P:0.855;224:L:0.848;245:Y:0.859;260:A:0.842;455:T:0.858;527:E:0.853
PID_797977	Usnea_nanji	-5617.67	-5617.67	1	1	1	1	61:S:0.728;77:N:0.740;308:K:0.718;388:T:0.717;668:T:0.723;750:E:0.723;757:R:0.729
PID_797985	Usnea_nanji	-4202.72	-4202.71	1	1.3889	0.867222	1	3:P:0.672;16:V:0.673;152:S:0.700;234:E:0.738;298:A:0.691;431:L:0.724;458:K:0.700
PID_797996	Usnea_nanji	-1841.08	-1841.08	1	1	1	1	NA
PID_798009	Usnea_nanji	-2001.87	-2001.87	1	1	1	1	NA
PID_798019	Usnea_nanji	-2325.54	-2325.51	1	1.98259	0.826823	1	125:P:0.781;201:L:0.758;214:K:0.812
PID_798040	Usnea_nanji	-9509.42	-9509.42	1	1	1	1	244:R:0.551;257:V:0.525;623:D:0.561;962:G:0.546
PID_798061	Usnea_nanji	-737.704	-737.704	1	1	1	1	21:S:0.620
PID_798075	Usnea_nanji	-4690.5	-4690.5	1	1	1	1	96:G:0.585;134:T:0.553;199:T:0.544;298:A:0.542;374:E:0.541;484:A:0.569;578:D:0.546
PID_798080	Usnea_nanji	-7385.57	-7385.57	1	1	1	1	NA
PID_798083	Usnea_nanji	-2049.31	-2046.69	1	4.86686	0.0221029	0.345619	37:R:0.723;38:A:0.995**;39:H:0.996**;45:P:0.668;49:S:0.532;50:P:0.723;51:Q:0.801;56:G:0.988*;57:A:0.848;58:T:0.685;59:I:0.735;61:A:0.592;62:P:0.820;63:H:0.775;64:M:0.746;65:H:0.713;69:A:0.769;86:G:0.998**;87:S:0.864;222:E:0.653
PID_798098	Usnea_nanji	-4131.2	-4128.98	1	83.3654	0.0351494	0.445175	54:V:0.694;63:S:0.710;74:S:0.738;311:N:0.965*
PID_798129	Usnea_nanji	-7289.85	-7289.85	1	1	1	1	86:P:0.627;227:P:0.626;415:G:0.630;491:M:0.571;500:H:0.649;659:V:0.631;814:H:0.628;886:I:0.536;892:S:0.639
PID_798135	Usnea_nanji	-2370.46	-2370.46	1	1	1	1	303:E:0.600;305:H:0.619
PID_798143	Usnea_nanji	-2724.76	-2724.76	1	1	1	1	NA
PID_798161	Usnea_nanji	-6380.97	-6380.97	1	1	1	1	NA
PID_798165	Usnea_nanji	-4500.63	-4499.64	1	6.55251	0.159812	1	18:A:0.962*;25:T:0.727;84:S:0.729;112:G:0.732;141:T:0.733;146:A:0.696;198:S:0.742;259:A:0.722;352:I:0.735;426:Q:0.731
PID_798182	Usnea_nanji	-3026.18	-3026.12	1	2.17472	0.744529	1	46:M:0.946;94:M:0.946;110:N:0.504;178:Y:0.903;209:I:0.916;271:S:0.532;301:E:0.914;359:V:0.598
PID_798187	Usnea_nanji	-3064.17	-3064.17	1	1	1	1	59:E:0.680;104:A:0.699
PID_798190	Usnea_nanji	-2291.54	-2291.51	1	1.52273	0.800447	1	25:V:0.774;48:D:0.793;71:H:0.653;211:E:0.776;227:N:0.637;248:G:0.805
PID_798215	Usnea_nanji	-603.97	-603.97	1	1	1	1	25:T:0.526
PID_798253	Usnea_nanji	-4403.18	-4403.18	1	1	1	1	346:Y:0.527;418:A:0.509
PID_798297	Usnea_nanji	-6568.98	-6568.98	1	1	1	1	94:C:0.554;418:N:0.555;710:N:0.569;711:M:0.550;818:E:0.540
PID_798302	Usnea_nanji	-2122.36	-2122.36	1	1	1	1	NA
PID_798320	Usnea_nanji	-2780.72	-2780.71	1	1.52953	0.895911	1	NA
PID_798337	Usnea_nanji	-1505.6	-1505.6	1	1	0.997743	1	NA
PID_798351	Usnea_nanji	-3840.52	-3840.52	1	1	1	1	43:K:0.678;97:E:0.657;126:E:0.663;166:G:0.650
PID_798352	Usnea_nanji	-10555	-10554.4	1	8.77322	0.288406	1	543:G:0.723
PID_798376	Usnea_nanji	-3193.74	-3193.75	1	6.69544	0.915957	1	16:E:0.834;153:L:0.816;155:L:0.837;216:R:0.826;336:Q:0.813
PID_798377	Usnea_nanji	-1689.02	-1689.02	1	1.2404	0.943359	1	34:L:0.767;38:H:0.671;41:N:0.784;76:G:0.670;105:P:0.577;107:A:0.663;129:S:0.759;166:R:0.778
PID_798441	Usnea_nanji	-3372.63	-3372.63	1	1	1	1	27:Q:0.668;42:N:0.651;111:K:0.660;158:P:0.667
PID_798452	Usnea_nanji	-3977.01	-3977.01	1	1	1	1	43:I:0.869;77:I:0.867;78:G:0.879;90:D:0.826;136:K:0.876;161:T:0.865;167:V:0.880;178:I:0.867;210:E:0.878;269:L:0.875;301:A:0.858;304:T:0.793;325:Q:0.618;360:E:0.877;407:I:0.863;419:P:0.513;429:T:0.688;436:F:0.798
PID_798453	Usnea_nanji	-3397.95	-3397.95	1	1	1	1	NA
PID_798484	Usnea_nanji	-2120.53	-2120.53	1	1	1	1	113:N:0.595
PID_798486	Usnea_nanji	-2681.96	-2681.71	1	3.78535	0.480178	1	35:H:0.532;226:S:0.512;230:T:0.839;310:V:0.530
PID_798497	Usnea_nanji	-2838.92	-2838.92	1	1	1	1	NA
PID_798525	Usnea_nanji	-3673.7	-3673.7	1	1	1	1	11:H:0.889;39:L:0.882;42:A:0.873;62:S:0.887;71:K:0.866;75:L:0.875;109:G:0.886;144:F:0.897;175:T:0.875;189:Y:0.886;198:A:0.876;225:S:0.888;294:P:0.892;310:Y:0.892;344:K:0.875;374:T:0.943;392:L:0.874
PID_798536	Usnea_nanji	-4825.64	-4825.64	1	1	1	1	29:S:0.574;229:Q:0.563;236:N:0.578;396:E:0.572;470:I:0.574
PID_798553	Usnea_nanji	-588.839	-588.787	1	26.1018	0.745847	1	5:L:0.802
PID_798572	Usnea_nanji	-5835.94	-5835.94	1	1	1	1	626:V:0.517;711:I:0.521
PID_798604	Usnea_nanji	-2491.48	-2489.67	1	54.8698	0.0576574	0.59557	13:K:0.783;116:S:0.951*;167:E:0.762;326:I:0.766
PID_798694	Usnea_nanji	-13099.1	-13096.5	1	999	0.0214293	0.344425	122:Q:0.501;264:F:0.526;302:Q:0.503;435:V:0.540;550:A:0.531;793:A:0.556;812:S:0.539;893:E:0.545;934:V:0.524;1021:M:0.580;1047:D:0.568;1151:T:0.538;1189:I:0.550;1210:G:0.547;1270:K:0.545;1279:Q:0.507;1291:P:0.518;1314:P:0.507;1383:K:0.853;1457:D:0.557
PID_798722	Usnea_nanji	-1565.73	-1565.73	1	1.2639	0.940646	1	81:D:0.665;143:E:0.688
PID_798728	Usnea_nanji	-7647.05	-7646.69	1	4.30529	0.401765	1	2:L:0.777;145:H:0.597;169:N:0.608;215:V:0.568;413:A:0.578;471:L:0.561;478:F:0.613;556:A:0.603;588:N:0.590;594:R:0.580;596:E:0.582;614:L:0.573
PID_798734	Usnea_nanji	-1637.56	-1637.56	1	1	1	1	NA
PID_798739	Usnea_nanji	-3131.6	-3131.6	1	1	1	1	23:G:0.742;67:L:0.660;97:I:0.686;134:V:0.677;137:K:0.716;154:V:0.683;198:K:0.717;214:Q:0.680;280:T:0.700
PID_798753	Usnea_nanji	-5295.72	-5295.72	1	1	1	1	29:P:0.596;267:I:0.614;327:D:0.610;349:G:0.603;526:D:0.619;540:A:0.604;579:D:0.610;662:K:0.620
PID_798788	Usnea_nanji	-6524.89	-6524.89	1	1.66176	0.98906	1	162:K:0.606;834:F:0.586
PID_798790	Usnea_nanji	-6232.89	-6232.89	1	1	1	1	268:P:0.637;359:P:0.639;699:R:0.630;727:A:0.651
PID_798822	Usnea_nanji	-2007.29	-2007.29	1	1	1	1	46:P:0.898;93:F:0.903;125:Y:0.890;205:T:0.891;217:A:0.892;232:M:0.897;246:T:0.887
PID_798847	Usnea_nanji	-4025.64	-4025.64	1	1	1	1	NA
PID_798853	Usnea_nanji	-3652.84	-3652.84	1	1	1	1	334:K:0.521;406:K:0.543
PID_798856	Usnea_nanji	-1810.06	-1809.73	1	17.9837	0.411226	1	56:T:0.797;59:A:0.526;97:Q:0.772;162:E:0.806;177:A:0.771
PID_798866	Usnea_nanji	-2644.17	-2639.89	1	19.7709	0.00341644	0.120931	64:V:0.989*;183:Y:0.587;278:K:0.996**;343:S:0.888
PID_798888	Usnea_nanji	-1657.9	-1657.86	1	2.87105	0.776834	1	5:A:0.797;17:E:0.799;59:L:0.792;168:T:0.614
PID_798924	Usnea_nanji	-3671.23	-3670.46	1	6.54461	0.216249	1	2:P:0.650;50:R:0.661;61:V:0.643;78:T:0.681;136:A:0.916;251:T:0.714;340:P:0.652;405:T:0.665;432:N:0.695
PID_798930	Usnea_nanji	-5349.26	-5349.26	1	1.59238	0.938402	1	144:M:0.519;192:R:0.529;456:R:0.546
PID_798961	Usnea_nanji	-1479.37	-1479.28	1	1.9364	0.675683	1	8:P:0.941;54:I:0.954*;90:K:0.951*;98:A:0.941;150:I:0.951*
PID_798983	Usnea_nanji	-2427.75	-2427.1	1	5.47782	0.255462	1	5:S:0.885;58:T:0.713;107:I:0.951*;123:D:0.732;133:A:0.783;202:I:0.723;209:M:0.697
PID_798989	Usnea_nanji	-514.052	-514.052	1	1	1	1	NA
PID_798993	Usnea_nanji	-4212.14	-4212.14	1	1	1	1	45:T:0.719;55:F:0.764;79:V:0.761;126:G:0.734;137:S:0.749;330:L:0.745
PID_799024	Usnea_nanji	-7412.39	-7412.39	1	1	1	1	3:Q:0.581;89:T:0.601;358:D:0.593;558:G:0.587
PID_799046	Usnea_nanji	-7476.91	-7476.71	1	2.5864	0.523245	1	36:I:0.559;101:I:0.558;128:P:0.604;180:A:0.553;205:G:0.563;222:A:0.599;269:L:0.924;284:P:0.573;301:T:0.553;318:D:0.556;407:I:0.556;492:F:0.576;579:I:0.559;668:E:0.537
PID_799054	Usnea_nanji	-4642.43	-4642.43	1	1	1	1	306:T:0.526
PID_799065	Usnea_nanji	-3575.48	-3575.48	1	2.02305	0.955584	1	110:S:0.584;393:E:0.581
PID_799126	Usnea_nanji	-3705.78	-3705.78	1	1	1	1	235:K:0.616;266:P:0.632
PID_799127	Usnea_nanji	-3358.4	-3358.4	1	1	1	1	20:T:0.739;28:K:0.742
PID_799157	Usnea_nanji	-4221.48	-4221.48	1	1	1	1	19:S:0.619;492:A:0.619;531:I:0.626
PID_799176	Usnea_nanji	-2482.42	-2482.42	1	1	1	1	103:K:0.622;267:K:0.619
PID_799210	Usnea_nanji	-3387.99	-3387.99	1	1	1	1	12:V:0.779;13:L:0.752;16:N:0.530;101:W:0.747;105:P:0.765;149:E:0.745;198:G:0.744;220:T:0.774;338:M:0.753;345:N:0.773;425:F:0.770
PID_799212	Usnea_nanji	-1075.93	-1075.93	1	1	1	1	75:V:0.532
PID_799270	Usnea_nanji	-2154.28	-2154.16	1	3.84375	0.631895	1	174:A:0.781;202:A:0.810
PID_799277	Usnea_nanji	-7441.04	-7441.04	1	1	1	1	37:I:0.596;136:P:0.601;210:D:0.589;495:A:0.595;627:T:0.586;669:V:0.550
PID_799292	Usnea_nanji	-1855.27	-1855.27	1	1	1	1	140:K:0.540;218:L:0.580
PID_799304	Usnea_nanji	-8102.42	-8102.42	1	1	1	1	114:P:0.559;132:L:0.509;221:S:0.512;269:T:0.731;316:T:0.529;454:E:0.529;485:T:0.561;618:G:0.516;769:T:0.519;772:T:0.561
PID_799308	Usnea_nanji	-4956.39	-4956.39	1	1	1	1	243:K:0.508;394:P:0.501;471:N:0.531
PID_799309	Usnea_nanji	-3948.11	-3948.11	1	1	1	1	56:G:0.615;346:S:0.611;386:E:0.587
PID_799320	Usnea_nanji	-2025.18	-2025.18	1	1	1	1	NA
PID_799345	Usnea_nanji	-2298.21	-2295.92	1	22.9634	0.032004	0.424159	19:G:0.800;34:D:0.568;40:K:0.545;96:R:0.784;111:K:0.526;112:T:0.973*;132:S:0.774;142:A:0.659;145:K:0.651;206:G:0.793
PID_799364	Usnea_nanji	-4198.34	-4195.45	1	63.5447	0.0162044	0.301312	245:I:0.529;297:E:0.974*;375:S:0.521
PID_799367	Usnea_nanji	-1337.51	-1337.51	1	1	1	1	141:M:0.617
PID_799375	Usnea_nanji	-2716.55	-2715.17	1	14.2957	0.0956173	0.803539	189:Y:0.653;269:S:0.979*
PID_799388	Usnea_nanji	-9921.26	-9919.12	1	33.4089	0.0386151	0.470578	703:A:0.844;833:S:0.635
PID_799416	Usnea_nanji	-2163.45	-2163.45	1	1	1	1	NA
PID_799430	Usnea_nanji	-6418.43	-6418.43	1	1	1	1	152:K:0.760;539:N:0.746;602:S:0.753;634:P:0.702;712:T:0.718
PID_799433	Usnea_nanji	-5143.68	-5143.68	1	1	1	1	135:C:0.538;342:D:0.517;390:I:0.532;555:R:0.506
PID_799457	Usnea_nanji	-3651.04	-3651.04	1	1	1	1	NA
PID_799461	Usnea_nanji	-1088.23	-1088.23	1	1	0.998872	1	NA
PID_799464	Usnea_nanji	-13437.7	-13437.7	1	1	1	1	104:L:0.582;166:L:0.514;265:I:0.598;480:Q:0.574;632:G:0.609;798:S:0.571;816:I:0.615;1082:L:0.529;1100:V:0.583;1367:S:0.529;1372:H:0.593;1381:D:0.613;1394:H:0.597
PID_799465	Usnea_nanji	-945.246	-945.246	1	1	1	1	48:E:0.621
PID_799469	Usnea_nanji	-2126.35	-2126.07	1	3.68072	0.453326	1	45:T:0.535;127:N:0.928;145:Q:0.509;188:A:0.503
PID_799471	Usnea_nanji	-3261.32	-3261.32	1	1	1	1	54:I:0.510;86:K:0.511;298:G:0.532
PID_799482	Usnea_nanji	-2885.95	-2885.95	1	1	1	1	NA
PID_799485	Usnea_nanji	-2393.78	-2393.78	1	1	1	1	172:A:0.745;259:V:0.723
PID_799486	Usnea_nanji	-9481.87	-9481.87	1	1	1	1	NA
PID_799524	Usnea_nanji	-4127.77	-4124.48	1	999	0.0102871	0.234722	492:G:0.918
PID_799529	Usnea_nanji	-6332.54	-6332.54	1	1	1	1	NA
PID_799532	Usnea_nanji	-3383.65	-3383.65	1	1	1	1	NA
PID_799556	Usnea_nanji	-5017.82	-5017.64	1	6.24751	0.539153	1	90:A:0.673;100:N:0.698;256:A:0.665;295:S:0.673;431:S:0.655;593:G:0.707
PID_799565	Usnea_nanji	-2938.36	-2938.36	1	1	1	1	NA
PID_799566	Usnea_nanji	-2012.8	-2012.8	1	1.80122	0.915702	1	34:E:0.640
PID_799591	Usnea_nanji	-4772.88	-4772.88	1	1	1	1	29:T:0.504;330:E:0.504
PID_799595	Usnea_nanji	-2601.03	-2600.84	1	5.80687	0.530147	1	147:V:0.768;222:V:0.554
PID_799600	Usnea_nanji	-2618.79	-2618.79	1	1	1	1	NA
PID_799621	Usnea_nanji	-4306.05	-4305.89	1	2.91692	0.562646	1	9:H:0.591;55:S:0.545;104:H:0.543;132:T:0.536;133:L:0.550;148:D:0.511;256:N:0.578;269:K:0.541;270:V:0.540;303:L:0.530;316:G:0.539;442:A:0.584
PID_799627	Usnea_nanji	-3838.7	-3838.7	1	1	1	1	353:Y:0.524
PID_799707	Usnea_nanji	-3104.99	-3104.99	1	1	1	1	NA
PID_799708	Usnea_nanji	-3336.77	-3336.77	1	1	1	1	246:Q:0.519;274:Y:0.535;313:N:0.557;360:R:0.517
PID_799711	Usnea_nanji	-5239.51	-5235.04	1	999	0.0027993	0.111667	33:I:0.565;49:S:0.533;125:S:0.539;198:I:0.545;267:Q:0.874;286:N:0.617;423:P:0.924
PID_799712	Usnea_nanji	-2695.93	-2695.93	1	1	1	1	22:Q:0.569;327:S:0.529
PID_799726	Usnea_nanji	-1470.6	-1467.97	1	999	0.0217614	0.344425	5:Q:0.933
PID_799736	Usnea_nanji	-2090.71	-2087.35	1	999	0.00953305	0.22059	108:P:0.701
PID_799755	Usnea_nanji	-4980.97	-4980.97	1	1	1	1	48:I:0.617;366:V:0.648;556:H:0.624
PID_799789	Usnea_nanji	-7491.17	-7488.77	1	497.943	0.0282117	0.397676	212:T:0.698;560:D:0.713
PID_799802	Usnea_nanji	-11021.9	-11021.9	1	1	1	1	30:T:0.563;572:T:0.568;1017:A:0.572;1022:S:0.538;1045:K:0.587;1209:Y:0.571
PID_799866	Usnea_nanji	-2836.34	-2836.34	1	1	1	1	2:P:0.859;22:D:0.855;91:R:0.864;101:V:0.853;130:G:0.859
PID_799885	Usnea_nanji	-2265.26	-2265.26	1	1	1	1	9:S:0.519;35:T:0.582;69:A:0.594;94:P:0.540;201:K:0.555;232:S:0.531
PID_799889	Usnea_nanji	-4829.75	-4829.75	1	1	1	1	NA
PID_799913	Usnea_nanji	-9126.6	-9125.11	1	16.3658	0.0842967	0.744451	201:Q:0.529;330:M:0.728;743:G:0.730
PID_799924	Usnea_nanji	-1945.44	-1945.44	1	1	1	1	48:P:0.661;66:V:0.611;198:T:0.609
PID_799936	Usnea_nanji	-5248.68	-5248.68	1	1	1	1	483:V:0.525
PID_799953	Usnea_nanji	-3373.55	-3373.55	1	1	1	1	NA
PID_799964	Usnea_nanji	-2640.94	-2640.94	1	1	1	1	72:A:0.697;141:R:0.655;142:I:0.702;207:D:0.567;211:A:0.687;220:S:0.705;236:A:0.642;253:N:0.551;271:I:0.541
PID_799969	Usnea_nanji	-3616.58	-3616.34	1	1.6556	0.489351	1	47:N:0.518;156:R:0.521;166:S:0.541
PID_799972	Usnea_nanji	-4855.34	-4855.34	1	1	1	1	131:M:0.600;159:F:0.585;175:G:0.567;272:K:0.604;285:V:0.560;325:T:0.588;327:P:0.574;350:F:0.633;487:I:0.587
PID_799996	Usnea_nanji	-1807.46	-1807.46	1	1	1	1	NA
PID_800029	Usnea_nanji	-1729.71	-1729.71	1	1	1	1	NA
PID_800034	Usnea_nanji	-2674.03	-2668.94	1	853.112	0.00141605	0.0748085	102:M:0.869;183:T:0.961*;258:A:0.773
PID_800036	Usnea_nanji	-4473.18	-4473.18	1	1.55231	0.976334	1	167:G:0.598
PID_800048	Usnea_nanji	-742.033	-742.033	1	1	0.998872	1	NA
PID_800072	Usnea_nanji	-6701.5	-6701.49	1	1.89986	0.883377	1	206:L:0.532;447:S:0.513;549:T:0.514;930:K:0.535
PID_800098	Usnea_nanji	-2617.9	-2617.9	1	1	1	1	48:A:0.537
PID_800166	Usnea_nanji	-2507.39	-2507.38	1	1.26165	0.94115	1	300:I:0.675;333:E:0.644
PID_800171	Usnea_nanji	-4101.75	-4101.75	1	1	1	1	82:K:0.511;123:E:0.507
PID_800174	Usnea_nanji	-6663.88	-6663.88	1	1	1	1	29:K:0.832;56:K:0.832;75:E:0.730;215:I:0.548;282:N:0.833;439:P:0.842;480:I:0.837;578:N:0.833;646:E:0.833;749:V:0.824;829:E:0.831
PID_800189	Usnea_nanji	-1455.88	-1455.88	1	1	0.998872	1	NA
PID_800215	Usnea_nanji	-4289.7	-4289.7	1	1.29226	0.946162	1	32:N:0.624;34:T:0.667;288:C:0.543;326:D:0.533;361:I:0.629;460:P:0.672
PID_800227	Usnea_nanji	-6701.21	-6701.21	1	1	1	1	63:M:0.653;82:S:0.650;101:G:0.623;214:K:0.639;246:K:0.647;347:L:0.625;373:P:0.615;718:K:0.664;844:I:0.643
PID_800229	Usnea_nanji	-11015.2	-11013.7	1	5.03706	0.0845712	0.74514	55:E:0.744;121:I:0.755;132:I:0.733;144:A:0.787;157:G:0.739;158:S:0.770;174:I:0.721;358:K:0.743;460:T:0.550;464:A:0.767;507:L:0.770;525:W:0.767;566:G:0.991**;650:V:0.776;739:L:0.744;902:I:0.733;904:D:0.769;915:A:0.738;1034:K:0.731;1040:G:0.992**;1261:N:0.730;1304:I:0.733
PID_800238	Usnea_nanji	-2047.18	-2047.18	1	1	1	1	77:K:0.501;165:A:0.598
PID_800268	Usnea_nanji	-3009.03	-3009.03	1	1	1	1	39:R:0.670;44:E:0.659;49:Q:0.689;256:S:0.685;272:N:0.700;282:A:0.657;329:M:0.655
PID_800291	Usnea_nanji	-2270.27	-2267.84	1	15.4755	0.0274378	0.391484	15:P:0.682;19:E:0.935;39:L:0.631;44:I:0.751;148:T:0.978*;182:K:0.681
PID_800325	Usnea_nanji	-2902.52	-2902.52	1	1	1	1	97:R:0.648;186:Q:0.660;235:S:0.677;268:L:0.678;290:G:0.677;358:P:0.676
PID_800332	Usnea_nanji	-3080.53	-3080.53	1	1	1	1	NA
PID_800362	Usnea_nanji	-2429.41	-2429.41	1	3.47327	1	1	NA
PID_800377	Usnea_nanji	-3332.09	-3332.09	1	1	1	1	128:L:0.611;250:D:0.660;361:V:0.638;410:K:0.657;419:I:0.657
PID_800382	Usnea_nanji	-2739.16	-2739.16	1	1	1	1	16:T:0.660;85:V:0.622;265:I:0.643;301:P:0.655
PID_800393	Usnea_nanji	-2101.9	-2101.9	1	1	1	1	200:V:0.639;213:V:0.627
PID_800403	Usnea_nanji	-2832.76	-2832.26	1	4.865	0.320348	1	223:A:0.880
PID_800446	Usnea_nanji	-1014.01	-1014.01	1	1	1	1	91:A:0.514
PID_800468	Usnea_nanji	-5420.06	-5417.87	1	72.8105	0.0363112	0.456629	56:R:0.779;111:A:0.704;333:V:0.669;413:R:0.648;423:I:0.727;594:G:0.640
PID_800487	Usnea_nanji	-4487.61	-4485.27	1	18.3702	0.0304944	0.413934	11:A:0.720;14:V:0.746;53:S:0.749;386:V:0.967*;504:G:0.836
PID_800521	Usnea_nanji	-2917.7	-2917.7	1	1	1	1	NA
PID_800528	Usnea_nanji	-4869.44	-4869.44	1	1	1	1	170:V:0.641;295:A:0.650;436:N:0.623;458:V:0.657;486:S:0.636;507:I:0.604;582:N:0.616
PID_800529	Usnea_nanji	-4734.19	-4734.19	1	1	1	1	42:V:0.677;406:G:0.699;425:A:0.696;440:P:0.739;482:V:0.682;485:I:0.729;516:T:0.699;533:G:0.688
PID_800550	Usnea_nanji	-6216.83	-6216.83	1	1	1	1	585:V:0.512;633:S:0.502
PID_800553	Usnea_nanji	-1082.38	-1082.38	1	1	1	1	NA
PID_800575	Usnea_nanji	-17700.2	-17700.2	1	1	1	1	54:N:0.512;1298:T:0.510;1303:D:0.506;1454:N:0.500
PID_800585	Usnea_nanji	-3123.27	-3123.27	1	1	1	1	3:S:0.592;95:N:0.597;170:L:0.589;363:M:0.590;377:S:0.602
PID_800594	Usnea_nanji	-2758.73	-2758.73	1	1	1	1	NA
PID_800600	Usnea_nanji	-4000.03	-4000.03	1	1	1	1	57:G:0.771;58:T:0.767;106:V:0.800;266:K:0.786;267:R:0.739;306:Y:0.756;313:K:0.756;331:S:0.784;432:I:0.773
PID_800611	Usnea_nanji	-2423.66	-2423.66	1	1	1	1	51:M:0.645
PID_800669	Usnea_nanji	-3218.59	-3218.59	1	1	1	1	19:S:0.703;25:V:0.690;198:K:0.716;205:A:0.704;248:V:0.676;373:E:0.698;381:R:0.703
PID_800696	Usnea_nanji	-3647.38	-3646.72	1	31.1162	0.249549	1	323:N:0.632;366:T:0.653;426:K:0.554;462:P:0.674
PID_800722	Usnea_nanji	-2855.91	-2855.91	1	1	1	1	NA
PID_800745	Usnea_nanji	-26408.4	-26397.2	1	4.09463	2.215e-06	0.0010824	2:Y:0.537;4:T:0.702;16:V:0.851;21:L:0.618;27:A:0.506;50:C:0.565;51:P:0.835;56:R:0.518;78:C:0.770;118:N:0.800;137:T:0.632;184:P:0.542;227:E:0.592;232:E:0.658;233:T:0.501;244:L:0.594;245:R:0.776;246:N:0.616;248:K:0.534;250:F:0.594;256:C:0.534;262:H:0.811;263:S:0.815;269:Q:0.584;270:R:0.635;271:R:0.640;275:T:0.549;285:H:0.545;294:K:0.665;310:S:0.635;325:L:0.747;326:V:0.527;327:C:0.820;331:P:0.666;33…
PID_800760	Usnea_nanji	-464.884	-464.884	1	1	1	1	1:D:0.775;14:K:0.757;15:T:0.788;25:K:0.760;32:A:0.795;37:D:0.723;50:R:0.805
PID_800787	Usnea_nanji	-10255.9	-10255.4	1	5.75476	0.302335	1	83:L:0.752;491:S:0.502;537:A:0.503;678:V:0.618;740:T:0.520
PID_800806	Usnea_nanji	-8520.36	-8520.29	1	2.06601	0.713663	1	34:E:0.602;244:L:0.526;274:T:0.562;436:L:0.660;455:P:0.566;457:T:0.567;543:D:0.573;675:Q:0.551;795:H:0.573;960:D:0.586
PID_800866	Usnea_nanji	-3337.51	-3337.51	1	1	1	1	16:S:0.572;406:A:0.523
PID_800886	Usnea_nanji	-630.503	-630.442	1	8.3751	0.727933	1	56:Y:0.729
PID_800890	Usnea_nanji	-2848.22	-2848.22	1	1	1	1	10:L:0.594;69:V:0.548;310:V:0.553;327:V:0.546;357:D:0.585
PID_800966	Usnea_nanji	-3000.32	-3000.32	1	1	1	1	142:T:0.515;253:K:0.525;260:E:0.525;355:R:0.529
PID_800993	Usnea_nanji	-2345.67	-2345.41	1	2.55059	0.476188	1	5:T:0.764;16:I:0.741;18:K:0.734;28:V:0.535;56:A:0.758;64:D:0.738;65:L:0.787;70:V:0.985*;89:S:0.742;138:N:0.795;223:G:0.764;236:S:0.793;239:Q:0.759
PID_801014	Usnea_nanji	-1899.6	-1899.49	1	20.95	0.643801	1	77:V:0.819;113:T:0.772;214:E:0.736
PID_801144	Usnea_nanji	-3907.96	-3907.71	1	56.4438	0.48268	1	304:Q:0.560
PID_801184	Usnea_nanji	-10760.5	-10760.5	1	1	1	1	25:V:0.609;35:L:0.617;145:T:0.645;480:D:0.625;789:Q:0.588;826:T:0.637;831:G:0.618;900:N:0.627;918:A:0.614;919:Q:0.618;921:P:0.606;1184:I:0.637;1255:T:0.640
PID_801188	Usnea_nanji	-7782.3	-7782.3	1	1	1	1	NA
PID_801196	Usnea_nanji	-3666.9	-3666.87	1	8.38256	0.805205	1	NA
PID_801200	Usnea_nanji	-1873.01	-1872.99	1	4.25229	0.830584	1	231:P:0.566;246:G:0.597
PID_801251	Usnea_nanji	-5032.31	-5032.31	1	68.8109	1	1	5:G:0.624;6:V:0.616;70:K:0.887;270:P:0.615;385:P:0.592;471:S:0.901
PID_801262	Usnea_nanji	-1929.33	-1928.62	1	16.6146	0.235101	1	5:L:0.764;44:Q:0.528;141:P:0.529
PID_801286	Usnea_nanji	-2676.88	-2676.88	1	1	1	1	66:T:0.810;72:H:0.835;87:D:0.582;152:I:0.816;154:P:0.824;188:S:0.637;266:Y:0.829;273:A:0.824;297:D:0.827;345:A:0.816
PID_801298	Usnea_nanji	-3355.42	-3355.42	1	1	1	1	6:K:0.701;36:L:0.643;86:L:0.660;110:F:0.711;116:A:0.706;144:R:0.702;149:H:0.707;177:A:0.741;367:N:0.721
PID_801317	Usnea_nanji	-5794.75	-5794.75	1	1	1	1	222:T:0.789;369:G:0.807;434:E:0.813;445:K:0.796;448:H:0.800;455:A:0.795;457:G:0.806;483:P:0.802;519:G:0.555;660:G:0.795;661:G:0.791;679:N:0.629
PID_801319	Usnea_nanji	-4071.8	-4071.8	1	1	1	1	12:H:0.539;185:I:0.523;308:A:0.517;351:N:0.547
PID_801324	Usnea_nanji	-3891.42	-3891.42	1	1	1	1	117:A:0.608;334:T:0.616;340:S:0.608;373:V:0.557;452:F:0.636;482:D:0.571;487:I:0.641;493:I:0.612
PID_801328	Usnea_nanji	-1348.14	-1348.14	1	1	1	1	58:E:0.879;114:L:0.858;172:V:0.842
PID_801346	Usnea_nanji	-8204.97	-8204.35	1	42.4567	0.266081	1	87:H:0.531;589:V:0.506;641:T:0.525;704:D:0.525
PID_801373	Usnea_nanji	-3841.49	-3841.49	1	1	1	1	42:T:0.534;105:A:0.514;141:D:0.516;253:S:0.520;443:A:0.512
PID_801376	Usnea_nanji	-8013.15	-8013.15	1	1	1	1	15:P:0.513;18:P:0.512;288:V:0.529;648:I:0.546;666:D:0.551;674:G:0.545;687:D:0.590;709:D:0.545;962:K:0.551
PID_801383	Usnea_nanji	-7198.53	-7196.76	1	21.0835	0.0598891	0.608777	123:V:0.676;128:S:0.932;356:V:0.687;437:Q:0.660;594:A:0.670;796:N:0.723;814:G:0.694
PID_801408	Usnea_nanji	-2193.33	-2193.33	1	1	1	1	1:I:0.809;15:F:0.558;25:A:0.816;50:P:0.814;87:D:0.816;116:T:0.855;169:V:0.825;180:V:0.818;210:K:0.579
PID_801414	Usnea_nanji	-3989.37	-3988.27	1	6.82903	0.137191	0.981082	7:Y:0.644;16:S:0.707;26:V:0.651;178:T:0.709;299:V:0.676;303:S:0.670;498:E:0.987*
PID_801418	Usnea_nanji	-6842.52	-6840.06	1	29.4543	0.0265857	0.384935	35:N:0.603;50:N:0.629;222:L:0.918;226:K:0.623;250:V:0.648;691:V:0.602;811:V:0.602
PID_801426	Usnea_nanji	-5201	-5199.69	1	21.4162	0.105285	0.842432	156:M:0.767;286:A:0.770;317:F:0.745;539:A:0.741;545:H:0.681;560:P:0.729;594:I:0.752
PID_801427	Usnea_nanji	-2621.28	-2621.28	1	1	1	1	NA
PID_801453	Usnea_nanji	-4047	-4047	1	1	1	1	208:N:0.531;387:I:0.523;413:K:0.502
PID_801479	Usnea_nanji	-7042.75	-7042.75	1	1	1	1	NA
PID_801507	Usnea_nanji	-5683.72	-5683.72	1	1	1	1	103:Q:0.701;145:P:0.678;151:A:0.687;292:P:0.691
PID_801508	Usnea_nanji	-5059.77	-5059.42	1	52.9571	0.401726	1	211:P:0.762;542:D:0.796;607:E:0.769
PID_801509	Usnea_nanji	-4963.24	-4963.2	1	4.22147	0.784433	1	306:S:0.767;625:V:0.767
PID_801516	Usnea_nanji	-2224.72	-2224.72	1	1	1	1	NA
PID_801532	Usnea_nanji	-7804.55	-7802.22	1	10.1595	0.0310831	0.419333	733:D:0.952*;875:T:0.944
PID_801555	Usnea_nanji	-2181.85	-2181.85	1	1	1	1	NA
PID_801578	Usnea_nanji	-2795.56	-2795.55	1	1.53359	0.923728	1	21:S:0.616;186:S:0.628
PID_801580	Usnea_nanji	-6803.01	-6803.01	1	1	1	1	161:G:0.659;196:S:0.704;353:T:0.675;637:I:0.737;646:I:0.702;651:L:0.698;686:A:0.699;693:I:0.733;708:R:0.660
PID_801635	Usnea_nanji	-4292.63	-4292.63	1	1.14238	0.947887	1	48:P:0.626;59:P:0.623;91:V:0.634;121:E:0.638;130:S:0.631;356:Q:0.625
PID_801663	Usnea_nanji	-4134.15	-4134.15	1	1	1	1	154:R:0.574
PID_801677	Usnea_nanji	-3110.15	-3110.09	1	22.5626	0.745441	1	393:S:0.743
PID_801684	Usnea_nanji	-3121.82	-3121.82	1	1	1	1	25:P:0.630;59:P:0.613;174:D:0.639;342:D:0.610
PID_801691	Usnea_nanji	-1654.41	-1652.23	1	504.315	0.0367171	0.458105	46:K:0.664;106:V:0.639;140:G:0.722;202:E:0.659;204:K:0.981*
PID_801695	Usnea_nanji	-1022.81	-1022.81	1	1	1	1	NA
PID_801698	Usnea_nanji	-8299.18	-8299.18	1	1	1	1	481:A:0.592;487:K:0.611;597:F:0.600;998:N:0.637;1084:I:0.608
PID_801701	Usnea_nanji	-4284.62	-4281.2	1	434.165	0.00900852	0.216393	6:Q:0.751;52:S:0.893;351:I:0.947;532:S:0.915;564:A:0.946
PID_801718	Usnea_nanji	-7366.16	-7366.16	1	1	1	1	NA
PID_801734	Usnea_nanji	-7248.2	-7242.52	1	30.4557	0.000744635	0.0552727	94:E:0.738;229:Y:0.622;235:D:0.702;304:A:0.720;306:H:0.702;332:Y:0.729;376:F:0.703;427:N:0.728;456:P:0.981*;702:A:0.668;744:T:0.678;747:Y:0.979*;807:L:0.695
PID_801736	Usnea_nanji	-7371.69	-7371.69	1	1	1	1	NA
PID_801765	Usnea_nanji	-3779.49	-3779.49	1	1	1	1	NA
PID_801814	Usnea_nanji	-5745.22	-5745.22	1	1	1	1	28:S:0.645;39:S:0.660;87:S:0.682;112:N:0.719;185:N:0.689;452:E:0.682
PID_801843	Usnea_nanji	-2930.23	-2930.23	1	1.3282	0.942107	1	35:L:0.577;372:A:0.583
PID_801846	Usnea_nanji	-4261.45	-4261.45	1	1	1	1	187:N:0.530;460:V:0.523
PID_801860	Usnea_nanji	-3950.78	-3950.78	1	1	1	1	94:P:0.572;423:D:0.590;453:S:0.578
PID_801862	Usnea_nanji	-4537.14	-4535.01	1	48.7271	0.0391502	0.472351	50:N:0.917;382:P:0.546;448:G:0.516;475:A:0.530
PID_801865	Usnea_nanji	-5468.07	-5467.74	1	2.08716	0.420005	1	42:S:0.977*;68:D:0.852;98:K:0.532;134:V:0.969*;386:N:0.980*;396:K:0.974*;399:S:0.968*;401:E:0.979*;403:D:0.972*;418:R:0.976*;432:L:0.969*;433:S:0.617;443:D:0.978*;465:E:0.979*;474:L:0.542;479:K:0.924;501:V:0.969*;606:A:0.826;620:R:0.910
PID_801866	Usnea_nanji	-1846.89	-1846.89	1	1.0701	0.982814	1	10:L:0.614;27:R:0.615;179:A:0.651
PID_801873	Usnea_nanji	-2556.59	-2556.59	1	1	1	1	4:L:0.547;188:K:0.530;219:M:0.566;240:E:0.534
PID_801875	Usnea_nanji	-4867.86	-4867.86	1	1	1	1	494:I:0.568
PID_801887	Usnea_nanji	-2729.6	-2729.6	1	1	1	1	9:M:0.699;81:T:0.665
PID_801893	Usnea_nanji	-2542.75	-2542.72	1	3.29216	0.809374	1	158:I:0.748;174:R:0.695
PID_801905	Usnea_nanji	-3474.75	-3474.75	1	1	1	1	129:Q:0.507
PID_801947	Usnea_nanji	-2815.96	-2815.96	1	1	1	1	118:S:0.695;137:L:0.697;210:I:0.675
PID_801976	Usnea_nanji	-8794.56	-8791.61	1	13.767	0.0151533	0.289444	59:T:0.523;135:G:0.697;142:I:0.663;191:E:0.631;291:Q:0.650;368:D:0.562;434:E:0.692;446:S:0.691;493:L:0.670;538:M:0.711;589:D:0.699;623:S:0.769;631:R:0.546;647:R:0.702;720:Q:0.725;754:G:0.961*;821:V:0.507;842:K:0.649;861:L:0.647;911:A:0.658;925:L:0.660;944:I:0.664
PID_801996	Usnea_nanji	-2965.11	-2965.11	1	1	1	1	43:F:0.553;67:P:0.566;74:K:0.512;203:G:0.505
PID_802005	Usnea_nanji	-1034.94	-1034.89	1	4.3218	0.746275	1	47:I:0.536;62:Y:0.941;87:S:0.935;91:P:0.734;95:N:0.834;122:Q:0.946;127:E:0.939;129:A:0.938
PID_802066	Usnea_nanji	-992.786	-992.786	1	1	1	1	NA
PID_802109	Usnea_nanji	-6098.55	-6096.06	1	146.869	0.0257902	0.376203	44:V:0.766;65:A:0.605;97:E:0.686;111:S:0.529;118:V:0.629;137:E:0.501;158:R:0.851;169:F:0.915;173:R:0.896;188:F:0.852;202:N:0.654;216:D:0.713;224:H:0.898;233:R:0.530;241:T:0.708;267:A:0.648;313:A:0.539;323:H:0.663;327:Q:0.561;364:E:0.821;402:M:0.505;409:K:0.536
PID_802215	Usnea_nanji	-6762.66	-6757.5	1	2.10564	0.00131617	0.0729786	1:V:0.553;3:L:0.594;4:R:0.640;5:P:0.574;6:R:0.610;7:H:0.567;9:N:0.840;10:N:0.582;12:S:0.546;13:R:0.559;14:Y:0.600;16:D:0.617;29:L:0.509;30:H:0.677;34:G:0.609;37:H:0.626;38:F:0.687;39:A:0.592;49:L:0.604;55:A:0.592;58:A:0.538;59:S:0.601;63:V:0.543;65:Q:0.511;68:F:0.577;70:P:0.616;74:G:0.548;76:H:0.540;77:R:0.557;85:A:0.599;87:R:0.540;91:E:0.571;98:Q:0.597;99:F:0.566;100:R:0.586;101:Y:0.598;105:H:0.…
PID_802228	Usnea_nanji	-4237.55	-4234.85	1	116.88	0.020085	0.337494	23:F:0.517;77:Q:0.955*;105:H:0.603;107:V:0.574;131:F:0.603;169:E:0.501;193:N:0.565;290:A:0.536;317:K:0.505;353:S:0.582
PID_802246	Usnea_nanji	-3543.11	-3543.04	1	4.45342	0.704973	1	89:I:0.636;97:I:0.636;152:V:0.629;206:L:0.625;404:T:0.651
PID_802251	Usnea_nanji	-6703.75	-6703.22	1	4.8579	0.303273	1	123:S:0.915;247:A:0.570;377:D:0.572;389:I:0.508;513:P:0.531;567:E:0.517;574:E:0.560;750:E:0.528;760:E:0.563;775:E:0.528
PID_802292	Usnea_nanji	-2658.95	-2658.95	1	1	1	1	31:V:0.540;116:T:0.577;270:D:0.565
PID_802371	Usnea_nanji	-2759.54	-2759.54	1	1	1	1	27:F:0.531
PID_802389	Usnea_nanji	-3260.95	-3260.95	1	1	1	1	29:C:0.594;236:S:0.529
PID_802411	Usnea_nanji	-6356.81	-6356.81	1	1	1	1	NA
PID_802435	Usnea_nanji	-4757.82	-4757.82	1	1	1	1	105:D:0.594;323:A:0.603;411:G:0.588;522:S:0.625;525:K:0.595;601:A:0.574
PID_802452	Usnea_nanji	-7181.58	-7181.16	1	4.43466	0.358764	1	115:H:0.668;295:T:0.658;416:R:0.661;441:K:0.685;590:S:0.670;708:E:0.664;725:R:0.941;759:Y:0.679;812:E:0.678;819:K:0.689
PID_802478	Usnea_nanji	-10043.9	-10043.9	1	1	0.998872	1	NA
PID_802480	Usnea_nanji	-3131.62	-3131.62	1	1	1	1	86:I:0.608
PID_802482	Usnea_nanji	-3425.83	-3422.79	1	147.08	0.0136063	0.272312	42:K:0.917;87:P:0.858;210:L:0.782
PID_802506	Usnea_nanji	-2672.66	-2672.66	1	1	1	1	NA
PID_802528	Usnea_nanji	-3875.29	-3874.08	1	21.9094	0.120737	0.91348	77:L:0.708;273:I:0.649;309:N:0.757;449:V:0.727
PID_802538	Usnea_nanji	-721.497	-721.497	1	1	1	1	NA
PID_802572	Usnea_nanji	-3716.03	-3716.03	1	1	1	1	NA
PID_802618	Usnea_nanji	-3261.12	-3261.12	1	1	1	1	42:L:0.540;68:P:0.567;413:S:0.506
PID_802630	Usnea_nanji	-5986.57	-5986.57	1	1	1	1	210:D:0.591;477:P:0.546;630:S:0.527
PID_802671	Usnea_nanji	-6015.03	-6015.03	1	1	1	1	25:G:0.503;219:A:0.541;252:S:0.554
PID_802687	Usnea_nanji	-5969.68	-5969.58	1	8.8472	0.65674	1	32:I:0.519;320:K:0.504;705:P:0.501
PID_802727	Usnea_nanji	-11208.2	-11205.3	1	16.1147	0.0163534	0.301312	66:V:0.510;647:K:0.945;749:T:0.647;782:T:0.814;793:I:0.875
PID_802744	Usnea_nanji	-3570.07	-3570.07	1	1	1	1	NA
PID_802756	Usnea_nanji	-2628.32	-2628.32	1	1	1	1	193:Q:0.547;197:G:0.565
PID_802772	Usnea_nanji	-2352.61	-2352.61	1	1	1	1	33:K:0.718;109:P:0.711;293:V:0.708
PID_802831	Usnea_nanji	-5066.7	-5063.98	1	112.579	0.0198414	0.336271	623:G:0.872
PID_802850	Usnea_nanji	-3757.89	-3753.53	1	1	0.0031508	0.115477	55:K:0.632;132:T:0.637;170:V:0.636;519:E:0.660
PID_802870	Usnea_nanji	-2205.78	-2205.42	1	3.2765	0.39806	1	3:P:0.771;11:A:0.750;42:T:0.751;63:A:0.737;65:G:0.728;107:G:0.729;118:S:0.667;143:G:0.978*;208:L:0.605;212:E:0.751;215:R:0.548
PID_802876	Usnea_nanji	-3941.27	-3941.27	1	1	1	1	154:L:0.582;356:I:0.597;421:R:0.576
PID_802901	Usnea_nanji	-1642.49	-1642.49	1	1	1	1	146:H:0.524
PID_802912	Usnea_nanji	-16876.4	-16876.4	1	1	1	1	310:D:0.527;991:D:0.754
PID_802915	Usnea_nanji	-986.7	-986.7	1	1	1	1	8:L:0.502;32:I:0.525
PID_802956	Usnea_nanji	-8656.99	-8656.99	1	1	1	1	4:S:0.879;57:A:0.597;62:A:0.867;114:R:0.877;118:S:0.883;173:E:0.885;208:S:0.876;291:P:0.871;397:S:0.877;404:A:0.869;425:S:0.876;912:S:0.880;1129:G:0.875
PID_802959	Usnea_nanji	-3893.23	-3893.23	1	1	1	1	152:G:0.648;294:K:0.615;305:E:0.641;323:M:0.624;474:K:0.613
PID_802982	Usnea_nanji	-4241.32	-4241	1	5.06699	0.423081	1	90:Q:0.864;99:S:0.589;108:K:0.611;119:P:0.597;248:L:0.560;418:R:0.583;454:G:0.601;467:D:0.608;485:L:0.564;491:L:0.590
PID_802992	Usnea_nanji	-4324.38	-4324.38	1	1	1	1	143:D:0.534;181:D:0.528;412:Y:0.531
PID_803025	Usnea_nanji	-4807.26	-4807.26	1	1	1	1	NA
PID_803053	Usnea_nanji	-7984.75	-7984.75	1	1	1	1	45:D:0.580;142:V:0.606;169:A:0.611;261:S:0.570;478:I:0.586;637:G:0.569;823:T:0.569;957:I:0.589;1008:K:0.602;1033:F:0.595
PID_803058	Usnea_nanji	-6822.74	-6822.74	1	1	1	1	135:Q:0.543;182:T:0.543;197:L:0.526;205:D:0.535;212:I:0.575;217:L:0.537;225:A:0.549;731:H:0.554;791:N:0.544;888:G:0.572
PID_803078	Usnea_nanji	-2275.98	-2275.98	1	1	1	1	25:S:0.656;65:V:0.681;139:A:0.667;267:G:0.633
PID_803081	Usnea_nanji	-4281.94	-4281.94	1	1.13352	0.952222	1	NA
PID_803084	Usnea_nanji	-8615.02	-8609.85	1	55.5518	0.00131123	0.0729786	189:G:0.855;195:A:0.562;379:A:0.573;396:D:0.590;432:A:0.559;480:R:0.557;506:A:0.830;532:N:0.610;693:I:0.591;694:V:0.614
PID_803089	Usnea_nanji	-4544.15	-4544.15	1	1	1	1	4:L:0.921;18:S:0.920;88:D:0.928;117:Q:0.924;118:A:0.919;140:S:0.747;156:E:0.762;261:D:0.767;271:D:0.926;272:S:0.921;290:K:0.911;320:I:0.598;368:I:0.774;471:D:0.915
PID_803115	Usnea_nanji	-4560.53	-4560.53	1	1	1	1	6:I:0.586;53:P:0.537;98:Q:0.528;191:A:0.577;460:M:0.595;487:P:0.549
PID_803118	Usnea_nanji	-3030.79	-3030.79	1	1	1	1	39:S:0.671;312:D:0.590
PID_803126	Usnea_nanji	-7770.37	-7770.37	1	1	1	1	6:L:0.571;41:N:0.611;258:V:0.602
PID_803128	Usnea_nanji	-8514.39	-8512.13	1	35.0154	0.0335323	0.435029	80:P:0.937;106:H:0.774;607:A:0.737;710:G:0.749;850:K:0.746;966:R:0.760
PID_803133	Usnea_nanji	-4078.21	-4078.21	1	1	1	1	NA
PID_803186	Usnea_nanji	-6731.03	-6731.03	1	1	1	1	NA
PID_803230	Usnea_nanji	-6411.61	-6411.61	1	1	1	1	116:R:0.832;211:A:0.857;339:K:0.849;341:V:0.842;512:L:0.842;671:V:0.842;679:S:0.859;795:N:0.858;805:V:0.531
PID_803252	Usnea_nanji	-755.799	-755.799	1	1	1	1	22:D:0.810;83:G:0.818;98:E:0.806
PID_803269	Usnea_nanji	-3351.23	-3351.23	1	1	1	1	126:G:0.529;142:T:0.556;143:D:0.551
PID_803285	Usnea_nanji	-6340.16	-6340.16	1	1	1	1	10:S:0.553;22:S:0.557;577:N:0.576
PID_803288	Usnea_nanji	-3786.05	-3786.05	1	1	1	1	2:V:0.763;14:G:0.767;17:V:0.784;39:I:0.771;48:V:0.690;57:M:0.596;84:I:0.761;124:S:0.779;153:D:0.766;155:T:0.756;291:S:0.765;350:V:0.778;391:F:0.523;413:G:0.758;422:S:0.779
PID_803289	Usnea_nanji	-2725.99	-2725.64	1	2.58963	0.398486	1	6:K:0.799;7:S:0.757;53:Y:0.595;54:Y:0.777;58:S:0.575;82:V:0.587;102:L:0.752;131:T:0.740;139:H:0.801;159:Q:0.779;192:P:0.763;214:K:0.608;240:K:0.554;250:V:0.706;292:H:0.676;297:L:0.910;325:S:0.992**
PID_803316	Usnea_nanji	-5020.52	-5017.03	1	8.58749	0.00824932	0.204975	32:P:0.950;38:C:0.597;88:S:0.783;116:V:0.602;161:V:0.586;194:S:0.858;264:L:0.737;267:L:0.524;268:W:0.915;270:W:0.558
PID_803323	Usnea_nanji	-1630.43	-1630.43	1	1	1	1	125:G:0.523
PID_803326	Usnea_nanji	-4321.55	-4321.55	1	1	1	1	61:L:0.519;103:T:0.514;131:T:0.516;136:Y:0.521
PID_803330	Usnea_nanji	-5085.58	-5077.22	1	70.8549	4.3451e-05	0.0101919	60:Q:0.986*;125:P:0.888;159:N:0.713;186:Q:0.999**;192:Q:0.891;298:R:0.844;300:P:0.598;306:T:0.646;403:T:0.893;430:D:0.882
PID_803351	Usnea_nanji	-1433.14	-1433.14	1	1	1	1	4:Y:0.809;129:V:0.805
PID_803356	Usnea_nanji	-6560.02	-6560.03	1	1	0.883754	1	91:K:0.516;229:S:0.521;632:D:0.526
PID_803361	Usnea_nanji	-6927.93	-6927.92	1	1.40888	0.886597	1	70:K:0.658;139:A:0.635;479:Y:0.645;574:G:0.647;608:K:0.658
PID_803386	Usnea_nanji	-5129.02	-5128.97	1	1.65572	0.756912	1	22:T:0.593;37:E:0.966*;113:R:0.949;214:H:0.796;245:E:0.965*;263:V:0.626;278:E:0.965*;479:S:0.959*;536:A:0.951*
PID_803404	Usnea_nanji	-5893.57	-5893.57	1	1	1	1	46:A:0.511
PID_803408	Usnea_nanji	-5111.92	-5111.91	1	1.31156	0.950217	1	103:D:0.584;446:F:0.593;463:Y:0.588;631:E:0.599;656:V:0.556;670:Q:0.561
PID_803435	Usnea_nanji	-7897.67	-7897.64	1	1.50371	0.811783	1	143:H:0.541;262:S:0.548;335:A:0.520;647:G:0.522;711:V:0.545
PID_803457	Usnea_nanji	-2645.71	-2645.45	1	1	0.47273	1	65:P:0.662;155:V:0.619;174:R:0.512;238:D:0.573
PID_803475	Usnea_nanji	-2431.23	-2431.23	1	1	1	1	56:T:0.715
PID_803482	Usnea_nanji	-4203.09	-4203.09	1	1	1	1	NA
PID_803507	Usnea_nanji	-11099.3	-11099.3	1	1	1	1	10:V:0.601;21:T:0.628;44:R:0.610;143:T:0.617;178:E:0.622;210:E:0.606;211:E:0.646;217:M:0.641;233:I:0.621;252:D:0.602;323:V:0.608;355:I:0.615;357:E:0.618;382:P:0.587;397:K:0.623;430:E:0.614;434:D:0.616;455:K:0.650;525:S:0.623;528:M:0.639;620:R:0.592;710:E:0.610;796:L:0.548;848:D:0.616;887:D:0.602;904:E:0.614;955:E:0.649;1027:D:0.630;1046:H:0.631;1105:A:0.614;1144:F:0.630
PID_803533	Usnea_nanji	-2470.03	-2470.03	1	1	1	1	NA
PID_803545	Usnea_nanji	-714.269	-714.269	1	1	1	1	NA
PID_803555	Usnea_nanji	-6958.54	-6958.51	1	13.9627	0.819772	1	72:A:0.642;583:Q:0.641
PID_803561	Usnea_nanji	-1157.46	-1157.42	1	4.68328	0.780794	1	14:L:0.732;19:N:0.697
PID_803581	Usnea_nanji	-2199.65	-2199.65	1	1	1	1	185:C:0.500
PID_803585	Usnea_nanji	-4446.9	-4446.9	1	1	1	1	100:A:0.535;193:V:0.560;400:M:0.534;408:E:0.517
PID_803597	Usnea_nanji	-1668.6	-1668.6	1	1	1	1	17:T:0.703;123:G:0.712
PID_803610	Usnea_nanji	-4274.98	-4274.98	1	1	1	1	15:G:0.544;61:N:0.518;132:E:0.553;145:N:0.587;212:T:0.583;256:E:0.560;499:L:0.576;512:A:0.587;540:D:0.523
PID_803612	Usnea_nanji	-3923.13	-3923.13	1	1	1	1	524:G:0.560
PID_803636	Usnea_nanji	-8562.94	-8562.94	1	1	1	1	229:K:0.684;404:L:0.613;430:D:0.682;513:S:0.662;523:R:0.692;589:Q:0.674;602:G:0.663;689:L:0.618;882:S:0.672;894:Q:0.683;912:T:0.665;978:R:0.654;985:P:0.652;1036:T:0.655
PID_803659	Usnea_nanji	-762.935	-762.935	1	1	1	1	NA
PID_803664	Usnea_nanji	-754.675	-754.659	1	4.53981	0.858975	1	29:A:0.650
PID_803669	Usnea_nanji	-4416.47	-4416.47	1	1	1	1	318:I:0.510
PID_803704	Usnea_nanji	-4066.34	-4066.34	1	1	1	1	60:L:0.793;293:L:0.764;533:C:0.833
PID_803716	Usnea_nanji	-4497.52	-4497.52	1	1	1	1	130:G:0.501
PID_803721	Usnea_nanji	-1741.38	-1741.38	1	1	1	1	NA
PID_803730	Usnea_nanji	-8123.27	-8123.26	1	1.25934	0.896311	1	84:T:0.606;395:A:0.638;485:S:0.678;604:E:0.625;619:N:0.664;761:T:0.599;815:T:0.613
PID_803772	Usnea_nanji	-2266.09	-2266.04	1	1.86866	0.739996	1	9:E:0.889;86:L:0.595;99:K:0.929;205:D:0.899;222:N:0.895
PID_803795	Usnea_nanji	-5938.9	-5938.9	1	1.32376	0.932557	1	40:E:0.520;52:A:0.509;270:P:0.501;467:K:0.503;560:S:0.504
PID_803829	Usnea_nanji	-3120.09	-3120.09	1	1	1	1	16:F:0.700;20:P:0.713;55:P:0.691;230:N:0.690;281:T:0.677
PID_803841	Usnea_nanji	-2356.64	-2354.27	1	51.1226	0.0292683	0.406704	13:H:0.550;15:S:0.520;70:Q:0.535;147:K:0.734;148:S:0.522
PID_803898	Usnea_nanji	-520.681	-520.681	1	1	1	1	NA
PID_803918	Usnea_nanji	-4999.17	-4996.91	1	145.869	0.0332518	0.433578	176:E:0.614;192:K:0.590;429:S:0.551;445:E:0.921;547:E:0.585
PID_803925	Usnea_nanji	-4697.29	-4697.14	1	5.6505	0.587245	1	27:S:0.673;112:F:0.631;307:I:0.657;345:I:0.655;370:T:0.642;442:I:0.657;457:S:0.613
PID_803985	Usnea_nanji	-6976.18	-6976.18	1	1	1	1	158:I:0.568;214:V:0.560
PID_803997	Usnea_nanji	-5460.24	-5460.24	1	1	1	1	244:E:0.609;535:N:0.599;574:E:0.606
PID_804001	Usnea_nanji	-7397.9	-7397.88	1	1.32626	0.872071	1	5:R:0.756;7:G:0.770;23:K:0.781;35:K:0.768;75:E:0.798;78:L:0.724;728:K:0.794;894:I:0.777
PID_804021	Usnea_nanji	-4257.56	-4255.4	1	27.816	0.0376085	0.463312	1:P:0.678;23:L:0.555;95:D:0.680;160:G:0.665;290:L:0.598;298:I:0.671;464:N:0.633;465:S:0.969*
PID_804027	Usnea_nanji	-3491.02	-3491.02	1	1	1	1	NA
PID_804030	Usnea_nanji	-5752.51	-5752.51	1	1.15324	0.963799	1	73:A:0.614;123:A:0.609;247:Q:0.645;262:S:0.663;601:T:0.616
PID_804050	Usnea_nanji	-4164.27	-4164.27	1	1	1	1	212:A:0.733;250:K:0.755;254:E:0.734;452:Q:0.731
PID_804067	Usnea_nanji	-2921.91	-2921.91	1	1	1	1	NA
PID_804099	Usnea_nanji	-6170.11	-6170.11	1	1.69561	0.920408	1	16:S:0.524
PID_804101	Usnea_nanji	-7189.99	-7189.99	1	1	1	1	NA
PID_804102	Usnea_nanji	-8717.25	-8717.25	1	1	1	1	114:R:0.656;245:P:0.634;259:M:0.673;282:G:0.661;622:Q:0.633;632:S:0.625;678:E:0.655;810:N:0.665
PID_804105	Usnea_nanji	-4419.59	-4419.59	1	1	1	1	7:T:0.528;242:Y:0.550;306:D:0.538;325:E:0.527;336:E:0.539;371:W:0.544;462:F:0.542
PID_804130	Usnea_nanji	-3772.22	-3771.17	1	8.36078	0.145915	1	2:L:0.509;25:S:0.704;117:A:0.696;118:S:0.688;177:S:0.979*;221:E:0.708;252:L:0.666;303:R:0.709
PID_804167	Usnea_nanji	-6936.34	-6936.34	1	1	1	1	10:E:0.629;203:V:0.602;211:D:0.611;241:L:0.624;350:V:0.599;662:E:0.602;749:N:0.606
PID_804179	Usnea_nanji	-8672.93	-8672.93	1	5.81953	0.946493	1	16:T:0.501;547:N:0.529
PID_804194	Usnea_nanji	-2972.1	-2972.09	1	2.64963	0.916063	1	2:I:0.581;24:P:0.562;103:V:0.566
PID_804201	Usnea_nanji	-2709.71	-2709.71	1	1	1	1	NA
PID_804208	Usnea_nanji	-896.915	-896.915	1	1	1	1	34:G:0.796;70:E:0.793
PID_804231	Usnea_nanji	-4327.61	-4327.61	1	1	1	1	165:C:0.548;166:G:0.610;167:Y:0.586;359:D:0.583;386:K:0.550;437:D:0.518;445:E:0.589;486:K:0.556;541:A:0.582
PID_804236	Usnea_nanji	-3645.34	-3645.34	1	1	1	1	12:K:0.939;38:A:0.921;105:V:0.927;131:G:0.938;146:D:0.930;147:H:0.931;236:L:0.905;239:E:0.927;298:A:0.928;301:R:0.536;327:N:0.525;338:K:0.782;379:K:0.931;407:P:0.926;425:L:0.921
PID_804301	Usnea_nanji	-3653.97	-3653.97	1	1	1	1	98:K:0.764;111:G:0.748;130:D:0.755;151:N:0.785;177:P:0.763;301:S:0.768
PID_804338	Usnea_nanji	-4382.2	-4382.2	1	1	1	1	NA
PID_804351	Usnea_nanji	-1021.23	-1021.23	1	1	1	1	26:I:0.598
PID_804378	Usnea_nanji	-7010.5	-7010.5	1	1	1	1	NA
PID_804387	Usnea_nanji	-3507.73	-3507.73	1	1	1	1	59:N:0.644;69:I:0.527;72:I:0.543;129:G:0.649;190:E:0.645;201:Y:0.661;204:V:0.609;214:M:0.598;236:I:0.527;268:V:0.529
PID_804454	Usnea_nanji	-5218.68	-5218.68	1	1	1	1	5:V:0.740;13:N:0.743;16:V:0.878;26:I:0.667;34:T:0.774;56:V:0.575;75:V:0.737;84:M:0.789;95:L:0.922;99:R:0.762;102:G:0.757;126:E:0.748;136:V:0.784;170:K:0.753;174:R:0.756;179:Q:0.504;202:A:0.792;203:A:0.670;223:E:0.664;241:R:0.683;258:H:0.762;272:G:0.746;298:S:0.683;300:P:0.639;301:T:0.782;339:A:0.517;345:I:0.570;378:I:0.685;383:E:0.744;391:A:0.749;398:R:0.690;402:I:0.511;418:H:0.897;419:L:0.753;43…
PID_804480	Usnea_nanji	-995.333	-995.256	1	3.94038	0.694755	1	17:T:0.774;37:I:0.871;96:V:0.930
PID_804481	Usnea_nanji	-3975.46	-3988.45	1	1	3.43e-07	0.000223484	7:E:0.814;8:S:0.842;11:D:0.977*;12:T:0.977*;14:E:0.819;502:R:0.786
PID_804525	Usnea_nanji	-2341.88	-2341.87	1	2.42767	0.914334	1	67:H:0.617
PID_804544	Usnea_nanji	-2889.99	-2889.99	1	1	1	1	13:K:0.612;24:D:0.602;59:T:0.607;152:L:0.621
PID_804546	Usnea_nanji	-2030.25	-2030.25	1	1	1	1	115:Q:0.531;266:E:0.514
PID_804570	Usnea_nanji	-4502.1	-4501.29	1	12.5965	0.203488	1	79:D:0.653;154:V:0.712;157:E:0.666;350:L:0.682;516:E:0.694
PID_804617	Usnea_nanji	-1517.16	-1517.16	1	1	1	1	74:A:0.676;116:I:0.622
PID_804621	Usnea_nanji	-5925.56	-5923.91	1	18.6259	0.0697636	0.666275	180:S:0.693;221:E:0.809;258:S:0.813;287:D:0.782;413:R:0.776;449:M:0.802;453:N:0.792;585:T:0.812;601:L:0.753;659:N:0.784;677:S:0.790
PID_804624	Usnea_nanji	-4319.4	-4319.4	1	1	1	1	NA
PID_804644	Usnea_nanji	-6453.59	-6453.43	1	10.2664	0.572877	1	174:S:0.740;210:Q:0.717;600:R:0.711;639:E:0.734
PID_804660	Usnea_nanji	-977.68	-977.68	1	1	1	1	56:D:0.558;97:A:0.578;130:I:0.558
PID_804663	Usnea_nanji	-6479	-6479	1	1	1	1	58:F:0.753;88:A:0.737;155:L:0.712;167:E:0.744;174:E:0.758;243:T:0.753;283:V:0.757;322:D:0.753
PID_804681	Usnea_nanji	-5223.69	-5223.05	1	6.52905	0.256772	1	176:N:0.655;263:I:0.599;268:E:0.626;382:V:0.596;417:V:0.632;542:D:0.934
PID_804691	Usnea_nanji	-3754.96	-3754.96	1	1	1	1	93:V:0.578;154:S:0.595;197:V:0.620;363:T:0.635;370:I:0.613;418:F:0.619
PID_804737	Usnea_nanji	-3210.18	-3210.18	1	1	1	1	NA
PID_804754	Usnea_nanji	-677.082	-677.082	1	1	1	1	NA
PID_804774	Usnea_nanji	-6847.09	-6847.09	1	1	1	1	237:A:0.518;246:I:0.511;329:G:0.502;364:T:0.537;405:S:0.519;485:H:0.503;598:D:0.544
PID_804790	Usnea_nanji	-4979.09	-4979.09	1	1	1	1	52:I:0.602;293:Y:0.610;344:S:0.599;418:R:0.607;443:D:0.603
PID_804792	Usnea_nanji	-8754.54	-8754.54	1	1	1	1	NA
PID_804798	Usnea_nanji	-1899.24	-1899.24	1	1	1	1	53:H:0.830;66:F:0.842;79:A:0.817;247:Q:0.824
PID_804805	Usnea_nanji	-2382.85	-2382.85	1	1	1	1	NA
PID_804809	Usnea_nanji	-3353.42	-3353.42	1	1	1	1	NA
PID_804837	Usnea_nanji	-3363.36	-3363.36	1	1	0.997477	1	NA
PID_804841	Usnea_nanji	-4936.6	-4936.56	1	3.29645	0.785526	1	38:K:0.579;108:Q:0.579;191:A:0.596
PID_804846	Usnea_nanji	-5056.1	-5055.95	1	2.44569	0.580239	1	584:S:0.921
PID_804858	Usnea_nanji	-743.905	-743.905	1	1	1	1	NA
PID_804873	Usnea_nanji	-3470.93	-3468.58	1	110.864	0.0302457	0.412467	156:G:0.696;355:N:0.547
PID_804903	Usnea_nanji	-4664.69	-4664.69	1	1	1	1	NA
PID_804925	Usnea_nanji	-356.618	-356.618	1	1	1	1	NA
PID_804934	Usnea_nanji	-2844.22	-2844.22	1	1	1	1	2:V:0.746;128:A:0.743;135:Q:0.756;138:A:0.746;147:V:0.728;164:E:0.750;345:Q:0.741
PID_804941	Usnea_nanji	-2418.67	-2418.67	1	1	1	1	50:E:0.833;77:L:0.860;96:A:0.822;167:I:0.846;174:G:0.869;207:G:0.848;223:A:0.855
PID_804950	Usnea_nanji	-13533.9	-13533.9	1	1	1	1	NA
PID_804964	Usnea_nanji	-4429.59	-4429.59	1	1.14994	0.962505	1	187:V:0.624;249:A:0.635;326:E:0.626;421:S:0.632
PID_804974	Usnea_nanji	-7357.6	-7357.58	1	1.48342	0.849342	1	209:V:0.605;308:T:0.589;318:E:0.598;657:V:0.583;682:K:0.601;760:R:0.583
PID_804980	Usnea_nanji	-3701.08	-3701.08	1	1	1	1	NA
PID_805005	Usnea_nanji	-5164.96	-5164.86	1	2.30547	0.643573	1	64:A:0.593;117:I:0.619;250:I:0.667;346:W:0.559;351:P:0.602;405:V:0.664;468:N:0.641;490:G:0.568;571:P:0.601
PID_805025	Usnea_nanji	-2661.64	-2661.62	1	1	0.859688	1	NA
PID_805029	Usnea_nanji	-2234.76	-2234.76	1	1	1	1	112:I:0.591;138:P:0.605
PID_805032	Usnea_nanji	-3644.37	-3644.37	1	1	1	1	NA
PID_805073	Usnea_nanji	-7223.61	-7223.61	1	1	1	1	267:M:0.542;294:A:0.837;398:N:0.842;427:M:0.618;472:A:0.865
PID_805090	Usnea_nanji	-3221.21	-3221.21	1	6.78239	1	1	NA
PID_805108	Usnea_nanji	-7103.88	-7095.05	1	998.985	2.6327e-05	0.00751206	203:Y:0.736;217:P:0.732;221:N:0.546;223:T:0.683;333:Q:0.932;356:R:0.547;390:S:0.535;399:A:0.983*;407:C:0.514;511:H:0.908;581:R:0.701;610:T:0.598
PID_805131	Usnea_nanji	-5271.66	-5271.66	1	1	1	1	30:N:0.600;70:A:0.562;278:V:0.578;312:S:0.552;319:E:0.598;456:T:0.564;558:V:0.568
PID_805139	Usnea_nanji	-3340.83	-3340.83	1	1	1	1	73:T:0.530;318:F:0.609
PID_805141	Usnea_nanji	-5491.95	-5478.92	1	61.1305	3.34e-07	0.000223484	149:I:0.578;196:F:0.595;298:L:0.658;310:C:0.816;314:S:0.580;316:L:0.758;317:G:0.769;321:D:0.668;324:P:0.661;326:L:0.600;330:S:0.639;333:A:0.692;335:L:0.919;338:A:0.670;339:F:0.786;341:S:0.991**;342:K:0.919;352:L:0.584;357:A:0.686;361:S:0.637;365:S:0.853;368:A:0.893;374:I:0.973*;382:V:0.759;392:Y:0.976*;397:S:0.863;404:L:0.599;405:A:0.656;408:S:0.646;413:S:0.527;418:I:0.509;425:T:0.539;426:V:0.561…
PID_805171	Usnea_nanji	-3426.78	-3426.78	1	1	1	1	246:T:0.580;402:L:0.566
PID_805269	Usnea_nanji	-3442.01	-3440.15	1	10.8143	0.0534656	0.571079	17:G:0.830;38:E:0.828;54:Q:0.840;121:S:0.824;144:V:0.831;157:G:0.784;177:C:0.855;191:C:0.858;208:S:0.686;268:K:0.826;292:G:0.811;294:A:0.993**;295:K:0.971*;326:V:0.840;369:L:0.830;374:D:0.827;377:V:0.862
PID_805276	Usnea_nanji	-2945.12	-2944.3	1	11.1988	0.201239	1	25:S:0.566;56:I:0.864;151:V:0.651;217:G:0.838;220:H:0.848;292:M:0.855;309:V:0.830;327:L:0.825
PID_805288	Usnea_nanji	-6574.22	-6574.12	1	2.01927	0.650545	1	129:H:0.664;710:D:0.685;711:S:0.687;733:D:0.671;798:D:0.673
PID_805290	Usnea_nanji	-609.244	-609.244	1	1	1	1	NA
PID_805300	Usnea_nanji	-1973.86	-1973.86	1	1	1	1	158:N:0.508
PID_805307	Usnea_nanji	-3007.63	-3006.27	1	9.85861	0.0999567	0.821663	14:S:0.717;161:C:0.729;197:Y:0.733;253:L:0.972*;329:T:0.739;367:D:0.716
PID_805349	Usnea_nanji	-4997.82	-4997.82	1	1	1	1	45:G:0.512
PID_805359	Usnea_nanji	-11431.9	-11431.9	1	1	1	1	245:G:0.602;527:E:0.601;610:V:0.585;744:E:0.590;793:V:0.576;797:T:0.613;880:T:0.610;931:A:0.594;946:D:0.607;992:L:0.528;1178:A:0.603;1187:N:0.634;1431:P:0.562
PID_805386	Usnea_nanji	-2238.39	-2238.37	1	1.81592	0.844922	1	143:E:0.712;188:Q:0.690;217:S:0.662
PID_805432	Usnea_nanji	-2261.83	-2261.54	1	36.7587	0.44828	1	10:L:0.762;201:V:0.768
PID_805526	Usnea_nanji	-8288.38	-8288.38	1	1	1	1	NA
PID_805567	Usnea_nanji	-3927.58	-3921.51	1	37.4434	0.000496713	0.0455113	83:T:0.855;128:S:0.836;171:A:0.984*;225:G:0.857;239:Q:0.829;254:V:0.985*;256:Q:0.834;308:A:0.819;317:N:0.983*
PID_805580	Usnea_nanji	-2886.14	-2884.63	1	4.73946	0.0823921	0.734989	18:S:0.846;19:V:0.872;24:H:0.654;26:L:0.859;63:Q:0.839;64:D:0.820;80:K:0.935;81:E:0.849;140:E:0.673;141:V:0.838;175:K:0.843;230:L:0.963*;247:I:0.841;251:Y:0.851;264:N:0.821;285:Y:0.847;318:Q:0.848;323:M:0.818;333:S:0.624;342:A:0.756
PID_805628	Usnea_nanji	-4954.31	-4954.31	1	1	1	1	34:G:0.596;39:G:0.600;355:S:0.593;361:P:0.580;395:T:0.520;541:R:0.532
PID_805633	Usnea_nanji	-3011.89	-3011.42	1	5.0457	0.330512	1	153:K:0.881
PID_805638	Usnea_nanji	-2841.97	-2841.97	1	1	1	1	15:Y:0.598;23:V:0.566;42:A:0.648;71:I:0.568;151:F:0.594;174:Q:0.509;234:L:0.588;261:D:0.632;319:P:0.621
PID_805640	Usnea_nanji	-3426.45	-3426.45	1	1	1	1	16:R:0.601;149:C:0.635;283:I:0.651;404:K:0.627
PID_805643	Usnea_nanji	-3872.52	-3872.52	1	1	1	1	NA
PID_805645	Usnea_nanji	-2268.72	-2268.72	1	6.70305	1	1	NA
PID_805662	Usnea_nanji	-1932.61	-1932.61	1	1	1	1	28:S:0.615;121:R:0.592
PID_805676	Usnea_nanji	-4081.48	-4081.48	1	1	1	1	280:S:0.623;304:E:0.593;471:T:0.611
PID_805683	Usnea_nanji	-3172.58	-3172.58	1	1.93416	0.928173	1	NA
PID_805694	Usnea_nanji	-5366.28	-5365.9	1	3.5981	0.384395	1	38:G:0.793;48:D:0.803;138:D:0.802;177:Q:0.791;231:Y:0.802;232:S:0.827;246:G:0.797;267:N:0.583;354:Y:0.980*;543:V:0.802;581:A:0.523;617:A:0.796
PID_805712	Usnea_nanji	-3795.27	-3795.27	1	1	1	1	5:T:0.688;17:V:0.639;142:D:0.677;146:D:0.651;203:F:0.666;260:T:0.685
PID_805738	Usnea_nanji	-2900.94	-2900.94	1	1	1	1	NA
PID_805744	Usnea_nanji	-5106.57	-5105.95	1	5.38939	0.265899	1	18:E:0.908;77:Y:0.552;113:I:0.618;187:V:0.573;247:I:0.589;345:D:0.597;361:L:0.547;371:E:0.593
PID_805746	Usnea_nanji	-8469.62	-8469.62	1	1	1	1	247:T:0.595;585:V:0.570;691:T:0.588;713:D:0.577;801:T:0.576;848:T:0.571;976:V:0.567;1200:K:0.589;1201:V:0.568
PID_805755	Usnea_nanji	-940.341	-938.903	1	20.0792	0.0899222	0.772884	55:D:0.817;67:H:0.839;103:L:0.808
PID_805771	Usnea_nanji	-3238.66	-3238.66	1	1	1	1	154:D:0.531
PID_805777	Usnea_nanji	-3322.25	-3322.25	1	1	1	1	371:V:0.627
PID_805797	Usnea_nanji	-3072.97	-3072.97	1	1	1	1	4:T:0.853;5:A:0.872;33:K:0.773;38:L:0.887;41:G:0.852;57:K:0.866;77:R:0.861;94:T:0.874;111:E:0.838;114:L:0.861;174:F:0.855;176:N:0.793;178:G:0.870;242:H:0.855;269:A:0.873;281:M:0.848;312:V:0.851;316:W:0.859;352:A:0.883
PID_805800	Usnea_nanji	-4896.16	-4896.16	1	1	1	1	NA
PID_805846	Usnea_nanji	-7550.12	-7548.47	1	11.8849	0.0698024	0.666275	104:R:0.513;182:R:0.525;241:F:0.546;418:Q:0.511;556:G:0.560;620:N:0.505;683:Q:0.840;733:A:0.555;762:R:0.506;779:E:0.502;794:K:0.824;799:G:0.509
PID_805889	Usnea_nanji	-1029.75	-1029.75	1	2.36136	0.99563	1	NA
PID_805946	Usnea_nanji	-2180.38	-2180.38	1	1	1	1	NA
PID_805993	Usnea_nanji	-3381.7	-3381.7	1	1	1	1	34:G:0.666;44:A:0.669;66:S:0.780;122:R:0.766;150:M:0.779;245:N:0.767;269:D:0.765;274:H:0.696;291:H:0.593;294:P:0.767;361:N:0.658
PID_806040	Usnea_nanji	-3262.9	-3260.79	1	45.0507	0.0395774	0.474605	49:E:0.673;92:G:0.696;103:F:0.700;165:G:0.968*;407:G:0.718
PID_806060	Usnea_nanji	-4296.64	-4296.64	1	1	1	1	53:V:0.695;65:S:0.708;99:G:0.700;103:E:0.718;194:N:0.698;457:M:0.718
PID_806067	Usnea_nanji	-2949.88	-2949.88	1	1	1	1	51:P:0.683;180:G:0.714;246:T:0.714
PID_806073	Usnea_nanji	-3615.6	-3615.6	1	1	1	1	251:G:0.749;268:P:0.737;284:T:0.778;321:K:0.778;327:M:0.794;359:E:0.752
PID_806248	Usnea_nanji	-2775.13	-2775.13	1	1	1	1	19:K:0.685;57:S:0.685;152:I:0.646;167:K:0.647;243:P:0.669
PID_806251	Usnea_nanji	-16131.8	-16131.8	1	1	1	1	NA
PID_806254	Usnea_nanji	-2891.16	-2891.16	1	1	1	1	58:D:0.569;61:P:0.624;63:D:0.520;86:T:0.601;162:L:0.592;244:R:0.544;288:M:0.527;308:V:0.612;321:V:0.602
PID_806286	Usnea_nanji	-3579.08	-3579.08	1	1	1	1	161:I:0.532;179:I:0.534;383:V:0.513
PID_806328	Usnea_nanji	-5068.17	-5061.86	1	26.9525	0.00038138	0.0430079	14:I:0.883;58:Q:0.833;80:A:0.848;92:T:0.876;153:L:0.858;176:K:0.983*;200:N:0.992**;285:M:0.893;291:M:0.876;315:A:0.985*;456:V:0.845;471:L:0.873
PID_806364	Usnea_nanji	-8365.54	-8365.54	1	1	1	1	28:G:0.804;79:I:0.805;86:D:0.805;240:L:0.773;500:T:0.817;563:R:0.778;948:E:0.833;956:N:0.820;983:G:0.819
PID_806377	Usnea_nanji	-9528.39	-9528.39	1	1	1	1	950:S:0.507
PID_806379	Usnea_nanji	-3523.5	-3523.5	1	1	1	1	NA
PID_806403	Usnea_nanji	-879.516	-879.516	1	1	0.998046	1	NA
PID_806406	Usnea_nanji	-7943.59	-7943.59	1	1	1	1	6:M:0.679;164:T:0.652;331:V:0.639;666:P:0.638;749:S:0.648;803:K:0.642;831:A:0.636
PID_806444	Usnea_nanji	-5573.68	-5572.4	1	28.8108	0.109898	0.861118	1:M:0.869;3:S:0.711;103:N:0.962*;131:A:0.954*;138:A:0.794;148:L:0.610;240:T:0.970*;363:K:0.972*;375:R:0.983*;376:S:0.962*;381:E:0.955*;448:S:0.967*;453:E:0.967*;454:F:0.970*;502:K:0.506;516:L:0.697;646:I:0.523
[truncated: 4,116 more rows]

## Sheet: Table S6
Supplementary Table S6. Results of positively selected genes enrichment in GO ontology and KEGG pathway in Antarctic Usnea aurantiacoatra.
[truncated: 10 more rows]

[truncated: 2 more sheets: Table S7, Table S8]
